# Supplementary material for: Genomic consequences of apple improvement
Source: Hortic Res. 2021 Jan 1;8:9. doi: 10.1038/s41438-020-00441-7 (PMC7775473; doi:10.1038/s41438-020-00441-7)
Supplement: Supplementary file 3 — Supplementary Tables - zipped [file 41438_2020_441_MOESM3_ESM.zip]

Archive with 37 entries (34 files):
- supp tables/
- supp tables/TableS1.csv
- __MACOSX/
- __MACOSX/supp tables/
- __MACOSX/supp tables/._TableS1.csv
- supp tables/TableS10.txt
- __MACOSX/supp tables/._TableS10.txt
- supp tables/TableS11.txt
- __MACOSX/supp tables/._TableS11.txt
- supp tables/TableS12.txt
- __MACOSX/supp tables/._TableS12.txt
- supp tables/TableS13.xlsx
- __MACOSX/supp tables/._TableS13.xlsx
- supp tables/TableS14.txt
- __MACOSX/supp tables/._TableS14.txt
- supp tables/TableS15.txt
- __MACOSX/supp tables/._TableS15.txt
- supp tables/TableS16.txt
- __MACOSX/supp tables/._TableS16.txt
- supp tables/TableS17.txt
- __MACOSX/supp tables/._TableS17.txt
- supp tables/TableS2.txt
- __MACOSX/supp tables/._TableS2.txt
- supp tables/TableS3.txt
- __MACOSX/supp tables/._TableS3.txt
- supp tables/TableS4.txt
- __MACOSX/supp tables/._TableS4.txt
- supp tables/TableS5.txt
- __MACOSX/supp tables/._TableS5.txt
- supp tables/TableS6.txt
- __MACOSX/supp tables/._TableS6.txt
- supp tables/TableS7.txt
- __MACOSX/supp tables/._TableS7.txt
- supp tables/TableS8.txt
- __MACOSX/supp tables/._TableS8.txt
- supp tables/TableS9.txt
- __MACOSX/supp tables/._TableS9.txt
