# Supplementary material for: Genomic consequences of apple improvement
Source: Hortic Res. 2021 Jan 1;8:9. doi: 10.1038/s41438-020-00441-7 (PMC7775473; doi:10.1038/s41438-020-00441-7)
Supplement: Supplementary file 3 — Supplementary Tables - zipped [file 41438_2020_441_MOESM3_ESM.zip › supp tables/TableS10.txt]

chrom	pos	minor_allele	major_allele	maf_cider	maf_dessert	fst_dessert_cider
1	4562905	A	G	0.02778	0.1449	0.128543182709801
1	4562910	C	T	0.02604	0.1449	0.13539620499629
1	9566792	T	C	0.03125	0.1522	0.127191829097615
1	10866672	A	C	0.07292	0.2391	0.131547414357879
1	11081036	C	A	0.0191	0.2029	0.265510538357955
1	20448860	A	T	0.02083	0.1449	0.158242677084838
1	21026685	T	G	0.2535	0.4565	0.0911707547295115
1	21474679	T	A	0.07465	0.2174	0.101186569312037
1	21474707	A	G	0.07465	0.2174	0.101186569312037
1	21803880	G	A	0.003472	0.07971	0.144400789023849
1	21898514	T	C	0.2188	0.03623	0.101379707050909
1	22097092	A	T	0.0191	0.1449	0.166695692078645
1	22283059	A	C	0.5469	0.3188	0.0951507470854812
1	22821084	T	G	0.1944	0.02174	0.100604673548371
1	23387104	A	G	0.003472	0.07971	0.144400789023849
1	23618417	T	C	0.006944	0.0942	0.145387218370992
1	24167130	C	A	0.1962	0.02899	0.0933666166562795
1	24384392	T	C	0.001736	0.05072	0.0988393208716737
1	24835036	A	G	0.003472	0.07971	0.144400789023849
1	24960666	T	C	0.005208	0.07246	0.114480235438871
1	26086253	T	G	0.005208	0.06522	0.0994257842255422
1	26846504	T	C	0.2917	0.08696	0.101316454499723
1	26858639	G	A	0.3385	0.1087	0.115051641072369
1	26858677	A	G	0.3177	0.1014	0.106438385352997
1	26858678	T	A	0.3177	0.1014	0.106438385352997
1	26918021	C	G	0.4028	0.1667	0.110119571530818
1	27344348	A	T	0.0191	0.1304	0.141469837681401
1	27344370	G	A	0.08681	0.2681	0.137060923480312
1	27357353	C	T	0.01736	0.1667	0.213813631022201
1	27358338	A	T	0.02778	0.2029	0.22263887025988
1	27381483	G	C	0.07465	0.2246	0.109807323591471
1	27417536	A	C	0.05208	0.2174	0.156427927528391
1	27861399	T	C	0.02257	0.1232	0.113858389658867
1	28131876	G	A	0.125	0.3261	0.132122475831174
1	28565774	C	G	0.005208	0.1087	0.187804676888358
1	28581477	T	A	0	0.05072	0.119549191449483
1	28706316	A	T	0.4566	0.2319	0.0952011015229654
1	28887045	T	C	0.1076	0.2609	0.0909308369573961
1	28887050	G	T	0.1076	0.3116	0.147107444577313
1	28887080	T	C	0.1076	0.3116	0.147107444577313
1	28887104	T	C	0.1076	0.3116	0.147107444577313
1	29044829	T	A	0.02083	0.1159	0.108906396357042
1	29291086	A	G	0.01562	0.1159	0.133181120237845
1	29418267	G	A	0.1302	0.3116	0.10830232699308
1	29439212	A	G	0.02431	0.1304	0.118668860802788
1	29758857	C	T	0.02431	0.1159	0.0952838692172523
1	30052656	C	T	0.005208	0.06522	0.0994257842255422
1	30201761	G	C	0.01042	0.07971	0.0944591345717511
1	30201778	T	C	0.01042	0.07971	0.0944591345717511
1	30234877	T	C	0.01389	0.1232	0.155841763842923
1	30889238	C	T	0.01389	0.1014	0.115955241139104
1	31546459	A	C	0.01215	0.1014	0.125471584348032
1	31586005	G	A	0.005208	0.0942	0.158990277390428
1	32019625	C	A	0.006944	0.07971	0.11635399133773
1	32262609	C	T	0.005208	0.07971	0.129466425502877
2	12415	G	A	0.09896	0.2536	0.0972957357052435
2	724885	A	T	0.4392	0.6739	0.100553486953317
2	776269	C	T	0.2691	0.4928	0.105921933633182
2	776299	T	C	0.2691	0.4928	0.105921933633182
2	776351	T	C	0.2361	0.442	0.096932399308909
2	1120527	A	G	0.3854	0.1449	0.116652373241059
2	1164704	A	C	0.3993	0.1667	0.107420828263006
2	1243472	A	T	0.3212	0.5652	0.115689668062983
2	1347665	C	T	0.1059	0.2971	0.133525383814582
2	1367767	A	G	0.3715	0.6594	0.149889017772447
2	1443692	A	G	0.5017	0.2609	0.106279061235601
2	1444127	A	G	0.3889	0.6957	0.166507648021162
2	1487338	G	A	0.5139	0.2899	0.0922076893668893
2	2034453	T	A	0.4601	0.2174	0.110183909895784
2	2039333	C	T	0.4549	0.2101	0.112422599513215
2	2039361	A	G	0.4601	0.2101	0.116600547254495
2	2053838	T	C	0.3889	0.6884	0.159539866608744
2	2201194	C	G	0.4931	0.2681	0.0935998703252859
2	2202374	T	G	0.4757	0.2391	0.103946588413153
2	2234773	G	C	0.4896	0.2609	0.0967274800880606
2	2261826	A	G	0.4896	0.2609	0.0967274800880606
2	2520605	G	C	0.1094	0.3043	0.135281666507115
2	2579476	G	A	0.5434	0.3116	0.0981144301752656
2	2622877	T	A	0.434	0.6812	0.110960948469165
2	2622893	T	C	0.4913	0.2319	0.122873707845654
2	2623121	T	C	0.3299	0.1232	0.0948884344531985
2	2766232	A	C	0.4149	0.6377	0.091581488452192
2	2819656	G	T	0.3472	0.6014	0.121677687221531
2	2875857	A	G	0.4045	0.6304	0.0943713284070816
2	3529551	A	G	0.533	0.2391	0.152921040100735
2	3529671	T	G	0.5486	0.2754	0.133532494499921
2	3618454	T	C	0.03819	0.1522	0.104489209474655
2	3793959	T	C	0.3212	0.1159	0.0952616124750763
2	3793974	A	C	0.05208	0.1812	0.10656355210147
2	4713745	A	C	0.03646	0.1812	0.153412344912145
2	5047378	T	C	0.1944	0.3913	0.0991427690142112
2	5152304	T	C	0.03646	0.1957	0.175742074538974
2	5402300	T	C	0.05556	0.1812	0.098085389001675
2	5460176	C	T	0.02604	0.1739	0.183076481351856
2	5460193	A	G	0.02778	0.1884	0.19913517772221
2	5516590	G	A	0.05903	0.2101	0.127371154981858
2	5516594	G	A	0.05903	0.2101	0.127371154981858
2	5593796	C	A	0.01215	0.08696	0.0986130323256215
2	6269673	T	C	0.001736	0.1014	0.205501689839856
2	6779028	G	A	0.1701	0.3551	0.0956869830592322
2	6787153	T	G	0.01215	0.1667	0.244838834347584
2	6787282	G	C	0.006944	0.1159	0.187925836698653
2	7221373	T	A	0.02257	0.1377	0.138063620365663
2	7543873	C	T	0.4028	0.6449	0.10758272775963
2	7546906	T	C	0.1962	0.442	0.145473787497104
2	7998101	G	C	0.01042	0.0942	0.122046494010604
2	8425429	T	C	0.1806	0.3986	0.123533817961441
2	8459041	A	G	0.1215	0.2826	0.0918832471802618
2	8489765	A	G	0.01042	0.0942	0.122046494010604
2	8735903	C	T	0.125	0.3116	0.11645431589204
2	8970363	T	A	0.02431	0.1159	0.0952838692172523
2	9545929	T	A	0.04688	0.1812	0.12044506838332
2	9956106	A	C	0.1354	0.3406	0.130638431902297
2	10362946	A	C	0.03125	0.1812	0.172998990110143
2	10557372	A	G	0.5122	0.2174	0.154578331571271
2	10622842	G	A	0.07812	0.2464	0.129066003685657
2	11731219	A	G	0.07639	0.2826	0.179440080210698
2	11891961	A	G	0.4097	0.6377	0.0958508845606509
2	12224476	T	G	0.3038	0.5217	0.0959039830039976
2	13178134	A	G	0.2326	0.05072	0.0954277207019451
2	13531891	A	G	0.04861	0.1884	0.125630700512864
2	13578860	G	A	0.3976	0.1594	0.112723406494209
2	15370233	G	C	0	0.07246	0.166365154861193
2	22716306	A	C	0.006944	0.1232	0.201898044218841
2	22716319	T	G	0.006944	0.1232	0.201898044218841
2	22716334	C	A	0.006944	0.1232	0.201898044218841
2	25994718	C	T	0.01215	0.0942	0.112040787339815
2	27085332	G	A	0.05208	0.2246	0.166652209017946
2	27235721	G	A	0.533	0.7899	0.122234041471514
2	27758080	A	G	0.03993	0.1522	0.0994296718611951
2	28495511	T	C	0.006944	0.0942	0.145387218370992
2	29310967	A	T	0.01042	0.1087	0.149719775684391
2	29312598	T	C	0.217	0.4275	0.105345412179346
2	29399118	A	G	0.02604	0.1449	0.13539620499629
2	29989654	A	G	0.005208	0.1159	0.201807543380359
2	29989679	T	A	0.005208	0.1159	0.201807543380359
2	30910661	T	A	0.07639	0.2319	0.114999408348494
2	31197502	T	C	0.1354	0.3333	0.122873199371264
2	31197533	T	C	0.1562	0.3623	0.121440845245761
2	31409581	A	G	0.01736	0.1232	0.13735271980445
2	31745844	T	C	0.001736	0.07971	0.161530641081911
2	31959524	A	T	0.04688	0.1594	0.0907493974374852
2	32135594	G	A	0.01562	0.1087	0.120273773567165
2	33575591	A	G	0.1684	0.4058	0.148278698160052
3	1259639	G	A	0.5104	0.2609	0.113378537537032
3	2390180	A	G	0.1042	0.2826	0.120150041584247
3	2485387	A	G	0.1319	0.3333	0.128478518514145
3	2781896	T	C	0.09201	0.2391	0.0934504235808601
3	2972082	A	G	0.09028	0.2536	0.112890083882746
3	4372759	G	A	0.001736	0.05072	0.0988393208716737
3	4431862	A	G	0.001736	0.05072	0.0988393208716737
3	4542187	G	A	0.001736	0.05072	0.0988393208716737
3	4895647	G	T	0.003472	0.07971	0.144400789023849
3	5821550	G	C	0.005208	0.07246	0.114480235438871
3	6306954	T	C	0.005208	0.06522	0.0994257842255422
3	6876551	C	T	0.003472	0.06522	0.113769296974177
3	8484227	G	T	0.01042	0.08696	0.108227233025833
3	14471614	T	C	0.003472	0.0942	0.174166636598943
3	14647610	C	A	0.005208	0.08696	0.144319945362022
3	17595182	T	C	0.005208	0.06522	0.0994257842255422
3	19324143	A	G	0.005208	0.07246	0.114480235438871
3	19658996	A	G	0.006944	0.07971	0.11635399133773
3	22833633	A	G	0.008681	0.1232	0.189051816271121
3	23778669	T	C	0.001736	0.05797	0.114926936342
3	25082631	G	A	0.001736	0.08696	0.176507355531091
3	26424585	A	G	0.02951	0.1304	0.0996196421619121
3	27454705	T	C	0.02778	0.1304	0.105595393071802
3	27638173	C	T	0.003472	0.1014	0.188605103177619
3	34693721	A	C	0.006944	0.1014	0.159652096908356
3	34698290	A	G	0.2431	0.4493	0.0957784097759202
3	34797267	T	C	0.02951	0.1812	0.180081158386081
3	34797289	C	T	0.008681	0.1304	0.202603320865627
3	34797296	C	T	0.02431	0.1304	0.118668860802788
3	35138611	T	C	0.006944	0.08696	0.130923524843905
3	35520822	C	A	0.006944	0.07971	0.11635399133773
3	36839013	A	C	0.003472	0.1812	0.33287094050213
3	36900486	G	T	0.003472	0.08696	0.159409752673384
3	37247924	C	T	0.006944	0.0942	0.145387218370992
3	37311925	A	G	0.1337	0.3623	0.157329021858495
3	37412467	C	T	0.1389	0.3768	0.164531638008041
4	711424	C	A	0.1076	0.3406	0.181677778116493
4	1129678	A	T	0.3698	0.6014	0.100752988755118
4	1138409	C	T	0.2882	0.5217	0.111214641594076
4	1138411	G	A	0.2882	0.5217	0.111214641594076
4	1776933	A	T	0.008681	0.1594	0.255472063838657
4	1776957	G	A	0.1927	0.01449	0.108248068643965
4	2116945	T	G	0.02604	0.1232	0.100537740840721
4	2117019	T	G	0.02604	0.1304	0.11196062638599
4	2153021	G	A	0.4566	0.7174	0.122533074315708
4	2153027	T	C	0.1736	0.007246	0.103722558256092
4	2153597	G	A	0.1649	0.007246	0.0975401462347608
4	2171406	A	C	0.1337	0.3623	0.157329021858495
4	2171423	A	T	0.001736	0.1304	0.260505751904039
4	2433078	C	G	0.1354	0.3623	0.154378029684371
4	2540671	T	C	0.1042	0.3116	0.153759609749254
4	2594196	C	T	0.3472	0.5652	0.0915442148719682
4	2619678	C	T	0.09549	0.2899	0.145407086089414
4	2827038	A	G	0.309	0.6884	0.250407527423157
4	2877356	G	A	0.1806	0.007246	0.10873016374825
4	2948371	T	C	0.01215	0.1304	0.179453148486045
4	2973103	C	A	0.3715	0.1522	0.0993678067555918
4	3040815	G	A	0.5243	0.7464	0.0920086600151994
4	3130195	G	A	0.01736	0.1087	0.111884122080004
4	3130196	T	C	0.01736	0.1087	0.111884122080004
4	3263009	G	T	0.03819	0.2464	0.247050597499124
4	3414192	T	C	0.2587	0.06522	0.0991138759007058
4	3472146	A	G	0.03125	0.2464	0.275872090552422
4	3472183	G	A	0.03125	0.2464	0.275872090552422
4	3473259	G	A	0.03299	0.2536	0.279371709604499
4	3744529	A	C	0.03646	0.2609	0.275938227331123
4	4085352	G	A	0.07118	0.2899	0.202711546434001
4	4085374	A	G	0.07465	0.2971	0.203114245779859
4	4273835	C	G	0.05035	0.3188	0.30770907375707
4	4273851	G	T	0.3542	0.6739	0.182044932812285
4	4277468	C	A	0.03646	0.2101	0.198029953424246
4	4298977	G	C	0.07465	0.3188	0.232181274137747
4	4705407	A	G	0.05382	0.2174	0.151382604144204
4	5449843	T	C	0.1545	0.3551	0.116623669530716
4	5704467	T	C	0.01215	0.1739	0.257380709144104
4	5731799	T	A	0.008681	0.1812	0.293272188603832
4	5826926	A	C	0.03646	0.2246	0.220459772358253
4	6054052	A	G	0.003472	0.1159	0.216952581808118
4	8320580	G	C	0.01389	0.2029	0.295454200601529
4	8417852	G	A	0.06771	0.2029	0.0981164674457783
4	9679307	T	C	0.05729	0.2536	0.192124353564665
4	10397581	C	G	0.1302	0.3406	0.139238904440955
4	10659450	T	A	0.05556	0.2029	0.126673720446796
4	10659452	C	T	0.05556	0.2029	0.126673720446796
4	10659454	T	C	0.05556	0.2029	0.126673720446796
4	11374042	T	C	0.001736	0.05797	0.114926936342
4	12105668	T	G	0.01215	0.1522	0.219125547475188
4	12153144	C	T	0.1215	0.2899	0.099280918241269
4	12153165	A	T	0.07118	0.2464	0.144979987934058
4	12153173	C	T	0.07292	0.2536	0.150117975431041
4	12414927	G	C	0.07465	0.2246	0.109807323591471
4	13562971	A	G	0.07986	0.2174	0.0911068340985437
4	20449758	A	G	0.01215	0.1377	0.192857856882108
4	20449822	T	A	0.02083	0.1522	0.170761480049749
4	20514513	A	G	0.04167	0.2246	0.200887427891165
4	20618110	A	T	0.03125	0.1812	0.172998990110143
4	21377074	C	A	0.05382	0.2029	0.131305592895113
4	21559691	T	G	0.03819	0.1957	0.169451196624741
4	22709869	G	T	0.01562	0.1449	0.185212611240001
4	23959120	C	T	0.006944	0.1377	0.229080820646977
4	24109005	C	G	0.02604	0.1377	0.123700029464303
4	24110141	A	G	0.02604	0.1377	0.123700029464303
4	24110192	A	G	0.02431	0.1377	0.13065951843343
4	24110204	G	A	0.02604	0.1377	0.123700029464303
4	24110222	G	A	0.02604	0.1449	0.13539620499629
4	25330046	T	G	0.001736	0.1232	0.247237431698469
4	25392352	T	C	0.01042	0.1014	0.135803007906786
4	25672805	A	C	0.0434	0.2029	0.162426523405558
4	25685999	A	G	0.2222	0.4203	0.0932248382682109
4	25822166	T	A	0.0191	0.1232	0.128985988812873
4	25838342	G	T	0.08854	0.2319	0.0916154833010576
4	26578536	T	C	0.0191	0.1594	0.191853871830369
4	27070932	G	A	0.02257	0.1304	0.125827335098423
4	27403463	A	G	0.0191	0.1159	0.116403852489158
4	27403472	G	T	0.0191	0.1159	0.116403852489158
4	27427529	G	A	0.0191	0.1159	0.116403852489158
4	27427535	A	C	0.01389	0.1014	0.115955241139104
4	27427556	C	A	0.02083	0.1304	0.13343141820354
4	27523025	T	C	0.005208	0.1159	0.201807543380359
4	27817099	T	C	0.03993	0.1739	0.130766843586031
4	28200840	A	C	0.005208	0.1377	0.242901231044783
4	28661848	G	A	0.1267	0.3188	0.121384466198491
4	29325138	G	T	0.005208	0.07971	0.129466425502877
4	30065003	T	C	0.001736	0.06522	0.130748366189317
4	30616093	G	C	0.01389	0.1087	0.129290964122226
4	31125100	T	C	0.05382	0.2029	0.131305592895113
4	31141370	C	T	0.05382	0.1957	0.12151216219952
4	31218061	G	A	0.0191	0.1014	0.091814767101076
4	31218088	T	C	0.03125	0.1377	0.104896929335044
4	31441883	A	G	0.05382	0.1812	0.102247618163291
4	31828768	T	C	0.04688	0.1594	0.0907493974374852
5	3859555	G	T	0.1406	0.3261	0.107555681543133
5	4181519	A	G	0.1285	0.3116	0.110919766714821
5	4844281	C	T	0.526	0.2754	0.113919902905443
5	5985089	T	C	0.224	0.4855	0.151736819196972
5	7925284	A	G	0.1285	0.3478	0.150169603190646
5	7987142	A	G	0.03299	0.1594	0.132153635212938
5	8509640	T	C	0.02604	0.1449	0.13539620499629
5	9342503	A	G	0.1024	0.2609	0.0993701091993196
5	10148311	T	A	0.04167	0.1812	0.135990266488059
5	10755785	T	A	0.05035	0.1884	0.120824386448307
5	11037774	A	G	0.05729	0.1884	0.103244422220879
5	11204582	A	G	0.1406	0.4348	0.228304508512995
5	11988517	T	G	0.03646	0.2391	0.242775482152621
5	15483513	A	G	0.01562	0.1594	0.210885177085312
5	29374051	A	G	0.003472	0.07246	0.129173096982149
5	29700522	A	T	0.003472	0.07246	0.129173096982149
5	29704646	T	A	0.003472	0.06522	0.113769296974177
5	29869863	A	G	0.003472	0.07246	0.129173096982149
5	29896142	G	A	0.003472	0.07246	0.129173096982149
5	29896176	A	G	0.003472	0.07246	0.129173096982149
5	29896181	A	G	0.003472	0.07246	0.129173096982149
5	36386237	T	A	0.2656	0.05072	0.119783496399849
5	39737260	C	A	0.008681	0.07971	0.104763903418701
5	42703664	A	G	0.01389	0.1087	0.129290964122226
5	45013084	T	C	0.003472	0.06522	0.113769296974177
5	45787512	C	T	0.1753	0.3913	0.123549841629037
5	46150415	G	A	0.3056	0.529	0.100199350387077
5	46150443	G	T	0.3056	0.529	0.100199350387077
5	47264487	T	C	0.02257	0.1304	0.125827335098423
6	245601	C	T	0.05035	0.2826	0.256016033401037
6	245664	A	C	0.05035	0.2826	0.256016033401037
6	587436	C	T	0.01736	0.3478	0.485650027726204
6	680780	T	G	0.003472	0.1304	0.244324460883036
6	711350	G	A	0.0816	0.2391	0.112913036774913
6	1347187	C	T	0.2882	0.5145	0.105040191447695
6	1347193	C	T	0.283	0.5072	0.104053554246213
6	1813385	A	C	0.1944	0.471	0.178085171572661
6	1859108	A	G	0.005208	0.06522	0.0994257842255422
6	1927914	T	C	0.283	0.5	0.0980032097667882
6	2868704	T	C	0.01389	0.1739	0.246475572280267
6	3244219	A	G	0.02257	0.1377	0.138063620365663
6	3614287	G	A	0.1111	0.2826	0.108189083436428
6	3628891	A	G	0.1094	0.2681	0.0955729059732355
6	3628909	T	C	0.02257	0.1449	0.150197192893944
6	4264800	A	G	0.006944	0.1159	0.187925836698653
6	4836023	A	G	0.001736	0.07246	0.146270256463802
6	4938563	G	A	0.01042	0.1957	0.305648143115495
6	5073746	T	C	0.005208	0.07246	0.114480235438871
6	5156786	T	C	0.01042	0.07971	0.0944591345717511
6	5156806	T	C	0.01736	0.1087	0.111884122080004
6	7417049	T	C	0.01042	0.08696	0.108227233025833
6	7417077	A	T	0.01042	0.08696	0.108227233025833
6	20905047	A	T	0.06944	0.2101	0.103197466277987
6	21817372	C	T	0.02951	0.1522	0.13359422889768
6	22209159	T	C	0.003472	0.1304	0.244324460883036
6	23495882	G	A	0.005208	0.07971	0.129466425502877
6	23534170	T	C	0.03472	0.1377	0.0939430777565016
6	24399518	A	G	0.01215	0.0942	0.112040787339815
6	25186796	T	C	0.08854	0.2464	0.107904655819828
6	25673333	C	G	0.09028	0.2464	0.104661153003293
6	26699089	A	C	0.2465	0.05797	0.0977988164333578
6	26746769	A	T	0.3021	0.529	0.103572816699265
6	26852264	C	T	0.1163	0.2971	0.115165851300538
6	26919235	G	C	0.04688	0.2536	0.225719667425233
6	26965852	T	C	0.05903	0.2826	0.227727055945828
6	27053558	G	A	0.02431	0.1739	0.190925070795022
6	27285366	T	C	0.04514	0.2246	0.188797901341731
6	27627462	G	A	0.03993	0.1957	0.163344986651621
6	27652339	T	A	0.03819	0.2391	0.235939925819058
6	27680176	A	T	0.04514	0.3333	0.346920371664477
6	27693067	C	T	0.4844	0.2246	0.12363241623032
6	27797650	C	G	0.03646	0.2319	0.231714344750435
6	27797729	T	G	0.02778	0.1957	0.210989452072175
6	27830081	T	C	0.03472	0.2029	0.193554022881065
6	27830122	G	A	0.03125	0.1884	0.184476276725724
6	27839220	A	G	0.02257	0.1594	0.174711710772584
6	27901210	A	G	0.03472	0.2101	0.204805943436408
6	28056949	T	G	0.03299	0.2029	0.200424106472491
6	28079503	G	A	0.008681	0.1087	0.161320985031788
6	28125887	A	G	0.01389	0.1087	0.129290964122226
6	28130137	G	A	0.01562	0.1014	0.107268224538791
6	28277616	A	G	0.01562	0.1522	0.198182462831736
6	28277641	A	C	0.01562	0.1449	0.185212611240001
6	28331083	T	C	0.03646	0.2174	0.209330671993371
6	28371065	C	T	0.09896	0.3768	0.246017590952826
6	28419845	A	G	0.001736	0.05797	0.114926936342
6	28441362	G	A	0.04514	0.2174	0.178136003136936
6	28445477	T	G	0.04688	0.2101	0.161789246159021
6	28486045	A	G	0.05035	0.2319	0.182467694689688
6	28496331	C	T	0.04688	0.2319	0.193736608585234
6	28576724	G	A	0.3646	0.6594	0.156952566746231
6	28576737	A	G	0.01389	0.1159	0.142477401216379
6	28616692	T	C	0.04167	0.2319	0.211902776931991
6	28644448	C	T	0.04861	0.2029	0.146103415741323
6	28678380	A	G	0.0191	0.1014	0.091814767101076
6	28710824	G	A	0.2708	0.5217	0.129836214800312
6	28738275	T	A	0.0191	0.1522	0.179381491701354
6	28768099	A	G	0.0191	0.1304	0.141469837681401
6	28780129	C	T	0.03299	0.1377	0.0992608306325046
6	28854137	T	G	0.0434	0.2101	0.17312044665966
6	29032601	T	G	0.006944	0.07246	0.101745247734641
6	29125432	A	G	0.01736	0.1522	0.188526212124206
6	29133488	A	G	0.04861	0.2029	0.146103415741323
6	29550639	T	C	0.02083	0.1232	0.121199135977754
6	29550684	A	G	0.02083	0.1232	0.121199135977754
6	29951788	T	A	0.03993	0.1739	0.130766843586031
6	29977123	C	G	0.03819	0.1812	0.147402541340067
6	30041993	G	C	0.02431	0.1377	0.13065951843343
6	30065045	T	C	0.01215	0.0942	0.112040787339815
6	30069561	A	G	0.03472	0.1449	0.104455608388137
6	30121063	T	G	0	0.04348	0.103286614021018
6	32103064	T	C	0.05035	0.1884	0.120824386448307
6	33906773	C	T	0.1476	0.3261	0.0976798089964814
6	33911650	C	A	0.1476	0.3261	0.0976798089964814
6	34144351	C	T	0.03646	0.1449	0.0991335977882805
6	34154495	G	A	0.02778	0.1522	0.140277705632833
6	34162898	T	C	0.02604	0.1522	0.147340100588365
6	34750133	A	C	0.1823	0.3696	0.0939790690385855
6	34790398	G	T	0.005208	0.07971	0.129466425502877
6	35128662	A	G	0.1389	0.3261	0.11005702936216
6	35160505	A	C	0.1128	0.2826	0.105386730024901
6	35260557	T	A	0.4427	0.2246	0.090762529044668
6	35471180	G	A	0.003472	0.05797	0.098180312955527
6	35989342	A	G	0.1181	0.2826	0.0969978939612808
6	35989401	C	G	0.1181	0.2826	0.0969978939612808
6	36075478	A	G	0.1701	0.413	0.153279188131212
6	36289049	T	C	0.1458	0.3333	0.107260115363446
6	36536437	A	G	0.125	0.3478	0.156410528124642
6	36937060	C	G	0.1233	0.2899	0.0965613363930592
6	37066919	G	A	0.1233	0.2899	0.0965613363930592
7	1564615	C	T	0.342	0.1377	0.0906329417968499
7	12679630	T	C	0.02604	0.1232	0.100537740840721
7	19674417	T	C	0.04688	0.1594	0.0907493974374852
7	19674447	T	C	0.04688	0.1594	0.0907493974374852
7	22590671	A	C	0.008681	0.08696	0.118962008485304
7	23967455	C	A	0.4722	0.2391	0.101207391665205
7	24169086	A	C	0.2569	0.4783	0.106166082872393
7	24169093	G	A	0.003472	0.06522	0.113769296974177
7	26614859	A	T	0.1406	0.3333	0.114876454667558
7	26770417	G	A	0.08507	0.2536	0.123160634571886
7	26912585	T	A	0.1337	0.3623	0.157329021858495
7	26962520	G	A	0.1458	0.3913	0.168853483317527
7	26962525	G	A	0.2795	0.5435	0.14025898332544
7	27031489	C	T	0.1076	0.3188	0.155566175668216
7	27057617	A	C	0.0816	0.2609	0.139418774265401
7	27057649	A	C	0.07639	0.2464	0.132888302756618
7	27153968	A	C	0.1354	0.3551	0.146400981475576
7	27165451	A	C	0.08681	0.2971	0.173158480450808
7	27198621	G	C	0.2708	0.4783	0.0920186732352001
7	27199299	C	T	0.06771	0.2029	0.0981164674457783
7	27402417	G	A	0.3924	0.1739	0.0958858608556875
7	27463440	T	C	0.08507	0.2319	0.0978641016196972
7	27716998	T	A	0.3594	0.6159	0.122562358013723
7	27723112	A	G	0.0816	0.2391	0.112913036774913
7	27789779	T	A	0.4028	0.1667	0.110119571530818
7	27811691	T	C	0.04688	0.1739	0.110316975377479
7	27817215	C	T	0.1181	0.2971	0.112193986884945
7	27855530	G	A	0.0434	0.1739	0.120154705747337
7	27862077	T	C	0.03993	0.1594	0.109662282769311
7	27868832	C	T	0.4045	0.1594	0.118133401758567
7	28032354	A	G	0.1198	0.2899	0.1019006829084
7	28032357	A	G	0.1198	0.2899	0.1019006829084
7	28032450	C	T	0.1181	0.2826	0.0969978939612808
7	28047717	T	C	0.1198	0.2826	0.0944151655400005
7	28148392	A	G	0.008681	0.1014	0.147174399110067
7	28401424	A	T	0.3958	0.6522	0.120022266681055
7	28417011	A	G	0.003472	0.06522	0.113769296974177
7	28678861	A	G	0.4497	0.2029	0.114627315118982
7	28739510	C	T	0.1788	0.413	0.140467703318782
7	28739523	G	T	0.1823	0.413	0.135526465698828
7	28739548	G	T	0.1823	0.413	0.135526465698828
7	29094336	T	G	0.001736	0.05072	0.0988393208716737
7	29787648	G	A	0.2257	0.471	0.135396722138911
7	30332910	A	G	0.4618	0.2319	0.0991684433189829
7	30368071	T	C	0.04688	0.1667	0.100499932982751
7	30420569	A	G	0.03993	0.1884	0.152353969337015
7	30633388	A	G	0.03993	0.1522	0.0994296718611951
7	30670886	A	T	0.005208	0.08696	0.144319945362022
7	30709449	A	G	0.2292	0.4638	0.124297427400092
7	30709479	G	C	0.4288	0.6812	0.115458973152527
7	30774094	A	G	0.1441	0.3841	0.163736895609463
7	30855693	A	C	0.04514	0.1667	0.105136831459517
7	30940729	G	A	0.05903	0.2174	0.137141579673876
7	30940781	T	C	0.02431	0.1449	0.142577825354099
7	30940804	T	A	0.02431	0.1449	0.142577825354099
7	30957552	A	T	0.02431	0.1449	0.142577825354099
7	31034142	T	G	0.1806	0.3913	0.116417125200338
7	33768289	T	G	0.04688	0.2246	0.183000012441355
7	34001133	G	A	0.05382	0.2246	0.161490953695837
7	34001170	A	G	0.05382	0.2246	0.161490953695837
7	34327111	C	T	0.0625	0.2319	0.147584986504328
7	34412972	A	C	0.08854	0.2319	0.0916154833010576
7	35203628	T	G	0.05208	0.1739	0.0969657852974075
8	271375	T	A	0.2205	0.5145	0.186078393444451
8	271406	A	G	0.2274	0.5	0.161764296747534
8	352608	G	A	0.2743	0.5725	0.17445875510478
8	358713	T	C	0.2708	0.6159	0.223473542525445
8	372402	T	C	0.2951	0.5797	0.156787802915385
8	379627	T	G	0.2674	0.5797	0.190385715633082
8	379716	C	A	0.2726	0.5725	0.176559052462176
8	379737	T	C	0.2726	0.5725	0.176559052462176
8	406452	G	A	0.4253	0.1884	0.10821213307216
8	438026	A	T	0.1649	0.3913	0.138400392189174
8	438048	T	A	0.1649	0.3913	0.138400392189174
8	497512	T	C	0.2622	0.5652	0.182303706539455
8	497515	G	C	0.5295	0.2464	0.142878274286828
8	497520	T	A	0.2639	0.5725	0.187538236149441
8	508588	C	T	0.2656	0.5725	0.185362318740786
8	508631	C	A	0.02604	0.1957	0.218879879801002
8	614772	A	G	0.2153	0.5362	0.216698294243691
8	614889	A	G	0.3576	0.6667	0.171318805551083
8	647727	T	C	0.2361	0.558	0.209855413875315
8	669459	A	C	0.2604	0.5145	0.134992042773391
8	669552	A	G	0.4462	0.6884	0.106652697901752
8	696411	G	A	0.342	0.6014	0.126783652709095
8	696414	G	T	0.342	0.6014	0.126783652709095
8	696452	A	T	0.342	0.5797	0.10805428783585
8	765083	G	A	0.4514	0.6812	0.096512678736693
8	1023453	C	T	0.02604	0.1522	0.147340100588365
8	1038610	T	C	0.4149	0.6449	0.0972795723969614
8	1236459	G	A	0.2569	0.5217	0.145936458814241
8	1344120	G	A	0.2205	0.529	0.201354128878176
8	1612371	C	T	0.2465	0.4565	0.0983507573452404
8	1669827	G	A	0.2396	0.4855	0.132228099892432
8	1669834	A	C	0.2396	0.4855	0.132228099892432
8	1669925	C	G	0.03472	0.2029	0.193554022881065
8	1669931	G	T	0.03472	0.2029	0.193554022881065
8	2133760	T	C	0.1354	0.3116	0.100573932669313
8	2133771	A	G	0.1354	0.3116	0.100573932669313
8	2173674	G	T	0.2483	0.6232	0.262468653519223
8	2173712	C	G	0.2552	0.6014	0.229268084051378
8	2181189	T	G	0.1684	0.3623	0.104621231891436
8	2344537	G	T	0.3819	0.6594	0.139549223169381
8	2364863	C	T	0.3628	0.6014	0.107016213826226
8	2393665	A	G	0.2188	0.442	0.116455026158027
8	2647822	C	T	0.3924	0.6594	0.129480525376232
8	2647849	T	C	0.3924	0.6594	0.129480525376232
8	2679193	C	G	0.4115	0.6449	0.100124024515731
8	2679211	A	C	0.02778	0.2246	0.257379127494725
8	2819813	G	T	0.03299	0.1377	0.0992608306325046
8	2840946	T	C	0.4514	0.2029	0.11599103991896
8	2914946	A	G	0.08681	0.2319	0.0946901530917946
8	2915029	A	G	0.08854	0.2391	0.0996155435676921
8	2986554	A	C	0.3142	0.5942	0.149178805096627
8	3005694	G	A	0.006944	0.1812	0.305827586298772
8	3061343	T	G	0.001736	0.07971	0.161530641081911
8	3891639	T	G	0.006944	0.0942	0.145387218370992
8	4038413	G	A	0.3611	0.587	0.0967571303757331
8	4039391	T	A	0.3715	0.6087	0.105229740621551
8	4753480	C	T	0.2795	0.5	0.101469788643044
8	4849467	T	A	0.3889	0.1304	0.133392706416905
8	5534177	A	C	0.2413	0.471	0.116816906369143
8	5548332	T	G	0.03472	0.2391	0.249848921183516
8	5565109	C	A	0.3837	0.6449	0.124874150807916
8	5587393	A	C	0.2292	0.529	0.18904184796281
8	5936985	T	A	0.3819	0.6159	0.1019517093872
8	5937013	G	A	0.3819	0.6159	0.1019517093872
8	5972322	A	G	0.3819	0.6377	0.120284088132735
8	6027189	A	G	0.02083	0.2391	0.314410932659471
8	6191428	A	G	0.4861	0.2391	0.112258878934885
8	6191432	A	G	0.2951	0.5362	0.116764345436794
8	6199695	G	C	0.3681	0.6014	0.102256257943155
8	6199820	G	A	0.3385	0.5652	0.0992877926329577
8	6219574	T	C	0.003472	0.2174	0.389602357669165
8	7033595	A	G	0.01042	0.1957	0.305648143115495
8	7210811	T	G	0.2361	0.4855	0.136460496631595
8	7244931	C	G	0.2361	0.442	0.096932399308909
8	7273481	T	C	0.04688	0.1667	0.100499932982751
8	7273505	T	C	0.3108	0.5507	0.113476008552651
8	7273508	A	C	0.04514	0.1667	0.105136831459517
8	7571768	A	C	0.08854	0.2826	0.151144277372714
8	7700035	C	T	0.1667	0.3551	0.100010589411076
8	7708024	C	G	0.01042	0.1449	0.217286029260946
8	7721274	T	C	0.5538	0.2681	0.144948615222422
8	8051228	C	A	0.2309	0.4348	0.0963102666410831
8	8196083	A	T	0.03646	0.1522	0.109756759671648
8	8511307	G	A	0.003472	0.07971	0.144400789023849
8	8728835	A	G	0.01736	0.1449	0.175688669554127
8	8757088	G	C	0.02257	0.1667	0.187044291199517
8	8945282	G	A	0.3472	0.6087	0.128106421924746
8	8959325	C	T	0.3507	0.6014	0.118302964683252
8	9020853	T	C	0.2778	0.5725	0.170180447107072
8	9144677	A	G	0.408	0.6667	0.121477813019414
8	9420501	T	G	0.3802	0.6304	0.115578688582131
8	9488372	G	A	0.4444	0.7101	0.126831770341396
8	9527736	T	C	0.008681	0.07971	0.104763903418701
8	9543748	G	C	0.3299	0.6014	0.139095843351899
8	9552155	A	C	0	0.1304	0.278048996428604
8	9552190	T	C	0	0.1304	0.278048996428604
8	9749675	A	G	0.3403	0.6304	0.155098424105926
8	9809488	T	C	0.342	0.6232	0.146565936537852
8	9871771	T	C	0.4045	0.1884	0.0924809160342663
8	9924660	T	A	0.1163	0.3261	0.147508653999478
8	10042537	T	C	0.1458	0.3478	0.121982458294702
8	10618997	A	G	0.4444	0.6812	0.102213754420355
8	10667530	C	G	0.005208	0.07246	0.114480235438871
8	10697211	A	G	0.1233	0.3478	0.159511438309645
8	10846917	C	T	0.4861	0.2319	0.118548472201215
8	10870248	G	C	0.005208	0.2029	0.354167309910643
8	10904899	A	T	0.001736	0.1232	0.247237431698469
8	10904900	T	G	0.001736	0.1232	0.247237431698469
8	11097097	G	A	0.3038	0.6522	0.218959129098652
8	11097122	C	T	0.3229	0.6667	0.210630919675892
8	11097126	C	T	0.3229	0.6667	0.210630919675892
8	11097131	T	G	0.003472	0.1232	0.230854085753039
8	11803341	T	A	0.1736	0.3841	0.118772969324339
8	11818240	G	A	0.3906	0.6449	0.118481339149285
8	11818279	A	C	0.3733	0.6014	0.0976938095199517
8	11832411	C	T	0.5104	0.7536	0.108819820090892
8	11948601	C	T	0.1615	0.3551	0.106876962165372
8	12020332	C	T	0.5243	0.2754	0.112499760517586
8	12258443	G	A	0.4479	0.6812	0.0993444807855556
8	12537882	T	G	0.3611	0.6087	0.114736686808904
8	12537884	T	C	0.3611	0.6087	0.114736686808904
8	12677578	A	G	0.01215	0.1159	0.152556624989602
8	12793633	A	G	0.4045	0.1739	0.104989404558585
8	12804244	G	A	0.04167	0.1522	0.0945964223585482
8	12862137	T	C	0.4219	0.6812	0.121555910866609
8	13184131	T	C	0.2552	0.471	0.101651694522548
8	13394691	A	G	0.02431	0.1739	0.190925070795022
8	13444916	T	G	0.4253	0.7101	0.144318414969646
8	13472491	A	T	0.4271	0.7101	0.142626660851721
8	13472527	G	A	0.4271	0.7101	0.142626660851721
8	13498221	C	T	0.4253	0.7174	0.151097321698946
8	13498242	C	A	0.4253	0.7174	0.151097321698946
8	14168282	G	T	0.1684	0.413	0.15587312483666
8	14415996	T	C	0.3715	0.6014	0.0992610937707484
8	17128078	G	A	0.003472	0.1087	0.202998969619532
8	17419801	A	G	0.01215	0.0942	0.112040787339815
8	18575492	A	T	0.02257	0.1522	0.162534520838399
8	18592823	T	C	0.2257	0.4493	0.115022832187944
8	18592852	A	G	0.1076	0.2754	0.106277772562112
8	18592890	A	G	0.1076	0.2754	0.106277772562112
8	19057017	G	A	0.3264	0.5725	0.116881989468462
8	19171016	C	A	0.316	0.5797	0.133848836294162
8	19372366	T	C	0.3264	0.5652	0.110617318948403
8	20283115	T	C	0.006944	0.08696	0.130923524843905
8	20325971	G	A	0.4288	0.6594	0.0974114090276648
8	21197589	C	A	0.03819	0.2029	0.180470082710838
8	21373339	T	G	0.09722	0.2754	0.124869376012699
8	21373353	T	C	0.1042	0.2899	0.128434782261398
8	21400962	T	A	0.2118	0.4855	0.168189097136112
8	21727205	A	G	0.2622	0.471	0.0944876477059487
8	21787873	A	T	0.1597	0.3841	0.138700233693318
8	21913933	A	T	0.006944	0.07246	0.101745247734641
8	22120407	A	G	0.342	0.5652	0.0961324794414226
8	22120441	A	C	0.342	0.5652	0.0961324794414226
8	22266218	G	T	0.3281	0.5652	0.108985764536684
8	22280426	G	A	0.4462	0.6739	0.0948640822776601
8	22284523	G	A	0.4427	0.6667	0.0919714990844504
8	22285729	A	G	0.3264	0.5652	0.110617318948403
8	22285735	T	C	0.3299	0.5652	0.107272499741578
8	22410344	A	G	0.03125	0.1304	0.0939398781316561
8	22525789	A	G	0.02083	0.1304	0.13343141820354
8	22563807	C	T	0.04514	0.1884	0.135741003260421
8	22598925	A	G	0.03299	0.1522	0.121091066157006
8	22598939	G	A	0.2934	0.558	0.138236495989061
8	22598941	T	C	0.03125	0.1522	0.127191829097615
8	22715524	T	C	0.1302	0.3406	0.139238904440955
8	22921517	T	C	0.1285	0.442	0.261076090194627
8	22921549	T	C	0.1285	0.442	0.261076090194627
8	23006856	C	T	0.02257	0.1304	0.125827335098423
8	23253219	G	T	0.1285	0.3043	0.103393243959884
8	23610128	G	T	0.06076	0.2319	0.152180744345875
8	23610135	G	A	0.3351	0.587	0.120933407305017
8	23635239	T	C	0.25	0.4638	0.100926390002955
8	23784912	A	G	0.07118	0.2536	0.154356978880108
8	23851544	A	C	0.06771	0.2899	0.212281094804009
8	23905207	A	G	0.3021	0.5217	0.0975107119901036
8	24533442	C	T	0.2674	0.4783	0.0953697059070217
8	24591313	A	G	0.07812	0.2826	0.175158226147073
8	24591384	G	A	0.3212	0.558	0.109521039104897
8	24591460	A	G	0.03819	0.1812	0.147402541340067
8	24736955	G	A	0.2691	0.5217	0.131745822106031
8	24737032	A	G	0.2691	0.5217	0.131745822106031
8	24772558	A	G	0.02431	0.1812	0.203066926933077
8	24772603	C	T	0.2951	0.5652	0.143053627360802
8	24772623	A	G	0.2656	0.5145	0.129054216208903
8	24772645	A	G	0.2604	0.5217	0.141777096504497
8	24973118	C	T	0.03472	0.1739	0.148385939868171
8	24973245	G	T	0.01389	0.1232	0.155841763842923
8	24992948	A	C	0.03472	0.1667	0.137303194749481
8	24992956	G	C	0.0191	0.1014	0.091814767101076
8	24992977	T	A	0.008681	0.1159	0.175158961612301
8	25029667	C	T	0.316	0.6159	0.167909596276387
8	25201109	G	A	0.006944	0.07246	0.101745247734641
8	25217671	A	T	0.2396	0.4928	0.139168573837584
8	25217681	C	T	0.2396	0.4928	0.139168573837584
8	25420761	T	C	0.4844	0.2319	0.117147994147146
8	25657578	A	G	0.2448	0.5072	0.146660971725313
8	25683258	A	C	0.006944	0.0942	0.145387218370992
8	25697812	C	T	0.3003	0.529	0.105332090611888
8	25774005	C	G	0.316	0.5435	0.102326455626
8	25866031	A	G	0.2917	0.5145	0.101573801483235
8	25905906	C	A	0.07118	0.2391	0.13557623437349
8	26180069	G	T	0.01736	0.1159	0.124491563929209
8	26180089	C	T	0.01736	0.1159	0.124491563929209
8	26213933	A	G	0.02083	0.1739	0.207803806451773
8	26214018	C	T	0.0191	0.1739	0.216781085964254
8	26354472	G	T	0.3733	0.5942	0.0919694361776171
8	26748325	A	C	0.09028	0.3116	0.183545119243056
8	27226621	T	C	0.02083	0.1159	0.108906396357042
8	27232317	T	C	0.008681	0.07971	0.104763903418701
8	27363879	T	C	0.06597	0.2899	0.217228073338746
8	27416838	T	G	0.6389	0.3986	0.108566595299948
8	27417765	T	C	0.0625	0.2754	0.207234189822829
8	27609486	T	A	0.001736	0.07971	0.161530641081911
8	27696436	T	A	0.04167	0.2101	0.179030132386611
8	27696478	T	G	0.04167	0.2101	0.179030132386611
8	27701200	T	C	0.04167	0.1884	0.14660299730633
8	27701201	G	A	0.05035	0.1957	0.130919526204001
8	27701204	C	T	0.0434	0.2029	0.162426523405558
8	27721192	G	T	0.05556	0.2536	0.197365457833114
8	27721198	A	G	0.04688	0.2464	0.215108580392261
8	27721220	T	A	0.05556	0.2536	0.197365457833114
8	27728987	G	C	0.04688	0.2464	0.215108580392261
8	27728997	C	T	0.04688	0.2464	0.215108580392261
8	27729096	C	T	0.01215	0.0942	0.112040787339815
8	27756119	C	T	0.08507	0.2536	0.123160634571886
8	27858897	T	A	0.01389	0.1087	0.129290964122226
8	28027376	C	T	0.0434	0.1884	0.141089560639888
8	28049820	C	T	0.1267	0.2971	0.0987735568000846
8	28059492	T	G	0	0.07246	0.166365154861193
8	28104240	A	T	0.1111	0.2899	0.116122452813542
8	28104259	A	G	0.1146	0.2826	0.102479386611714
8	28107751	A	G	0.1042	0.2899	0.128434782261398
8	28107761	C	G	0.005208	0.08696	0.144319945362022
8	28209507	A	T	0.02951	0.1522	0.13359422889768
8	28217768	T	C	0.02951	0.1667	0.156745418381534
8	28238651	C	T	0.1024	0.3116	0.157376073878322
8	28287581	C	G	0.05556	0.1812	0.098085389001675
8	28361939	A	G	0.1979	0.4928	0.196115894578918
8	28385370	A	C	0.02431	0.1304	0.118668860802788
8	28440575	G	A	0.09201	0.3043	0.170469886482733
8	28607644	G	A	0.06076	0.2391	0.162002698995729
8	28613433	T	C	0	0.05797	0.135490870822781
8	28613482	T	C	0	0.05797	0.135490870822781
8	28634543	T	G	0.003472	0.05797	0.098180312955527
8	28771030	A	G	0.06597	0.2681	0.187346653000034
8	29355326	G	A	0.1111	0.2754	0.10051473662099
8	29362825	C	G	0.1337	0.3043	0.0957705050759395
8	29390435	T	C	0.03299	0.1449	0.110014519330631
8	29432504	T	C	0.1267	0.3116	0.113741332557771
8	29435220	A	T	0.158	0.3333	0.0907931413132079
8	29610323	T	C	0.5972	0.3333	0.126233647848816
8	29753526	T	C	0.3316	0.1159	0.102915288426893
8	29817343	G	A	0.1163	0.3261	0.147508653999478
8	30370037	G	A	0.07465	0.2174	0.101186569312037
8	30432002	A	G	0.2188	0.413	0.090644474624798
8	30492479	T	C	0.05208	0.2101	0.146140367878884
8	30671710	A	C	0.05208	0.3043	0.281163379356399
8	30671742	T	G	0.2917	0.5072	0.0955220354767152
8	30743205	A	G	0.2656	0.4855	0.103273170946963
8	31012387	A	G	0.0625	0.2391	0.157299126409517
8	31056238	G	A	0.02778	0.1304	0.105595393071802
8	31133203	G	A	0.05903	0.2899	0.23800240188856
9	124290	T	A	0.0816	0.3116	0.204403380240512
9	322945	A	G	0.1649	0.3913	0.138400392189174
9	450073	T	C	0.224	0.4565	0.123715035346708
9	450131	A	G	0.2257	0.4638	0.128527924245219
9	450139	C	G	0.2188	0.4565	0.130097572592145
9	606723	A	C	0.2205	0.4493	0.121202450821455
9	687888	T	C	0.1476	0.4203	0.198488299609741
9	690140	G	A	0.05035	0.3188	0.30770907375707
9	817651	T	C	0.1094	0.3116	0.143678131182969
9	936430	C	T	0.1059	0.3188	0.158933218813522
9	962963	T	A	0.09549	0.4058	0.291393310123245
9	962990	T	G	0.09549	0.4203	0.309808180676759
9	963023	G	T	0.02604	0.3551	0.454474883184808
9	1064591	G	A	0.2569	0.5652	0.189150104693521
9	1072289	A	G	0.1128	0.3696	0.206074756263543
9	1213735	T	C	0.2413	0.5507	0.194992953388864
9	1267611	T	G	0.4826	0.2101	0.135344705540533
9	1293470	G	A	0.1181	0.3623	0.186428871624618
9	1683830	T	C	0.1788	0.4275	0.15545444716614
9	1697074	A	G	0.3993	0.6522	0.116845317868462
9	1774541	C	T	0.5642	0.2826	0.141215672742003
9	1877595	T	G	0.03819	0.2899	0.311983745743848
9	1963916	T	C	0.2118	0.4348	0.1182061515822
9	1964009	G	C	0.02778	0.1957	0.210989452072175
9	1984978	T	G	0.02951	0.2681	0.316696194651639
9	1985042	G	A	0.09028	0.3261	0.201995658391057
9	2731360	T	C	0.5156	0.7536	0.104665801845037
9	3510433	A	G	0.02604	0.2101	0.242269501019774
9	3613124	A	C	0.02778	0.2319	0.26890961702461
9	3615270	C	A	0.02778	0.2246	0.257379127494725
9	3729777	A	G	0.08333	0.3043	0.1906197669034
9	3901809	G	A	0.3038	0.5217	0.0959039830039976
9	4363356	C	T	0.0191	0.1159	0.116403852489158
9	4389780	C	G	0.1823	0.4565	0.180952222531442
9	4417300	T	C	0.2378	0.471	0.120838617063805
9	4542168	T	G	0.1476	0.3261	0.0976798089964814
9	4700731	G	C	0.0816	0.2754	0.157630379101914
9	5075387	A	C	0.1806	0.3768	0.102660331475748
9	5347504	A	G	0.1406	0.3188	0.100276824804445
9	6796616	A	G	0.0191	0.1232	0.128985988812873
9	6796668	A	G	0.02083	0.1232	0.121199135977754
9	6845635	A	G	0.05556	0.2246	0.156475900279973
9	6937331	C	T	0.4531	0.6812	0.0951507470854811
9	6946481	A	T	0.4306	0.6739	0.107753221519545
9	8562280	T	C	0.2153	0.4203	0.100861571988184
9	8562283	G	A	0.2153	0.4203	0.100861571988184
9	8575537	T	G	0.05208	0.1812	0.10656355210147
9	15002002	A	C	0.08854	0.2971	0.169215288394118
9	15186516	G	T	0.09375	0.2754	0.131621469416182
9	16932355	A	T	0.08333	0.2246	0.092834051247491
9	17742361	A	G	0.02431	0.2391	0.296760031767655
9	17765298	C	T	0.06944	0.2826	0.197563146115165
9	17765300	T	A	0.06944	0.2826	0.197563146115165
9	17765325	A	G	0.03819	0.2681	0.279756074339766
9	18064244	A	G	0.1354	0.3043	0.0933685442925665
9	18642765	A	G	0.02431	0.2391	0.296760031767655
9	19286835	T	C	0.06597	0.1957	0.093071188265773
9	19679220	T	C	0.1128	0.3043	0.129125289208751
9	19833176	A	G	0.08681	0.2826	0.154929741293151
9	19837036	T	A	0.02604	0.2391	0.288376293995138
9	19840780	G	A	0.1528	0.3261	0.09076774714841
9	19894532	A	G	0.008681	0.2246	0.363488993690228
9	19963762	T	C	0.1285	0.3188	0.118483918821357
9	20574345	T	C	0.02083	0.2391	0.314410932659471
9	20712673	C	A	0.08681	0.2826	0.154929741293151
9	20822223	A	G	0.06076	0.2464	0.172035771043129
9	20822257	A	G	0.0625	0.2391	0.157299126409517
9	20822286	A	G	0.0625	0.2391	0.157299126409517
9	22285876	C	T	0.03646	0.2536	0.264896182288397
9	25919349	C	A	0.008681	0.1232	0.189051816271121
9	28165782	T	C	0.02951	0.2536	0.294690238927485
9	28243893	G	C	0.02951	0.2391	0.272293464710897
9	28623130	G	A	0.3142	0.5362	0.0980022388950541
9	29983005	T	C	0.02431	0.2319	0.285444331087576
9	29983073	G	A	0.09549	0.3043	0.162900463812899
9	29983078	A	G	0.03472	0.2536	0.272058467372187
9	30184601	C	T	0.07292	0.3116	0.227239101543204
9	30591609	T	C	0.1163	0.2971	0.115165851300538
9	31141574	T	A	0.09201	0.2754	0.13511526473701
9	31542294	C	T	0.4792	0.2029	0.13914527526301
9	31542302	A	G	0.4722	0.2174	0.119965852878352
9	31783859	G	T	0.2986	0.558	0.132581244431263
9	31924507	G	A	0.5017	0.2174	0.145156996230014
9	31924532	T	A	0.5017	0.2174	0.145156996230014
9	32083798	G	C	0.3819	0.1304	0.127767099114548
9	32249854	T	C	0.5816	0.2536	0.185934886834246
9	32317224	T	C	0.4792	0.2101	0.132443257356877
9	32335039	T	A	0.434	0.1594	0.142209356909782
9	32413154	A	T	0.5625	0.2319	0.188319093741973
9	32436474	C	T	0.4948	0.1957	0.159819629675997
9	32536770	A	C	0.4878	0.1957	0.153543059324383
9	32555731	T	C	0.6181	0.2826	0.19518356457061
9	33007981	C	T	0.001736	0.05072	0.0988393208716737
9	34369587	C	T	0.0434	0.2464	0.227389406527175
9	34577924	C	T	0.283	0.5072	0.104053554246213
9	34577925	C	T	0.2726	0.4855	0.0961942711625329
9	36124847	T	C	0.4184	0.1884	0.10289535370958
9	36148636	T	C	0.4132	0.1812	0.105209452640711
9	36148669	A	G	0.3941	0.1522	0.116638637050208
9	36232328	T	C	0.005208	0.08696	0.144319945362022
9	36232341	T	C	0.005208	0.07246	0.114480235438871
9	37519777	T	G	0.003472	0.05797	0.098180312955527
10	1351686	A	C	0.02431	0.1159	0.0952838692172523
10	1561358	C	T	0.02083	0.1232	0.121199135977754
10	2014166	T	C	0.02257	0.1377	0.138063620365663
10	2501874	C	T	0.008681	0.1087	0.161320985031788
10	2502852	T	A	0.01736	0.1087	0.111884122080004
10	2541937	G	A	0.07986	0.2536	0.134178305290755
10	2547704	T	G	0.01042	0.1159	0.163380983697698
10	2758752	G	T	0.008681	0.1232	0.189051816271121
10	2758753	T	C	0.0434	0.1957	0.151792034819895
10	2804567	G	T	0.008681	0.1232	0.189051816271121
10	2804568	T	C	0.0434	0.1884	0.141089560639888
10	3828726	C	T	0.2014	0.413	0.110588777421763
10	3828730	T	G	0.2014	0.413	0.110588777421763
10	3938713	T	A	0.01215	0.1014	0.125471584348032
10	3969301	A	G	0.1632	0.3478	0.0976605397060726
10	4109025	T	G	0.3924	0.6159	0.092987848662067
10	4109095	C	T	0.3872	0.6159	0.097375590734945
10	4109104	T	C	0.3872	0.6159	0.097375590734945
10	4267309	A	T	0.4583	0.7391	0.140513713202435
10	4765479	C	T	0.06944	0.2826	0.197563146115165
10	5360354	G	T	0.1892	0.3841	0.0988277130687497
10	5360418	A	G	0.2326	0.471	0.126969133625856
10	5360431	G	A	0.2292	0.4638	0.124297427400092
10	6357708	A	T	0.2535	0.4638	0.0972807090690428
10	6640219	T	A	0.03993	0.1884	0.152353969337015
10	6737807	C	T	0.04514	0.1884	0.135741003260421
10	7855501	T	C	0.08854	0.2681	0.133453120276223
10	7870513	A	G	0.06771	0.2681	0.182615956155019
10	8305360	C	G	0.09028	0.3841	0.276772110670862
10	8305366	T	C	0.1424	0.413	0.199518291220129
10	10602342	G	T	0.001736	0.07971	0.161530641081911
10	11122499	A	G	0.06076	0.2101	0.123045384090359
10	11152892	G	C	0.04861	0.2609	0.230459290649776
10	12853735	A	G	0.1007	0.2536	0.094381901034228
10	13204329	T	C	0.0191	0.1087	0.104110337624494
10	13204380	A	G	0.01042	0.08696	0.108227233025833
10	15528690	G	A	0.008681	0.08696	0.118962008485304
10	16210375	T	C	0.03299	0.1884	0.177541670378393
10	16564427	T	C	0.4705	0.7101	0.104590202297508
10	16742001	C	T	0.005208	0.1159	0.201807543380359
10	16742032	A	G	0.005208	0.1159	0.201807543380359
10	16940189	T	C	0.04514	0.1812	0.125443624132052
10	17317401	C	A	0.02951	0.1812	0.180081158386081
10	17490439	A	T	0.008681	0.1159	0.175158961612301
10	17900877	C	G	0.02604	0.1739	0.183076481351856
10	18622674	A	G	0.02778	0.1232	0.0944528227833724
10	20386488	G	A	0.02951	0.1522	0.13359422889768
10	20442245	T	G	0.01736	0.1377	0.162981797132418
10	20991746	T	C	0.3264	0.5435	0.0927210573688732
10	21111354	T	C	0.0625	0.1957	0.100540696928037
10	22300352	A	G	0.01389	0.0942	0.102882652032672
10	22415671	A	T	0.09549	0.2609	0.111498259240928
10	22415683	T	C	0.09549	0.2609	0.111498259240928
10	22510081	A	C	0.006944	0.07971	0.11635399133773
10	24048153	T	C	0.01562	0.1232	0.146305130436033
10	24767699	G	A	0.02951	0.1522	0.13359422889768
10	25257853	A	G	0.02083	0.1667	0.195560693000183
10	26510593	A	C	0.06076	0.2391	0.162002698995729
10	26824927	G	A	0.001736	0.05072	0.0988393208716737
10	28796176	C	T	0.01562	0.1667	0.223659598791357
10	28800416	T	C	0.03125	0.1667	0.14996631749239
10	28839407	A	T	0.005208	0.1159	0.201807543380359
10	28845862	G	A	0.01562	0.1449	0.185212611240001
10	28919730	T	A	0.008681	0.1232	0.189051816271121
10	28943861	T	G	0.05382	0.1884	0.111729380517012
10	29615653	A	T	0.02951	0.1957	0.203434936847751
10	30522073	C	T	0.03125	0.1304	0.0939398781316561
10	30808703	A	G	0.02778	0.1449	0.128543182709801
10	30824614	A	T	0.1562	0.3333	0.0931042484948191
10	30824616	T	G	0.1545	0.3333	0.0953237244598519
10	32249107	G	C	0.003472	0.05797	0.098180312955527
10	35210785	T	C	0.1701	0.01449	0.0920707631177989
10	35210791	T	C	0.1701	0.01449	0.0920707631177989
10	37324677	T	C	0.003472	0.07971	0.144400789023849
10	38454515	C	A	0.01215	0.1232	0.166135471464349
10	38896407	G	A	0.02604	0.1377	0.123700029464303
10	40160790	T	G	0.001736	0.05072	0.0988393208716737
10	40374402	C	A	0.02257	0.1232	0.113858389658867
10	40757289	A	C	0.05729	0.1884	0.103244422220879
10	40919328	A	G	0.001736	0.06522	0.130748366189317
11	5525641	C	T	0.001736	0.07971	0.161530641081911
11	6846384	T	C	0.4809	0.2029	0.140612922803971
11	6934117	G	A	0.003472	0.05797	0.098180312955527
11	6934293	A	G	0.2708	0.07971	0.0932592571922859
11	7094541	A	G	0.05729	0.2391	0.171759765393612
11	9505661	G	A	0.1372	0.3261	0.112599828571119
11	13977752	A	G	0.08681	0.2391	0.102806508683323
11	20938024	G	A	0.02604	0.1232	0.100537740840721
11	29047877	A	C	0.04514	0.2464	0.221167450696346
11	29423240	T	G	0.02083	0.1377	0.145904071911028
11	29423282	T	C	0.02083	0.1377	0.145904071911028
11	29432889	A	C	0.02083	0.1159	0.108906396357042
11	29443644	A	G	0.02257	0.1594	0.174711710772584
11	29447463	G	A	0.03646	0.2174	0.209330671993371
11	29447486	A	C	0.03646	0.2174	0.209330671993371
11	29914335	C	G	0.08681	0.2319	0.0946901530917946
11	30455389	T	C	0.01042	0.07971	0.0944591345717511
11	30456602	T	C	0.01042	0.1232	0.177138456033694
11	30456652	C	T	0.01042	0.1232	0.177138456033694
11	32050835	A	G	0.01562	0.1377	0.172347643722444
11	32190654	C	T	0.006944	0.1232	0.201898044218841
11	36277037	T	A	0	0.05797	0.135490870822781
11	36370985	G	T	0	0.04348	0.103286614021018
11	36487894	G	A	0	0.05797	0.135490870822781
11	36488608	G	A	0	0.04348	0.103286614021018
11	38582389	G	A	0.01562	0.1014	0.107268224538791
11	39294111	C	G	0.1562	0.3333	0.0931042484948191
11	39294118	A	C	0.1562	0.3406	0.100023312298106
11	42219616	C	T	0.07986	0.2319	0.107879257032077
12	494092	T	C	0.1875	0.5	0.220294292846215
12	1793972	A	G	0.08507	0.2609	0.131964675232124
12	1793974	A	G	0.08507	0.2609	0.131964675232124
12	1793998	T	C	0.08507	0.2609	0.131964675232124
12	2902265	C	T	0.03646	0.1522	0.109756759671648
12	7618203	T	C	0.07118	0.2174	0.108392062859358
12	7919461	C	T	0.03125	0.1594	0.138455622085184
12	8936000	T	C	0.02257	0.1377	0.138063620365663
12	10075373	A	T	0.1372	0.3043	0.0908723412631218
12	11180924	G	A	0.1181	0.2826	0.0969978939612808
12	11412835	T	C	0.006944	0.1159	0.187925836698653
12	11537467	A	G	0.224	0.4275	0.0974843624156017
12	11878823	G	A	0.04688	0.1667	0.100499932982751
12	13104801	T	C	0.1215	0.2971	0.106737121696506
12	13417725	G	A	0.05382	0.2536	0.202768859800603
12	13485418	G	T	0.1719	0.4348	0.173784700306439
12	16197187	T	C	0.003472	0.05797	0.098180312955527
12	18968348	G	T	0.1163	0.2971	0.115165851300538
12	24676947	T	A	0.02257	0.1232	0.113858389658867
12	25246245	A	G	0.09549	0.2609	0.111498259240928
12	25747348	T	G	0.4219	0.6449	0.0915474795455498
12	26084814	A	T	0.02778	0.1739	0.175518922767897
12	26150777	G	T	0.1788	0.3841	0.111851787089463
12	26693783	C	T	0.125	0.3043	0.108765847455862
12	27047852	G	C	0.04688	0.1957	0.140983588246488
12	27419826	G	C	0.1181	0.2971	0.112193986884945
12	29658572	T	C	0.2708	0.4855	0.0979865593348494
12	30336101	G	T	0.001736	0.06522	0.130748366189317
13	283080	C	T	0.01562	0.0942	0.0945726834160824
13	1037793	T	C	0.02604	0.1522	0.147340100588365
13	1292961	T	C	0.01215	0.1304	0.179453148486045
13	2433042	C	T	0.09201	0.2971	0.161528878534078
13	3155939	T	C	0.0191	0.1014	0.091814767101076
13	3246999	T	C	0.02604	0.1522	0.147340100588365
13	3581569	C	A	0.01042	0.1232	0.177138456033694
13	4376033	T	C	0.008681	0.1522	0.242615259384448
13	4693152	T	C	0.05035	0.1957	0.130919526204001
13	5021501	T	G	0.02778	0.1377	0.117076823009796
13	6988395	C	T	0.01215	0.1014	0.125471584348032
13	6997484	T	C	0.006944	0.1232	0.201898044218841
13	7538635	T	C	0.3368	0.6014	0.132000535810452
13	8124848	C	T	0.05556	0.2029	0.126673720446796
13	9708052	T	C	0.01042	0.08696	0.108227233025833
13	9959209	T	C	0.2691	0.05797	0.114476667704256
13	10964680	C	A	0	0.07246	0.166365154861193
13	14856938	T	C	0.1562	0.3333	0.0931042484948191
13	16008635	A	C	0.003472	0.1232	0.230854085753039
13	16283746	A	G	0.01562	0.1377	0.172347643722444
13	16289976	A	G	0.1389	0.3261	0.11005702936216
13	19195502	A	C	0.003472	0.07246	0.129173096982149
13	27733679	T	C	0.003472	0.07246	0.129173096982149
13	34031385	A	G	0.05556	0.2101	0.136453790492695
13	35183790	C	G	0.001736	0.0942	0.19118243727349
13	39661441	A	G	0.05035	0.1667	0.0917937448725171
14	397691	T	C	0.03993	0.1667	0.120214054827928
14	586433	A	G	0.02778	0.1377	0.117076823009796
14	646533	T	G	0.09375	0.2609	0.114726699672177
14	646535	G	C	0.09375	0.2609	0.114726699672177
14	1146511	T	C	0.02257	0.1449	0.150197192893944
14	1295145	G	A	0.005208	0.06522	0.0994257842255422
14	2286020	A	G	0.1024	0.3043	0.148673241832206
14	2286047	A	C	0.07812	0.3043	0.203646622184267
14	2286050	T	C	0.07812	0.3043	0.203646622184267
14	2378290	A	G	0.03125	0.1449	0.115891544346664
14	2530629	A	G	0.2361	0.4638	0.116213393893863
14	2574325	C	T	0.03125	0.1594	0.138455622085184
14	2609434	C	T	0.1424	0.3406	0.119681671721326
14	2612121	A	G	0.1146	0.2826	0.102479386611714
14	2632534	G	C	0.2205	0.442	0.1144371121763
14	2632537	A	G	0.224	0.4565	0.123715035346708
14	2649860	T	C	0.2205	0.442	0.1144371121763
14	2811527	T	C	0.0191	0.1304	0.141469837681401
14	2813516	C	A	0.342	0.5652	0.0961324794414226
14	2873653	A	T	0.2639	0.5435	0.158583875455042
14	3045739	T	C	0.02951	0.1449	0.122073842912419
14	3167998	T	G	0.02257	0.1232	0.113858389658867
14	3307049	C	T	0.0191	0.1232	0.128985988812873
14	3307102	T	A	0.02083	0.1232	0.121199135977754
14	3339923	T	C	0.02257	0.1232	0.113858389658867
14	3501035	G	A	0.1875	0.4058	0.121365412247683
14	3859300	G	C	0.02604	0.1377	0.123700029464303
14	3875713	T	C	0.01215	0.08696	0.0986130323256215
14	6909416	A	G	0.1979	0.02899	0.0945832970345882
14	11246505	G	T	0	0.04348	0.103286614021018
14	11302397	C	T	0.01042	0.0942	0.122046494010604
14	19739207	T	C	0.0191	0.1087	0.104110337624494
14	20411043	A	G	0.07118	0.2174	0.108392062859358
14	21398773	A	G	0.003472	0.06522	0.113769296974177
14	23216247	T	C	0.003472	0.08696	0.159409752673384
14	24578500	A	G	0.0816	0.2246	0.0960354946946101
14	25354997	A	G	0.01042	0.1232	0.177138456033694
14	25356228	G	C	0.008681	0.1232	0.189051816271121
14	27961386	C	T	0.05382	0.1739	0.09282803869664
14	28907803	T	A	0.03472	0.1739	0.148385939868171
14	29583867	C	T	0.04167	0.1812	0.135990266488059
14	29627499	T	C	0.08333	0.2246	0.092834051247491
14	29627547	G	A	0.0816	0.2246	0.0960354946946101
14	29682165	G	T	0.01389	0.1087	0.129290964122226
14	29882808	C	T	0.003472	0.1159	0.216952581808118
14	30119816	C	T	0.003472	0.1232	0.230854085753039
14	30274714	A	G	0.07986	0.2609	0.143285658399322
14	30357872	A	C	0.0191	0.1014	0.091814767101076
14	31469300	T	C	0.1302	0.3333	0.131267796866411
14	31469304	G	A	0.1198	0.3261	0.141164212147602
14	31469674	T	A	0.1285	0.3261	0.126285655018207
14	31469689	A	G	0.1285	0.3261	0.126285655018207
14	31485262	C	T	0.1354	0.3188	0.107833253823213
14	31512630	T	C	0.1406	0.3406	0.122433057533292
14	31516570	A	C	0.01736	0.1014	0.0992277628391741
14	31516581	T	A	0.1406	0.3478	0.130009458276007
14	31516670	A	T	0.1389	0.3406	0.125073175121062
14	31516705	A	C	0.1406	0.3406	0.122433057533292
14	31516761	T	C	0.1406	0.3406	0.122433057533292
14	31519322	T	C	0.1319	0.3261	0.120800380821724
14	32249863	G	A	0.09028	0.2971	0.165324358478584
14	32265218	C	T	0.125	0.3043	0.108765847455862
15	5508	A	T	0.1389	0.3841	0.172762519531732
15	6068	G	A	0.1424	0.3913	0.174738842596672
15	84343	T	C	0.151	0.3696	0.1367958231796
15	102262	C	T	0.1476	0.3696	0.142138381865096
15	143934	T	A	0.1372	0.3696	0.159416906037327
15	143994	A	C	0.1389	0.3841	0.172762519531732
15	232281	A	G	0.1493	0.3768	0.14715221069316
15	232303	C	T	0.1406	0.3768	0.161593589482327
15	546309	G	A	0.1476	0.3623	0.134373706069731
15	552719	T	A	0.1094	0.3261	0.160657005101503
15	708384	C	T	0.1215	0.3478	0.162845370558824
15	708450	G	A	0.09375	0.3188	0.184725084136199
15	851196	T	C	0.1528	0.3551	0.119080978724018
15	887247	C	T	0.09896	0.2536	0.0972957357052435
15	1112998	C	A	0.1719	0.3768	0.113937296414414
15	1182173	T	A	0.1493	0.3406	0.109542447794019
15	1189020	A	C	0.1389	0.3261	0.11005702936216
15	1196038	C	G	0.1372	0.3261	0.112599828571119
15	1202832	A	G	0.1441	0.3261	0.102533773416984
15	1202849	T	A	0.1458	0.3261	0.100155469162391
15	1286818	T	C	0.1146	0.3333	0.159031564732242
15	1286828	C	A	0.1476	0.3333	0.1047093094937
15	1288958	G	C	0.03299	0.1377	0.0992608306325046
15	1311412	A	G	0.151	0.3333	0.10000782765845
15	1363333	C	G	0.1615	0.3406	0.0931117259578928
15	1392950	G	A	0.1562	0.3333	0.0931042484948191
15	1440781	C	T	0.151	0.3261	0.0931206451326455
15	1499929	C	G	0.1476	0.3188	0.0907071872996069
15	1802836	G	A	0.1528	0.3261	0.09076774714841
15	1802845	A	G	0.1528	0.3261	0.09076774714841
15	1984449	A	T	0.151	0.3261	0.0931206451326455
15	2396855	T	A	0.05382	0.2029	0.131305592895113
15	2474616	A	G	0.1024	0.2826	0.123431481630653
15	2509664	A	C	0.1007	0.2826	0.126594401626147
15	2663774	G	C	0.07812	0.2754	0.165817311835315
15	2784533	G	A	0.05556	0.2826	0.238669933481481
15	2828710	A	C	0.03299	0.2536	0.279371709604499
15	2836213	G	A	0.02257	0.1667	0.187044291199517
15	2839965	A	G	0.01215	0.1014	0.125471584348032
15	2842392	T	C	0.02604	0.1377	0.123700029464303
15	2842443	A	G	0.01215	0.1014	0.125471584348032
15	2842447	A	G	0.01215	0.1014	0.125471584348032
15	2879807	G	C	0.03299	0.1884	0.177541670378393
15	2936546	C	T	0.05729	0.3043	0.263804984789205
15	3022328	T	C	0.01042	0.2174	0.3407655669402
15	3063719	G	A	0.006944	0.1232	0.201898044218841
15	3144246	G	C	0.02257	0.1594	0.174711710772584
15	3144258	A	T	0.02431	0.2536	0.319202713229998
15	3144278	A	C	0.02431	0.2246	0.273860821016197
15	3146054	T	C	0.02431	0.2246	0.273860821016197
15	3147682	C	A	0.02431	0.2536	0.319202713229998
15	3209673	A	G	0.005208	0.1594	0.281835313361421
15	3215334	C	T	0.01389	0.2101	0.30722992251297
15	3241665	A	G	0.001736	0.1159	0.23352726356634
15	3241668	C	G	0.001736	0.07246	0.146270256463802
15	3264376	T	A	0.01215	0.2029	0.306273821049302
15	3264411	C	G	0.01215	0.2029	0.306273821049302
15	3277213	T	C	0.01389	0.2029	0.295454200601529
15	3284852	C	T	0.01215	0.2029	0.306273821049302
15	3320819	T	C	0.01736	0.3116	0.438384361395993
15	3320834	C	T	0.01042	0.2464	0.385259680724463
15	3322011	A	G	0.01042	0.1957	0.305648143115495
15	3344013	T	C	0	0.1087	0.238274666867279
15	3344019	C	T	0.003472	0.06522	0.113769296974177
15	3344039	G	A	0.001736	0.1377	0.27370694202682
15	3344378	C	A	0	0.1087	0.238274666867279
15	3348527	T	C	0	0.1014	0.224363302197838
15	3348557	A	G	0.001736	0.1304	0.260505751904039
15	3360111	G	T	0.001736	0.1232	0.247237431698469
15	3360112	A	C	0.003472	0.1812	0.33287094050213
15	3387505	T	C	0.003472	0.1812	0.33287094050213
15	3436158	G	A	0.003472	0.1812	0.33287094050213
15	3436173	G	T	0.003472	0.1812	0.33287094050213
15	3436181	C	G	0.003472	0.1812	0.33287094050213
15	3450244	G	A	0.003472	0.1812	0.33287094050213
15	3467706	T	C	0.003472	0.1812	0.33287094050213
15	3538254	T	G	0.003472	0.1812	0.33287094050213
15	3538455	G	T	0.003472	0.1739	0.320816649441486
15	3562991	C	A	0.006944	0.1812	0.305827586298772
15	3565326	A	T	0.001736	0.1449	0.286485376380949
15	3567664	A	C	0.006944	0.1884	0.317833408798427
15	3568423	A	G	0.006944	0.1884	0.317833408798427
15	3576730	G	T	0.006944	0.1884	0.317833408798427
15	3576852	T	C	0.001736	0.1449	0.286485376380949
15	3599693	C	T	0.06944	0.2681	0.178016825090692
15	3625779	G	A	0.006944	0.1594	0.268275061212974
15	3657141	C	T	0.07465	0.2319	0.118712933026849
15	3686147	T	C	0	0.1377	0.290923375252224
15	3687918	C	T	0	0.1377	0.290923375252224
15	3700058	T	C	0.003472	0.1667	0.308714803033782
15	3746999	T	C	0.006944	0.1594	0.268275061212974
15	3747027	C	T	0.006944	0.1884	0.317833408798427
15	3749851	A	G	0.006944	0.2029	0.341426836980124
15	4062907	T	G	0.04688	0.1594	0.0907493974374852
15	4602156	G	A	0.06597	0.2029	0.101832531909582
15	4706142	T	C	0.03646	0.2101	0.198029953424246
15	4825074	A	G	0.03819	0.2101	0.191512528099369
15	4981450	T	C	0.0191	0.1232	0.128985988812873
15	5119514	T	G	0.02431	0.1667	0.178918818925665
15	5282149	T	G	0.02778	0.1304	0.105595393071802
15	5282160	A	G	0.02778	0.1304	0.105595393071802
15	5316039	G	C	0.02257	0.1739	0.199175164513238
15	5316141	G	T	0.02951	0.1812	0.180081158386081
15	5316179	G	A	0.02951	0.1812	0.180081158386081
15	5412888	T	A	0.03819	0.1812	0.147402541340067
15	5473225	T	C	0.02431	0.1449	0.142577825354099
15	5572659	A	T	0.02604	0.1594	0.159175346074641
15	6192071	T	C	0.03646	0.1449	0.0991335977882805
15	6208601	A	G	0.02257	0.1377	0.138063620365663
15	6912123	C	G	0.349	0.1304	0.102355591570319
15	7004632	A	G	0.3958	0.1667	0.104745024105142
15	7554862	A	T	0.003472	0.1232	0.230854085753039
15	7603897	T	C	0.006944	0.1014	0.159652096908356
15	8036721	G	T	0.01389	0.1087	0.129290964122226
15	8122248	A	G	0.03125	0.1449	0.115891544346664
15	8996128	G	C	0.0625	0.2319	0.147584986504328
15	9668320	G	T	0.001736	0.05797	0.114926936342
15	9680518	T	C	0.006944	0.07246	0.101745247734641
15	10085220	T	C	0.0191	0.1232	0.128985988812873
15	10427846	G	A	0.05556	0.2464	0.187144972779232
15	10557414	T	C	0.2014	0.3913	0.091060768999301
15	10882086	C	G	0.003472	0.1087	0.202998969619532
15	11177708	T	A	0.08507	0.2609	0.131964675232124
15	11488587	T	C	0.08333	0.2681	0.14456031362296
15	11698723	T	C	0.01389	0.1232	0.155841763842923
15	11832897	T	G	0.01215	0.0942	0.112040787339815
15	12966639	C	G	0.02604	0.1884	0.206930454492232
15	14143631	C	T	0	0.07971	0.181339261653303
15	14693417	G	A	0.01562	0.1087	0.120273773567165
15	15088973	T	C	0.003472	0.0942	0.174166636598943
15	15113939	C	T	0.005208	0.08696	0.144319945362022
15	16218318	C	A	0.02431	0.1957	0.227030176403242
15	16403431	T	C	0.02257	0.2246	0.282538683024073
15	16486152	G	C	0.09549	0.3261	0.189965176564002
15	16486187	G	T	0.09549	0.3261	0.189965176564002
15	16649622	A	G	0.06944	0.2101	0.103197466277987
15	17044412	A	G	0.006944	0.1159	0.187925836698653
15	17268039	G	T	0.005208	0.1087	0.187804676888358
15	17503783	C	T	0.005208	0.06522	0.0994257842255422
15	17504102	G	C	0.005208	0.06522	0.0994257842255422
15	17702497	A	G	0.02083	0.1449	0.158242677084838
15	17756830	G	A	0.02778	0.1739	0.175518922767897
15	17756837	G	A	0.02778	0.1522	0.140277705632833
15	17925502	T	G	0.03472	0.1377	0.0939430777565016
15	17994952	A	G	0.02951	0.1304	0.0996196421619121
15	18086782	A	G	0.01562	0.1377	0.172347643722444
15	18287282	G	T	0.01042	0.1304	0.190593944252002
15	18288240	C	T	0.1059	0.2609	0.0936277141264797
15	18327340	T	G	0.2656	0.5217	0.135729102758067
15	18352761	T	A	0.05208	0.2101	0.146140367878884
15	18378397	A	G	0.02083	0.1449	0.158242677084838
15	18378470	T	A	0.05903	0.2536	0.186981112534423
15	18450427	C	T	0.5938	0.3116	0.142521758913758
15	18533541	C	A	0.3715	0.6812	0.170585651267812
15	18576753	A	T	0.03125	0.2174	0.230574820020266
15	18588263	A	C	0.3281	0.6087	0.14774279778479
15	18593174	C	A	0.0191	0.1087	0.104110337624494
15	18621706	G	C	0.06424	0.2754	0.202210206668166
15	18638628	G	A	0.06771	0.2609	0.172903799404176
15	18715503	T	C	0.5885	0.3551	0.100124024515731
15	18809180	G	T	0.09896	0.2754	0.121588507599817
15	18809216	G	A	0.03646	0.1594	0.120408351440802
15	18811126	C	T	0.03993	0.1812	0.141586929853168
15	18917306	T	C	0.2882	0.5362	0.123999006225537
15	18921248	T	C	0.3073	0.5652	0.12986191298867
15	18931008	G	A	0.06424	0.2101	0.114728820618255
15	18948342	G	T	0.06771	0.2101	0.106919987547633
15	18948513	T	C	0.06597	0.2101	0.110777285129344
15	18958937	C	A	0.06597	0.2101	0.110777285129344
15	18958963	T	C	0.06597	0.2101	0.110777285129344
15	18984624	A	C	0.375	0.6014	0.096225252514759
15	19031779	A	T	0.06076	0.1957	0.104473132237856
15	19080729	T	C	0.0625	0.2029	0.109598661296356
15	19191765	A	G	0.02951	0.1449	0.122073842912419
15	19191787	C	T	0.2344	0.529	0.181913774647299
15	19191856	G	T	0.3698	0.6594	0.151614175682054
15	19191880	C	T	0.06424	0.2464	0.162545109124084
15	19639674	T	C	0.03125	0.1449	0.115891544346664
15	19639711	T	A	0.04861	0.2029	0.146103415741323
15	19661204	T	C	0.01389	0.1159	0.142477401216379
15	19661230	G	T	0.05035	0.1667	0.0917937448725171
15	19879549	G	A	0.01042	0.08696	0.108227233025833
15	19879570	C	T	0.05903	0.2174	0.137141579673876
15	19964175	A	G	0.02951	0.1304	0.0996196421619121
15	19974826	A	C	0.04167	0.1522	0.0945964223585482
15	19981293	T	C	0.006944	0.07246	0.101745247734641
15	19981299	A	G	0.01736	0.1087	0.111884122080004
15	19981337	A	C	0.008681	0.07971	0.104763903418701
15	20043013	A	G	0.5556	0.2826	0.133347536757117
15	20191956	A	G	0.03472	0.1594	0.126166057166773
15	20202113	C	G	0.5781	0.2899	0.147538888382021
15	20441741	C	G	0.03993	0.1594	0.109662282769311
15	20448765	A	G	0.03993	0.1522	0.0994296718611951
15	20481214	A	G	0.2031	0.4565	0.150631052402588
15	20626825	A	C	0.006944	0.1232	0.201898044218841
15	20756942	A	G	0.03819	0.1594	0.114932596011007
15	20795995	C	G	0.03819	0.1667	0.125682200280695
15	20796078	A	G	0.04167	0.1522	0.0945964223585482
15	20797594	T	C	0.003472	0.07246	0.129173096982149
15	20811800	C	G	0.5712	0.2971	0.134500364042045
15	20873505	A	T	0.04688	0.1739	0.110316975377479
15	20904888	A	G	0.006944	0.1232	0.201898044218841
15	20904889	T	C	0.03299	0.1522	0.121091066157006
15	20994186	T	C	0.01042	0.1304	0.190593944252002
15	20994214	T	G	0.03472	0.1594	0.126166057166773
15	20999394	G	T	0.006944	0.1377	0.229080820646977
15	21061410	A	G	0.02431	0.1232	0.106970975346249
15	21310888	T	A	0.005208	0.1087	0.187804676888358
15	21340347	G	T	0.03299	0.1377	0.0992608306325046
15	21402305	C	T	0.5747	0.2826	0.151097321698946
15	21484895	C	T	0.03819	0.1667	0.125682200280695
15	21484937	A	G	0.1858	0.442	0.160277068720789
15	21484944	G	A	0.0434	0.1739	0.120154705747337
15	21577924	T	A	0.03472	0.1594	0.126166057166773
15	21923290	A	G	0.03646	0.1739	0.14226143543946
15	21936116	C	T	0.005208	0.1087	0.187804676888358
15	21944399	A	T	0.006944	0.1449	0.242285575161751
15	21945357	T	C	0.4253	0.7319	0.164852391844046
15	21964486	A	G	0.03125	0.1667	0.14996631749239
15	22028682	A	T	0.03125	0.1377	0.104896929335044
15	22158191	A	T	0.03299	0.1522	0.121091066157006
15	22174853	T	A	0.03299	0.1667	0.143479155966095
15	22388763	A	G	0.003472	0.1087	0.202998969619532
15	22388775	G	T	0.003472	0.1014	0.188605103177619
15	22443774	C	G	0.01042	0.1449	0.217286029260946
15	22451668	C	T	0.5712	0.2826	0.147769759704629
15	22468449	G	A	0.03299	0.1522	0.121091066157006
15	22469269	C	T	0.03125	0.1377	0.104896929335044
15	22640716	T	C	0.03472	0.1377	0.0939430777565016
15	22640727	G	A	0.03472	0.1377	0.0939430777565016
15	22753516	A	G	0.03993	0.1522	0.0994296718611951
15	22892080	T	A	0.02604	0.1449	0.13539620499629
15	22911153	C	T	0.07118	0.2681	0.17349340586758
15	22979085	C	G	0.01562	0.1087	0.120273773567165
15	23280057	T	C	0.02604	0.1304	0.11196062638599
15	23487342	C	T	0.01042	0.1304	0.190593944252002
15	23504340	C	G	0.3767	0.6449	0.131529971074996
15	23646611	C	A	0.003472	0.0942	0.174166636598943
15	23789770	T	C	0.5503	0.2536	0.15527862692312
15	23797467	T	C	0.5938	0.3696	0.0929668716432293
15	23822059	A	G	0.006944	0.1087	0.173968530742243
15	24090579	A	C	0	0.08696	0.196010218477864
15	24729697	T	C	0.001736	0.07971	0.161530641081911
15	24882412	C	T	0.005208	0.1014	0.173397452663332
15	26022633	G	C	0.0191	0.1449	0.166695692078645
15	27058155	A	G	0.03993	0.1667	0.120214054827928
15	27867067	A	G	0.01562	0.1449	0.185212611240001
15	27867087	G	A	0.1875	0.4275	0.142901850145879
15	29557696	T	C	0.02431	0.1232	0.106970975346249
15	30228094	T	C	0.006944	0.08696	0.130923524843905
15	30228111	A	G	0	0.06522	0.1510997088912
15	30504329	G	A	0.02083	0.1304	0.13343141820354
15	30905700	A	G	0	0.05072	0.119549191449483
15	31234561	A	G	0	0.05072	0.119549191449483
15	31719564	C	G	0.02431	0.1522	0.154722454776358
15	31719565	A	C	0.02431	0.1522	0.154722454776358
15	31764629	A	G	0.01562	0.1087	0.120273773567165
15	34852557	A	G	0.07465	0.2174	0.101186569312037
15	36293595	C	T	0.04688	0.1739	0.110316975377479
15	36991495	T	C	0.008681	0.0942	0.133133641438035
15	40753861	T	C	0.01215	0.0942	0.112040787339815
15	41905928	A	G	0.01042	0.1087	0.149719775684391
15	43189937	A	G	0.01389	0.1159	0.142477401216379
15	44526841	C	T	0.01736	0.1232	0.13735271980445
15	44913541	T	C	0.02431	0.1232	0.106970975346249
15	45363629	T	G	0.02083	0.1449	0.158242677084838
15	46128385	G	A	0.003472	0.0942	0.174166636598943
15	46646461	T	C	0.01042	0.1087	0.149719775684391
15	47251839	A	G	0.03125	0.1884	0.184476276725724
15	47887671	T	C	0.003472	0.1087	0.202998969619532
15	48155382	G	T	0.01736	0.1522	0.188526212124206
15	49390494	T	C	0.02604	0.1449	0.13539620499629
15	49612557	A	T	0.6198	0.3986	0.0918032268446299
15	50761135	G	A	0.005208	0.06522	0.0994257842255422
15	51270141	T	C	0.003472	0.08696	0.159409752673384
15	51270152	C	G	0.003472	0.08696	0.159409752673384
15	52428528	A	G	0.1372	0.3116	0.0979936719461456
15	52506301	C	G	0.5278	0.3043	0.0915927938168399
15	53657336	G	A	0.003472	0.08696	0.159409752673384
15	53950039	A	G	0.001736	0.1014	0.205501689839856
16	837425	C	T	0.434	0.7029	0.129762135168178
16	909892	C	A	0.4948	0.2609	0.10078619756751
16	2762343	C	A	0.5312	0.2754	0.118311787373624
16	2874223	G	A	0.3611	0.1087	0.132724681354823
16	3060421	T	C	0.4635	0.2029	0.125872104543693
16	3136257	C	G	0.4757	0.1957	0.142922301423626
16	3136340	C	G	0.4774	0.1957	0.144396928666332
16	3161430	C	T	0.4844	0.2101	0.136890656707837
16	3176562	A	C	0.4913	0.1957	0.156669245501277
16	3248969	A	G	0.4792	0.1957	0.145964559987858
16	3421803	C	T	0.4774	0.2174	0.124268644235713
16	3789325	C	T	0.3733	0.6014	0.0976938095199517
16	3988037	A	T	0.05208	0.1957	0.126150549886884
16	5190849	A	G	0.316	0.1159	0.0914988007828172
16	5398608	T	A	0.1858	0.3913	0.109692459502913
16	5398699	C	A	0.5417	0.2899	0.114749251725402
16	6034313	C	T	0.02083	0.1304	0.13343141820354
16	6169717	A	G	0.408	0.1739	0.107675689858699
16	6416296	C	G	0.3681	0.587	0.0907266486916554
16	6427712	C	T	0.07639	0.2319	0.114999408348494
16	6427793	C	A	0.5642	0.3406	0.0917429115335664
16	6511604	A	T	0.06944	0.2101	0.103197466277987
16	8657125	A	C	0.01042	0.07971	0.0944591345717511
16	9483471	G	C	0.2396	0.5	0.146111692587421
16	9502372	T	G	0.2396	0.5	0.146111692587421
16	9512960	T	C	0.2135	0.442	0.122890236466256
16	10013049	C	T	0.1892	0.3913	0.105437921481864
16	10016210	T	A	0.1962	0.3986	0.1036273596823
16	10019351	A	G	0.1771	0.413	0.142911190209264
16	10023639	T	C	0.2326	0.4783	0.133868550220103
16	10053358	A	G	0.4097	0.6377	0.0958508845606509
16	10053361	A	T	0.4045	0.6884	0.144153463776127
16	10088424	G	A	0.2153	0.4638	0.141629786490964
16	10088429	C	T	0.2153	0.4638	0.141629786490964
16	10089225	A	C	0.1632	0.3986	0.14860442433491
16	10089243	C	T	0.1615	0.3986	0.151227829226731
16	10089520	A	T	0.2135	0.4638	0.143979956480348
16	10305381	A	G	0.2535	0.4928	0.122825395437776
16	10348641	C	T	0.2465	0.4638	0.104652849237699
16	10451695	G	T	0.2639	0.5	0.117778888826784
16	10451733	T	C	0.3021	0.5797	0.148880003232131
16	10451766	A	G	0.309	0.5797	0.141307971701693
16	10562890	C	G	0.2552	0.4638	0.0955387713629712
16	10721836	A	C	0.2274	0.4638	0.126462058554905
16	10758053	C	T	0.4028	0.6449	0.10758272775963
16	10888588	G	A	0.1319	0.3406	0.136382657821607
16	10888598	A	G	0.1094	0.2826	0.1110474440586
16	10940071	G	A	0.1007	0.2899	0.135055307367722
16	10954767	A	C	0.3594	0.1159	0.124181673631993
16	10995542	T	C	0.1476	0.3406	0.111981612217891
16	10996305	C	T	0.3438	0.6522	0.17220608612935
16	11014475	A	C	0.3073	0.07971	0.120393565371969
16	11019435	T	C	0.5747	0.3043	0.131252656332644
16	11094715	A	C	0.125	0.2899	0.0940431807613986
16	11094717	G	A	0.2188	0.4493	0.123267015528541
16	11098796	T	C	0.2014	0.3913	0.091060768999301
16	11396702	A	G	0.5972	0.3261	0.132619017068825
16	11548635	C	T	0.1962	0.4565	0.16028156232178
16	11891909	T	A	0.533	0.7536	0.0912492540113249
16	11906540	T	C	0.533	0.7536	0.0912492540113249
16	12116843	T	C	0.3559	0.1159	0.121441261805945
16	12187423	T	A	0.3073	0.0942	0.105723463349564
16	12638874	G	T	0.4653	0.7029	0.102881165519454
16	12725730	G	C	0.4653	0.7029	0.102881165519454
16	12725761	A	G	0.4653	0.7029	0.102881165519454
16	12882947	C	A	0.4792	0.7609	0.141846285277435
16	13885371	C	T	0.4201	0.6884	0.12950975033947
16	16122280	A	G	0.008681	0.1014	0.147174399110067
16	16283118	A	C	0.01389	0.0942	0.102882652032672
16	16600620	C	T	0.01562	0.0942	0.0945726834160824
16	16740234	G	A	0.03472	0.1594	0.126166057166773
16	17550436	T	C	0.02257	0.1449	0.150197192893944
16	17550557	T	C	0	0.06522	0.1510997088912
16	17597459	A	G	0.06597	0.2174	0.120013224580539
16	17765731	G	A	0.03125	0.1739	0.161382824557341
16	18318315	T	C	0.03125	0.2246	0.241921128439681
16	18322835	G	T	0.03299	0.2246	0.234529561261852
16	18324618	G	T	0.02951	0.2101	0.226517516436211
16	18324623	G	A	0.05382	0.2101	0.141222117065531
16	18865947	C	A	0.02951	0.2029	0.214996717556789
16	19668710	T	C	0.0434	0.1667	0.109966748598329
16	19833375	A	G	0.03646	0.1522	0.109756759671648
16	19862766	A	G	0.03993	0.1884	0.152353969337015
16	19947559	A	C	0.02951	0.2101	0.226517516436211
16	19947560	T	G	0.02951	0.2101	0.226517516436211
16	19947686	G	A	0.07639	0.2464	0.132888302756618
16	20114595	A	G	0	0.05072	0.119549191449483
16	20189636	C	G	0.03472	0.1667	0.137303194749481
16	20414456	G	T	0.03125	0.1594	0.138455622085184
16	21618579	G	T	0.02951	0.1957	0.203434936847751
16	22048240	A	G	0.03472	0.2101	0.204805943436408
16	22492654	A	T	0.03125	0.1667	0.14996631749239
16	23008924	A	G	0.04514	0.1667	0.105136831459517
16	23008927	C	T	0.3802	0.6522	0.134690444627845
16	23436205	T	A	0.3698	0.6232	0.119039005831161
16	23515897	G	C	0.1354	0.3116	0.100573932669313
16	23737773	G	A	0.3125	0.1014	0.102568431512667
16	23863799	T	G	0.1701	0.3551	0.0956869830592322
16	29392366	A	G	0.005208	0.1159	0.201807543380359
16	29432822	G	T	0.005208	0.1159	0.201807543380359
16	32828767	A	G	0.005208	0.1232	0.215788702403461
16	34126350	C	A	0.005208	0.1377	0.242901231044783
16	36980548	A	G	0.003472	0.06522	0.113769296974177
16	38165799	A	G	0.005208	0.08696	0.144319945362022
17	176776	T	C	0.2778	0.05797	0.121039994365349
17	434959	T	A	0.05382	0.2899	0.254768955640012
17	1126783	A	G	0.07639	0.4058	0.342587634328581
17	1127475	T	G	0.5694	0.3261	0.107753221519545
17	1143005	G	A	0.1215	0.5435	0.39795757962384
17	1169350	A	G	0.1875	0.5217	0.244502974985434
17	1169355	G	A	0.1875	0.5217	0.244502974985434
17	1182744	A	G	0.04688	0.3696	0.389915983359833
17	1206001	A	G	0.2795	0.5797	0.175248421603919
17	1256401	G	A	0.09375	0.3986	0.286579033150075
17	1378676	C	T	0.4271	0.0942	0.204114117912439
17	1378805	C	T	0.5156	0.1667	0.2088272432661
17	1433076	C	A	0.1823	0.442	0.165477236154702
17	1452176	C	T	0.3542	0.1232	0.113051820714006
17	1618794	A	C	0.04514	0.3841	0.415351037128282
17	1618805	T	A	0.1111	0.2826	0.108189083436428
17	1622016	A	C	0.2083	0.4348	0.12252926210663
17	1705869	A	G	0.07118	0.2464	0.144979987934058
17	1915949	C	T	0.05035	0.3478	0.348013472031698
17	1932040	C	T	0.01736	0.1667	0.213813631022201
17	1932078	T	C	0.3889	0.6449	0.120040964480879
17	1933925	T	G	0.1059	0.2754	0.10916580688181
17	1933951	T	G	0.01389	0.1594	0.221114120984883
17	1933957	G	A	0.1042	0.2681	0.104114422294998
17	1957641	C	G	0.08681	0.2319	0.0946901530917946
17	2001831	C	T	0.3073	0.5942	0.156825607865094
17	2002996	T	A	0.02778	0.1667	0.163791697228894
17	2146222	C	T	0.03299	0.1667	0.143479155966095
17	2188036	C	T	0.3993	0.1014	0.171941457660481
17	2378191	C	G	0.3438	0.1014	0.126431881370104
17	2508918	C	A	0.1736	0.413	0.148032890883326
17	2786788	G	A	0.349	0.5797	0.101611125456817
17	2812964	G	C	0.4236	0.1739	0.119933270354245
17	2813020	C	T	0.05208	0.3043	0.281163379356399
17	2893181	C	T	0.03299	0.1522	0.121091066157006
17	2911939	C	A	0.3472	0.6594	0.175495551087423
17	2962247	A	G	0.3559	0.01449	0.235377469271003
17	2980958	A	G	0.3351	0.6159	0.147023689073261
17	3108886	C	T	0.2483	0.007246	0.15872711858933
17	3207437	A	G	0.3247	0.07246	0.141674899425976
17	3246034	A	G	0.4201	0.1159	0.174461469393637
17	3246043	G	T	0.2396	0.5652	0.212560813530142
17	3279749	T	C	0.2535	0.5435	0.171544370498063
17	3279756	T	A	0.3646	0.6377	0.136878107027965
17	3279787	T	C	0.2517	0.5435	0.173849601362392
17	3289501	G	A	0.2378	0.01449	0.141544835430686
17	3475853	C	T	0.1597	0.3696	0.123775135879371
17	3499367	T	C	0.2101	0.007246	0.13016316442246
17	3738715	T	C	0.2882	0.07971	0.105986641644933
17	3770750	C	T	0.3819	0.06522	0.197032081906174
17	4169436	A	C	0.02778	0.1304	0.105595393071802
17	4621293	A	G	0.408	0.1884	0.0950656076153672
17	4644789	T	C	0.1597	0.4275	0.185627934631479
17	4725282	A	G	0.4774	0.2101	0.130917100933558
17	4732793	C	G	0.0434	0.2101	0.17312044665966
17	5609601	T	G	0.3299	0.1159	0.101652685502319
17	5680833	T	G	0.006944	0.1159	0.187925836698653
17	5699186	T	C	0.1528	0	0.0985978186362401
17	5860761	T	C	0.006944	0.1159	0.187925836698653
17	5902142	A	G	0.1215	0.2826	0.0918832471802618
17	5903537	T	C	0.06771	0.2754	0.192513766883656
17	6007439	A	C	0.3142	0.04348	0.165944402551142
17	6266178	T	C	0.4688	0.2246	0.110871513013354
17	6324600	C	G	0.3906	0.1159	0.149384690940587
17	6788942	T	A	0.1458	0.3623	0.137199641125898
17	6788943	T	C	0.1493	0.3696	0.139448804692416
17	6788978	A	G	0.1406	0.3333	0.114876454667558
17	6852586	G	A	0.2448	0.5	0.139736802114708
17	6852592	G	A	0.217	0.03623	0.100073607337288
17	6906214	T	C	0.09896	0.2754	0.121588507599817
17	6907767	A	G	0.1823	0.3913	0.114189301922736
17	7006596	T	C	0.02951	0.1377	0.110840861648035
17	7066556	C	T	0.005208	0.1304	0.229361493915207
17	7242239	G	T	0.05382	0.2174	0.151382604144204
17	7280482	C	A	0.3056	0.587	0.151879436334022
17	8369574	G	C	0.2413	0.05072	0.10174243665987
17	8402683	C	T	0.2101	0.5	0.18570806439654
17	8402783	G	T	0.1319	0.3913	0.193870120725014
17	8730849	G	A	0.2378	0.5942	0.246229542907193
17	8730874	T	G	0.2361	0.5942	0.248716924700003
17	8783896	C	T	0.03472	0.1739	0.148385939868171
17	8896453	T	C	0.1632	0	0.105915273497704
17	9037373	A	T	0.2552	0.05797	0.104154289323662
17	9086492	A	T	0.0434	0.2174	0.184006253071646
17	10769835	G	C	0.09028	0.2609	0.121386104743897
17	10806731	C	T	0.08854	0.2536	0.11624048877971
17	11776128	A	G	0.06424	0.2319	0.143111848071827
17	12133988	G	T	0.06944	0.2174	0.11216267555468
17	13154517	C	G	0.02431	0.1232	0.106970975346249
17	13296164	T	C	0.07465	0.2391	0.127642521069725
17	13296165	T	G	0.07465	0.2391	0.127642521069725
17	13695197	G	A	0.5608	0.3188	0.106545918749145
17	13935930	T	G	0.02431	0.1232	0.106970975346249
17	14907564	A	G	0.01215	0.1159	0.152556624989602
17	14971150	A	G	0.008681	0.07971	0.104763903418701
17	15265746	G	A	0.03472	0.1449	0.104455608388137
17	15918149	G	T	0.02778	0.1739	0.175518922767897
17	16412043	G	T	0.02951	0.1304	0.0996196421619121
17	16452914	T	C	0.006944	0.07971	0.11635399133773
17	17092519	T	C	0.01389	0.1014	0.115955241139104
17	17287722	C	A	0.0191	0.1232	0.128985988812873
17	17340372	C	G	0.005208	0.07246	0.114480235438871
17	17571009	A	G	0.3646	0.6884	0.185008659815231
17	17572141	T	C	0.6042	0.2899	0.173352764253579
17	17626642	T	C	0.625	0.2826	0.202680300456276
17	17855674	T	C	0.25	0.4855	0.120129245126052
17	20592106	T	C	0.625	0.3188	0.166921808319574
17	20592112	G	C	0.6076	0.3116	0.156022735861539
17	20957429	G	C	0.5365	0.2609	0.135833319173309
17	21449794	A	G	0.592	0.3188	0.134284619109577
17	21466471	T	A	0.05208	0.1957	0.126150549886884
17	21466913	C	A	0.2274	0.529	0.191549204415623
17	21755591	T	C	0.5573	0.2754	0.141445928392154
17	22003011	C	A	0.1042	0.3768	0.233827161537654
17	22110156	T	C	0.06771	0.2174	0.116020349546191
17	22328044	C	T	0.3455	0.6014	0.123334799606705
17	22393315	G	C	0.03299	0.1522	0.121091066157006
17	22609909	C	T	0.1128	0.2826	0.105386730024901
17	22617385	G	T	0.02778	0.1377	0.117076823009796
17	22617394	C	T	0.5104	0.2536	0.119717759817368
17	22617405	A	C	0.02778	0.1377	0.117076823009796
17	22705818	C	T	0.3559	0.6014	0.113380516625061
17	22713401	G	A	0.02257	0.1232	0.113858389658867
17	23271148	T	C	0.02431	0.1159	0.0952838692172523
17	23291823	C	A	0.2413	0.4638	0.110340854597027
17	23376368	A	G	0.003472	0.06522	0.113769296974177
17	23533189	G	A	0.08681	0.2391	0.102806508683323
17	23905842	C	T	0.005208	0.06522	0.0994257842255422
17	23905864	C	T	0.005208	0.06522	0.0994257842255422
17	24587845	C	A	0.008681	0.0942	0.133133641438035
17	24600258	T	G	0.01042	0.1159	0.163380983697698
17	24998237	T	A	0.03472	0.1377	0.0939430777565016
17	25043473	A	G	0.0625	0.1884	0.0915496580133811
17	25582081	C	T	0.005208	0.07971	0.129466425502877
17	25617656	G	C	0.006944	0.0942	0.145387218370992
17	25622757	A	G	0.008681	0.0942	0.133133641438035
17	26110187	C	T	0.3924	0.1449	0.12216312458961
17	26110308	A	G	0.08681	0.2971	0.173158480450808
17	27070047	G	A	0.01562	0.1232	0.146305130436033
17	27645056	C	T	0.02604	0.1304	0.11196062638599
17	28507945	A	G	0.03819	0.2246	0.213761915053328
