# Supplementary material for: Genomic consequences of apple improvement
Source: Hortic Res. 2021 Jan 1;8:9. doi: 10.1038/s41438-020-00441-7 (PMC7775473; doi:10.1038/s41438-020-00441-7)
Supplement: Supplementary file 3 — Supplementary Tables - zipped [file 41438_2020_441_MOESM3_ESM.zip › supp tables/TableS11.txt]

Top 5% of SNPs based on an XP-EHH selection scan between dessert and cider apples
chr	name	pos	gpos	p1	ihh1	p2	ihh2	xpehh_dessert
1	S1_9601930	9601930	0.960193	0.116319	0.0111296	0.181159	0.00706148	0.454957
1	S1_9877843	9877843	0.987784	0.220486	0.0118599	0.384058	0.00761693	0.442787
1	S1_9880504	9880504	0.98805	0.0920139	0.0118131	0.188406	0.0073789	0.470581
1	S1_9880655	9880655	0.988066	0.137153	0.0120471	0.224638	0.00770069	0.447511
1	S1_26720979	26720979	2.6721	0.444444	0.0110758	0.492754	0.00682453	0.484235
1	S1_28131876	28131876	2.81319	0.125	0.0175636	0.326087	0.0104414	0.520051
1	S1_28392935	28392935	2.83929	0.423611	0.0127927	0.485507	0.00798091	0.471825
1	S1_28400703	28400703	2.84007	0.434028	0.0133767	0.471014	0.00815803	0.494514
1	S1_28403528	28403528	2.84035	0.0190972	0.0153757	0.00724638	0.00984667	0.445655
1	S1_28499475	28499475	2.84995	0.362847	0.0138499	0.434783	0.00863863	0.472037
1	S1_28499547	28499547	2.84995	0.385417	0.0136608	0.456522	0.00840334	0.485904
1	S1_28509582	28509582	2.85096	0.371528	0.0134483	0.442029	0.00823004	0.491064
1	S1_28513965	28513965	2.8514	0.0208333	0.014936	0.0362319	0.00957184	0.44495
1	S1_28514008	28514008	2.8514	0.00347222	0.0150107	0.0289855	0.00959674	0.44734
1	S1_28550612	28550612	2.85506	0.404514	0.0109799	0.391304	0.00696339	0.455402
1	S1_28550627	28550627	2.85506	0.383681	0.0108876	0.369565	0.00678682	0.472643
1	S1_28550636	28550636	2.85506	0.420139	0.0108131	0.42029	0.00681204	0.46207
1	S1_28556624	28556624	2.85566	0.0225694	0.0148248	0.0217391	0.00926362	0.470205
1	S1_28556632	28556632	2.85566	0.00173611	0.0149445	0.0144928	0.0093214	0.47203
1	S1_28565774	28565774	2.85658	0.00520833	0.0149322	0.108696	0.00876049	0.533265
1	S1_28575111	28575111	2.85751	0.112847	0.0142216	0.123188	0.00865948	0.49611
1	S1_28581477	28581477	2.85815	0	0.0152126	0.0507246	0.00921772	0.500994
1	S1_28581481	28581481	2.85815	0.0190972	0.0151285	0.0289855	0.00953856	0.461235
1	S1_28610799	28610799	2.86108	0.506944	0.0130803	0.471014	0.00788164	0.506574
1	S1_28633426	28633426	2.86334	0.175347	0.0144863	0.26087	0.00928611	0.444683
1	S1_28887045	28887045	2.8887	0.107639	0.0181518	0.26087	0.0102654	0.569991
1	S1_28887050	28887050	2.8887	0.107639	0.0181656	0.311594	0.0100185	0.595097
1	S1_28887057	28887057	2.88871	0.0173611	0.0180618	0.0434783	0.00981048	0.610349
1	S1_28887080	28887080	2.88871	0.107639	0.01819	0.311594	0.00998464	0.599823
1	S1_28887104	28887104	2.88871	0.107639	0.01819	0.311594	0.00998464	0.599823
1	S1_29418267	29418267	2.94183	0.130208	0.0198632	0.311594	0.0123014	0.479154
1	S1_29439212	29439212	2.94392	0.0243056	0.0206429	0.130435	0.0129007	0.470086
1	S1_29458633	29458633	2.94586	0.472222	0.0178661	0.405797	0.0114694	0.443216
1	S1_29657008	29657008	2.9657	0.40625	0.0163379	0.304348	0.0103154	0.459847
2	S2_31719800	31719800	3.17198	0.456597	0.00290827	0.304348	0.0018628	0.445476
2	S2_31745801	31745801	3.17458	0.121528	0.00523018	0.181159	0.00328452	0.465225
2	S2_31745824	31745824	3.17458	0.0416667	0.00515923	0.0724638	0.00310963	0.506284
2	S2_31745844	31745844	3.17458	0.00173611	0.00533174	0.0797101	0.00320354	0.50942
2	S2_31822849	31822849	3.18228	0.314236	0.00595614	0.405797	0.00376226	0.459401
2	S2_31959391	31959391	3.19594	0.178819	0.00571796	0.181159	0.00361679	0.458025
2	S2_31959460	31959460	3.19595	0.520833	0.00552837	0.565217	0.00342722	0.478144
2	S2_31959467	31959467	3.19595	0.366319	0.00554766	0.318841	0.00349884	0.460945
2	S2_31959524	31959524	3.19595	0.046875	0.00630443	0.15942	0.00403196	0.446998
2	S2_32471008	32471008	3.2471	0.196181	0.00661946	0.275362	0.00425446	0.442047
3	S3_36752613	36752613	3.67526	0.293403	0.00883899	0.326087	0.0054034	0.492144
3	S3_36752622	36752622	3.67526	0.385417	0.0083362	0.521739	0.00488496	0.534447
3	S3_36752625	36752625	3.67526	0.293403	0.00840861	0.326087	0.00506711	0.506485
3	S3_36752630	36752630	3.67526	0.0798611	0.00935509	0.195652	0.00572708	0.490715
3	S3_36839013	36839013	3.6839	0.00347222	0.0116884	0.181159	0.00740942	0.455846
3	S3_37311925	37311925	3.73119	0.133681	0.0120398	0.362319	0.00709917	0.528243
3	S3_37315550	37315550	3.73156	0.404514	0.0110613	0.608696	0.00674727	0.494317
3	S3_37412467	37412467	3.74125	0.138889	0.0117035	0.376812	0.00699803	0.514259
3	S3_37460552	37460552	3.74606	0.135417	0.0113422	0.0942029	0.00708762	0.470184
4	S4_4054174	4054174	0.405417	0.215278	0.00338356	0.166667	0.0021174	0.46874
4	S4_4054177	4054177	0.405418	0.0399306	0.00423915	0.108696	0.00237134	0.580906
4	S4_4085352	4085352	0.408535	0.0711806	0.0068367	0.289855	0.00416572	0.495417
4	S4_4085356	4085356	0.408536	0.206597	0.0062557	0.137681	0.00390363	0.471586
4	S4_4085374	4085374	0.408537	0.0746528	0.00762981	0.297101	0.00466637	0.491682
4	S4_4298977	4298977	0.429898	0.0746528	0.00647347	0.318841	0.00414176	0.446591
4	S4_4897972	4897972	0.489797	0.201389	0.0048773	0.210145	0.00309479	0.454874
4	S4_11374042	11374042	1.1374	0.00173611	0.00506583	0.057971	0.00303336	0.512847
4	S4_11374051	11374051	1.13741	0.300347	0.00288464	0.26087	0.00181239	0.464754
4	S4_11374058	11374058	1.13741	0.0746528	0.00373569	0.152174	0.00231121	0.480162
4	S4_12105668	12105668	1.21057	0.0121528	0.00790162	0.152174	0.00501572	0.454489
4	S4_12153144	12153144	1.21531	0.121528	0.00876304	0.289855	0.00474898	0.612613
4	S4_12153153	12153153	1.21532	0.0104167	0.0087255	0.0652174	0.00465754	0.627763
4	S4_12153165	12153165	1.21532	0.0711806	0.00885102	0.246377	0.00513386	0.544674
4	S4_12153173	12153173	1.21532	0.0729167	0.00885084	0.253623	0.00512083	0.547195
4	S4_29872567	29872567	2.98726	0.175347	0.00587558	0.289855	0.00376946	0.443873
4	S4_30719258	30719258	3.07193	0.269097	0.0139709	0.398551	0.00879528	0.462765
4	S4_30723067	30723067	3.07231	0.319444	0.0135525	0.442029	0.00865733	0.448164
4	S4_30723082	30723082	3.07231	0.046875	0.0136134	0.0507246	0.00867221	0.450931
4	S4_30723140	30723140	3.07231	0.319444	0.0137085	0.449275	0.0088161	0.441437
4	S4_30723141	30723141	3.07231	0.319444	0.0137085	0.449275	0.0088161	0.441437
4	S4_30885330	30885330	3.08853	0.0190972	0.0154949	0.0797101	0.00972129	0.466192
4	S4_31258727	31258727	3.12587	0.326389	0.0119348	0.449275	0.00755562	0.457163
4	S4_31293318	31293318	3.12933	0.0225694	0.0159994	0.101449	0.00952385	0.518753
4	S4_31317272	31317272	3.13173	0.555556	0.0152419	0.391304	0.0090561	0.520608
4	S4_31317290	31317290	3.13173	0	0.0159421	0	0.0101036	0.456077
4	S4_31317308	31317308	3.13173	0.322917	0.0157255	0.456522	0.00970179	0.482973
4	S4_31440201	31440201	3.14402	0.104167	0.016686	0.217391	0.0104	0.472764
4	S4_31441883	31441883	3.14419	0.0538194	0.0179427	0.181159	0.0114186	0.451941
4	S4_31534513	31534513	3.15345	0.0364583	0.0176227	0.0507246	0.0113236	0.442302
4	S4_31534620	31534620	3.15346	0.147569	0.0166519	0.166667	0.0102949	0.480873
4	S4_31537912	31537912	3.15379	0.453125	0.0151114	0.572464	0.00949157	0.465048
5	S5_37580922	37580922	3.75809	0.425347	0.00415904	0.427536	0.00266049	0.446774
5	S5_37587178	37587178	3.75872	0.295139	0.00414172	0.231884	0.00258592	0.471031
5	S5_37589187	37589187	3.75892	0.0295139	0.00439718	0.0652174	0.00279017	0.454861
5	S5_37589192	37589192	3.75892	0.0694444	0.00432698	0.0942029	0.00274803	0.453988
5	S5_37589196	37589196	3.75892	0.236111	0.00424831	0.282609	0.00272241	0.445005
5	S5_38328918	38328918	3.83289	0.350694	0.00810342	0.355072	0.00510205	0.462644
5	S5_38328985	38328985	3.8329	0.286458	0.00693857	0.318841	0.00437357	0.461516
5	S5_38329863	38329863	3.83299	0.0381944	0.00745332	0.0724638	0.00467703	0.465995
5	S5_38331444	38331444	3.83314	0.284722	0.00727645	0.456522	0.00453236	0.473401
5	S5_39963229	39963229	3.99632	0.0243056	0.00377187	0.0724638	0.00238413	0.458735
5	S5_39963234	39963234	3.99632	0.177083	0.00327955	0.188406	0.00209706	0.447173
5	S5_45889522	45889522	4.58895	0.213542	0.00364407	0.369565	0.00233123	0.446706
6	S6_587436	587436	0.0587436	0.0173611	0.0151586	0.347826	0.00867559	0.558052
6	S6_679721	679721	0.0679721	0.203125	0.0135507	0.231884	0.00858694	0.456195
6	S6_680778	680778	0.0680778	0.131944	0.0135768	0.0434783	0.00870012	0.445024
6	S6_680780	680780	0.068078	0.00347222	0.0135794	0.130435	0.00829929	0.492386
6	S6_680810	680810	0.068081	0.125	0.013576	0	0.00847286	0.471432
6	S6_684228	684228	0.0684228	0.142361	0.0133759	0.173913	0.0080279	0.51053
6	S6_691014	691014	0.0691014	0.121528	0.0120444	0.123188	0.00760741	0.459478
6	S6_691053	691053	0.0691053	0.130208	0.0119597	0.115942	0.00764769	0.447136
6	S6_691068	691068	0.0691068	0.185764	0.0125155	0.311594	0.00769757	0.486066
6	S6_691070	691070	0.069107	0.185764	0.0125155	0.311594	0.00769757	0.486066
6	S6_711350	711350	0.071135	0.0815972	0.0130616	0.23913	0.00808053	0.480221
6	S6_1927874	1927874	0.192787	0.0520833	0.0120872	0.057971	0.00773197	0.44678
6	S6_1927914	1927914	0.192791	0.282986	0.0121074	0.5	0.00776382	0.444343
6	S6_1938445	1938445	0.193845	0.262153	0.0121208	0.434783	0.00759355	0.467626
6	S6_1940845	1940845	0.194084	0.00520833	0.0122933	0.0507246	0.0077612	0.459917
6	S6_1940860	1940860	0.194086	0.0208333	0.0122078	0.00724638	0.00782928	0.444204
6	S6_1941112	1941112	0.194111	0.138889	0.0121394	0.268116	0.00757349	0.471802
6	S6_27285366	27285366	2.72854	0.0451389	0.019183	0.224638	0.0120332	0.466359
6	S6_27593489	27593489	2.75935	0.315972	0.0140467	0.413043	0.0086373	0.486297
6	S6_27596668	27596668	2.75967	0.331597	0.0154044	0.311594	0.00942438	0.491355
6	S6_27627462	27627462	2.76275	0.0399306	0.0200736	0.195652	0.0116457	0.544469
6	S6_27627465	27627465	2.76275	0	0.0202236	0	0.0122231	0.503521
6	S6_27652339	27652339	2.76523	0.0381944	0.0202834	0.23913	0.0115068	0.566864
6	S6_27680176	27680176	2.76802	0.0451389	0.0203794	0.333333	0.0108135	0.633727
6	S6_27693067	27693067	2.76931	0.484375	0.0212389	0.224638	0.0128923	0.499205
6	S6_27780150	27780150	2.77801	0.00694444	0.0365604	0	0.0191047	0.649032
6	S6_27780173	27780173	2.77802	0.0520833	0.0361858	0.144928	0.0179516	0.700985
6	S6_27780192	27780192	2.77802	0.015625	0.0379413	0.0724638	0.0199014	0.645252
6	S6_27780195	27780195	2.77802	0.0225694	0.0379417	0.057971	0.0199316	0.643743
6	S6_27793001	27793001	2.7793	0.03125	0.0376242	0.123188	0.0190039	0.683005
6	S6_27797650	27797650	2.77976	0.0364583	0.0384734	0.231884	0.0204726	0.630878
6	S6_27797687	27797687	2.77977	0	0.0388518	0	0.0219064	0.572977
6	S6_27797729	27797729	2.77977	0.0277778	0.0388507	0.195652	0.0218595	0.57509
6	S6_27811058	27811058	2.78111	0.00520833	0.0390445	0.00724638	0.0225815	0.547572
6	S6_27826720	27826720	2.78267	0.0121528	0.0392016	0.057971	0.0224974	0.555319
6	S6_27830081	27830081	2.78301	0.0347222	0.0390896	0.202899	0.0220087	0.574417
6	S6_27830122	27830122	2.78301	0.03125	0.0391018	0.188406	0.0223353	0.559999
6	S6_27839220	27839220	2.78392	0.0225694	0.0391248	0.15942	0.0223554	0.559687
6	S6_27901210	27901210	2.79012	0.0347222	0.0392355	0.210145	0.0226122	0.551092
6	S6_27931909	27931909	2.79319	0.00868056	0.0397435	0.00724638	0.0248048	0.471409
6	S6_27933836	27933836	2.79338	0.00347222	0.0398102	0.0289855	0.02467	0.478532
6	S6_27984964	27984964	2.7985	0.00694444	0.040005	0.057971	0.0248368	0.47668
6	S6_27996437	27996437	2.79964	0.00868056	0.0400089	0.057971	0.0248645	0.475661
6	S6_28021247	28021247	2.80212	0.00520833	0.0401237	0.0434783	0.0250036	0.472946
6	S6_28055585	28055585	2.80556	0	0.0398969	0	0.0250408	0.465789
6	S6_28055598	28055598	2.80556	0.00694444	0.0396649	0	0.0250408	0.459957
6	S6_28056901	28056901	2.80569	0.0277778	0.0390392	0.108696	0.0224026	0.555387
6	S6_28056949	28056949	2.80569	0.0329861	0.0392188	0.202899	0.022594	0.551474
6	S6_28076369	28076369	2.80764	0.0121528	0.0392574	0.0217391	0.0229098	0.538574
6	S6_28079503	28079503	2.80795	0.00868056	0.0393528	0.108696	0.0227935	0.546091
6	S6_28079513	28079513	2.80795	0.0121528	0.039329	0.057971	0.0229719	0.537691
6	S6_28079515	28079515	2.80795	0.0121528	0.039329	0.057971	0.0229719	0.537691
6	S6_28083644	28083644	2.80836	0.0121528	0.039334	0.0434783	0.0229202	0.540071
6	S6_28084329	28084329	2.80843	0.0173611	0.0395633	0.0942029	0.0233781	0.5261
6	S6_28092228	28092228	2.80922	0	0.0394493	0	0.0238578	0.502903
6	S6_28125887	28125887	2.81259	0.0138889	0.0394081	0.108696	0.0235103	0.516533
6	S6_28130137	28130137	2.81301	0.015625	0.0393994	0.101449	0.0235905	0.512907
6	S6_28185859	28185859	2.81859	0.00173611	0.0394656	0	0.0241033	0.493081
6	S6_28277616	28277616	2.82776	0.015625	0.0391357	0.152174	0.0228029	0.540149
6	S6_28277641	28277641	2.82776	0.015625	0.0391357	0.144928	0.0228226	0.539283
6	S6_28331041	28331041	2.8331	0.0277778	0.0374443	0	0.0231651	0.480206
6	S6_28331043	28331043	2.8331	0.00173611	0.0375549	0	0.0231651	0.483155
6	S6_28331065	28331065	2.83311	0.189236	0.0283379	0.231884	0.0156016	0.596823
6	S6_28331083	28331083	2.83311	0.0364583	0.0308007	0.217391	0.0172247	0.581192
6	S6_28331090	28331090	2.83311	0.00173611	0.0309359	0	0.0179394	0.544919
6	S6_28371045	28371045	2.8371	0.00347222	0.0307976	0.0144928	0.017469	0.567012
6	S6_28371062	28371062	2.83711	0.0590278	0.0298682	0.115942	0.0158108	0.636101
6	S6_28371065	28371065	2.83711	0.0989583	0.0297594	0.376812	0.014757	0.701424
6	S6_28419845	28419845	2.84198	0.00173611	0.030961	0.057971	0.0171338	0.591674
6	S6_28441362	28441362	2.84414	0.0451389	0.0304117	0.217391	0.0166378	0.603151
6	S6_28445366	28445366	2.84454	0.00868056	0.0304384	0.0217391	0.0167782	0.595623
6	S6_28445477	28445477	2.84455	0.046875	0.0302219	0.210145	0.0163927	0.611732
6	S6_28445492	28445492	2.84455	0.00347222	0.0302575	0.0144928	0.0166084	0.599838
6	S6_28486045	28486045	2.8486	0.0503472	0.0231978	0.231884	0.0147152	0.455175
6	S6_28496331	28496331	2.84963	0.046875	0.0232565	0.231884	0.0145919	0.466116
6	S6_28576724	28576724	2.85767	0.364583	0.0182827	0.65942	0.0114515	0.467832
6	S6_28576737	28576737	2.85767	0.0138889	0.0226387	0.115942	0.0144437	0.449399
6	S6_28616692	28616692	2.86167	0.0416667	0.0217202	0.231884	0.0137947	0.453954
6	S6_28644448	28644448	2.86444	0.0486111	0.0213896	0.202899	0.0136657	0.448013
6	S6_28710824	28710824	2.87108	0.270833	0.0140122	0.521739	0.00889019	0.454983
6	S6_28854137	28854137	2.88541	0.0434028	0.0111947	0.210145	0.0071995	0.441426
6	S6_29171797	29171797	2.91718	0.116319	0.00708105	0.268116	0.00451062	0.450988
6	S6_34750133	34750133	3.47501	0.182292	0.0222645	0.369565	0.0141526	0.453096
6	S6_35110554	35110554	3.51106	0.381944	0.0160677	0.471014	0.00992689	0.481566
6	S6_35110558	35110558	3.51106	0.477431	0.0149323	0.297101	0.00890731	0.516651
6	S6_35114579	35114579	3.51146	0.0329861	0.0155118	0.0434783	0.00936408	0.504722
6	S6_35128653	35128653	3.51287	0.262153	0.0146967	0.188406	0.00848077	0.549824
6	S6_35128662	35128662	3.51287	0.138889	0.0145194	0.326087	0.00782161	0.618596
6	S6_35128733	35128733	3.51287	0.482639	0.0144719	0.268116	0.00802307	0.58989
6	S6_35137202	35137202	3.51372	0.0364583	0.0143469	0.0289855	0.00821286	0.557831
6	S6_35137251	35137251	3.51373	0.380208	0.0133207	0.550725	0.00729768	0.601765
6	S6_35150087	35150087	3.51501	0.00520833	0.0155174	0.0217391	0.00852838	0.598565
6	S6_35160505	35160505	3.51605	0.112847	0.0151312	0.282609	0.00755746	0.694222
6	S6_35160539	35160539	3.51605	0.0225694	0.0150844	0.0434783	0.00750715	0.697806
6	S6_35160545	35160545	3.51605	0.00694444	0.0151023	0.0289855	0.00749611	0.700463
6	S6_35160549	35160549	3.51605	0.171875	0.0148781	0.318841	0.00731072	0.710545
6	S6_35160599	35160599	3.51606	0.0972222	0.0157253	0.188406	0.00845045	0.621052
6	S6_35160622	35160622	3.51606	0.0243056	0.0169881	0.0362319	0.0107861	0.454256
6	S6_35204424	35204424	3.52044	0.135417	0.0163653	0.202899	0.0102663	0.466297
6	S6_35282451	35282451	3.52825	0.123264	0.0120893	0.210145	0.00765334	0.457181
6	S6_35282453	35282453	3.52825	0.413194	0.0121806	0.5	0.007483	0.487213
6	S6_35282455	35282455	3.52825	0.409722	0.0121696	0.507246	0.00751419	0.482144
7	S7_22410196	22410196	2.24102	0.418403	0.0176908	0.507246	0.0112779	0.450203
7	S7_22410197	22410197	2.24102	0.03125	0.0209245	0.057971	0.0133467	0.44965
7	S7_22433654	22433654	2.24337	0.154514	0.0205868	0.253623	0.0126549	0.486605
7	S7_22477204	22477204	2.24772	0.159722	0.0171792	0.210145	0.0099253	0.548612
7	S7_22477226	22477226	2.24772	0.0277778	0.0174491	0.0144928	0.0102663	0.530417
7	S7_22477264	22477264	2.24773	0.222222	0.0154485	0.311594	0.00869118	0.575204
7	S7_22477275	22477275	2.24773	0.182292	0.0162195	0.231884	0.00931466	0.554627
7	S7_22549054	22549054	2.25491	0	0.0201219	0	0.0125827	0.469491
7	S7_22549099	22549099	2.25491	0.03125	0.0199536	0.057971	0.0122624	0.486875
7	S7_22549127	22549127	2.25491	0.0972222	0.0195634	0.130435	0.0117255	0.511898
7	S7_22550548	22550548	2.25505	0.128472	0.0195795	0.188406	0.0117646	0.509383
7	S7_22590628	22590628	2.25906	0.0329861	0.0196632	0.0869565	0.011604	0.527401
7	S7_22590638	22590638	2.25906	0.0329861	0.0196632	0.0869565	0.011604	0.527401
7	S7_22590651	22590651	2.25907	0.0329861	0.0196632	0.0869565	0.011604	0.527401
7	S7_22590659	22590659	2.25907	0.100694	0.0201538	0.137681	0.0125472	0.473892
7	S7_22590662	22590662	2.25907	0.0677083	0.0202402	0.101449	0.0126939	0.466551
7	S7_22590671	22590671	2.25907	0.00868056	0.0204564	0.0869565	0.0123707	0.502965
7	S7_22757553	22757553	2.27576	0.243056	0.016233	0.376812	0.00995222	0.48925
7	S7_22852054	22852054	2.28521	0.0659722	0.0159512	0.137681	0.0102271	0.444499
7	S7_24247507	24247507	2.42475	0.171875	0.00491209	0.347826	0.00306598	0.471331
7	S7_25531725	25531725	2.55317	0.493056	0.00617409	0.5	0.00391923	0.454466
7	S7_25531749	25531749	2.55317	0.5	0.00617702	0.5	0.0038007	0.48565
7	S7_25531772	25531772	2.55318	0.0277778	0.00612249	0.0724638	0.00361099	0.527986
7	S7_25531791	25531791	2.55318	0.5	0.0061147	0.5	0.00371716	0.497735
7	S7_25547801	25547801	2.55478	0.154514	0.0073125	0.202899	0.00439218	0.509759
7	S7_25547860	25547860	2.55479	0.194444	0.00686206	0.282609	0.00400933	0.537384
7	S7_25596833	25596833	2.55968	0.0677083	0.00552806	0.144928	0.00344252	0.473632
7	S7_25596906	25596906	2.55969	0.197917	0.00499981	0.304348	0.00289729	0.545622
7	S7_25818451	25818451	2.58185	0.428819	0.00551447	0.398551	0.00352076	0.448697
7	S7_25818474	25818474	2.58185	0.5	0.00556839	0.5	0.00347494	0.471529
7	S7_25907359	25907359	2.59074	0.269097	0.00801129	0.384058	0.00495206	0.481049
7	S7_26011131	26011131	2.60111	0.144097	0.00940581	0.246377	0.0058539	0.474218
7	S7_26011176	26011176	2.60112	0.142361	0.00942381	0.202899	0.0060456	0.443908
7	S7_26558050	26558050	2.6558	0.260417	0.00981131	0.405797	0.00626856	0.447989
7	S7_26598077	26598077	2.65981	0.0277778	0.0104523	0.101449	0.00651506	0.472702
7	S7_26611770	26611770	2.66118	0.104167	0.00994936	0.188406	0.00620555	0.472064
7	S7_26613465	26613465	2.66135	0.168403	0.009419	0.108696	0.00599759	0.451372
7	S7_26614859	26614859	2.66149	0.140625	0.0105085	0.333333	0.00608448	0.546442
7	S7_26760069	26760069	2.67601	0.421875	0.0100363	0.434783	0.00630728	0.464506
7	S7_26770417	26770417	2.67704	0.0850694	0.0127225	0.253623	0.00673212	0.636482
7	S7_26775713	26775713	2.67757	0.0225694	0.012854	0.0289855	0.00719117	0.580802
7	S7_26776109	26776109	2.67761	0.00347222	0.012981	0.0362319	0.00717639	0.592691
7	S7_26912585	26912585	2.69126	0.133681	0.011785	0.362319	0.0062848	0.628693
7	S7_26962520	26962520	2.69625	0.145833	0.0114785	0.391304	0.00543661	0.747322
7	S7_26962525	26962525	2.69625	0.279514	0.0100114	0.543478	0.00472529	0.7508
7	S7_26962547	26962547	2.69625	0.0763889	0.0108606	0.0942029	0.005604	0.661663
7	S7_27031489	27031489	2.70315	0.107639	0.0109866	0.318841	0.0054829	0.695042
7	S7_27035851	27035851	2.70359	0.420139	0.0072892	0.362319	0.0045916	0.462165
7	S7_27056878	27056878	2.70569	0.0694444	0.009664	0.137681	0.00585101	0.501793
7	S7_27057617	27057617	2.70576	0.0815972	0.00961381	0.26087	0.00556986	0.54583
7	S7_27057649	27057649	2.70576	0.0763889	0.00963218	0.246377	0.00564591	0.534178
7	S7_27081270	27081270	2.70813	0.0642361	0.00934878	0.0942029	0.00587593	0.464382
7	S7_27153968	27153968	2.7154	0.135417	0.00832209	0.355072	0.00525789	0.459183
7	S7_27165451	27165451	2.71655	0.0868056	0.00890737	0.297101	0.00555972	0.47133
7	S7_27198634	27198634	2.71986	0.210069	0.00628486	0.34058	0.00366133	0.540318
7	S7_27198648	27198648	2.71986	0.015625	0.00884025	0.0797101	0.00503738	0.562428
7	S7_27199299	27199299	2.71993	0.0677083	0.00889897	0.202899	0.00532019	0.514427
7	S7_27199314	27199314	2.71993	0.0625	0.00891872	0.152174	0.00551177	0.481266
7	S7_27447756	27447756	2.74478	0.03125	0.0128446	0.123188	0.00804986	0.467269
7	S7_27447770	27447770	2.74478	0.03125	0.0128446	0.123188	0.00804986	0.467269
7	S7_27447792	27447792	2.74478	0.451389	0.0120441	0.449275	0.00737365	0.490666
7	S7_27463440	27463440	2.74634	0.0850694	0.0131176	0.231884	0.0081596	0.474756
7	S7_27463446	27463446	2.74634	0.0329861	0.0131247	0.123188	0.00817928	0.472892
7	S7_27716998	27716998	2.7717	0.359375	0.0133998	0.615942	0.0084375	0.462553
7	S7_27723105	27723105	2.77231	0.288194	0.0135252	0.333333	0.00832898	0.484817
7	S7_27723112	27723112	2.77231	0.0815972	0.0134899	0.23913	0.00815052	0.503859
7	S7_27723131	27723131	2.77231	0.0590278	0.0135484	0.0869565	0.00845389	0.471645
7	S7_27723132	27723132	2.77231	0.293403	0.013763	0.333333	0.0087112	0.457371
7	S7_28032354	28032354	2.80324	0.119792	0.0242098	0.289855	0.0148454	0.48907
7	S7_28032357	28032357	2.80324	0.119792	0.0242098	0.289855	0.0148454	0.48907
7	S7_28032450	28032450	2.80324	0.118056	0.0242124	0.282609	0.0150037	0.478568
7	S7_28047713	28047713	2.80477	0	0.0243753	0	0.0153155	0.464707
7	S7_28047717	28047717	2.80477	0.119792	0.0242117	0.282609	0.0150037	0.47854
7	S7_28198639	28198639	2.81986	0.234375	0.020254	0.369565	0.0118028	0.540019
7	S7_28198649	28198649	2.81986	0.0138889	0.0215908	0.00724638	0.0132377	0.489198
7	S7_28198668	28198668	2.81987	0.0347222	0.0214767	0.00724638	0.0131456	0.490878
7	S7_28199185	28199185	2.81992	0.0920139	0.0208344	0.0942029	0.0127176	0.493619
7	S7_28201359	28201359	2.82014	0.0190972	0.0209872	0.00724638	0.0127661	0.497119
7	S7_28201383	28201383	2.82014	0.0850694	0.020663	0.195652	0.011563	0.580533
7	S7_28201440	28201440	2.82014	0.00868056	0.0210488	0.0724638	0.0122837	0.538571
7	S7_28202890	28202890	2.82029	0.0138889	0.0210963	0.0217391	0.0127178	0.506096
7	S7_28273532	28273532	2.82735	0.0138889	0.0209199	0.0217391	0.012315	0.52988
7	S7_28287293	28287293	2.82873	0.123264	0.0204607	0.268116	0.0113931	0.585497
7	S7_28287321	28287321	2.82873	0	0.0210282	0	0.0123904	0.528941
7	S7_28401361	28401361	2.84014	0.161458	0.0188387	0.253623	0.00994439	0.638905
7	S7_28401388	28401388	2.84014	0.0190972	0.0191769	0.0652174	0.0107636	0.577538
7	S7_28401424	28401424	2.84014	0.395833	0.0170622	0.652174	0.00928343	0.608635
7	S7_28416978	28416978	2.8417	0.315972	0.0149723	0.297101	0.00876725	0.535179
7	S7_28417011	28417011	2.8417	0.00347222	0.0201286	0.0652174	0.0123101	0.491717
7	S7_28597049	28597049	2.8597	0.100694	0.0175002	0.23913	0.0106404	0.497551
7	S7_28597059	28597059	2.85971	0.100694	0.0175002	0.23913	0.0106404	0.497551
7	S7_28676949	28676949	2.86769	0.0729167	0.0158695	0.101449	0.0101054	0.451326
7	S7_28678835	28678835	2.86788	0.0729167	0.0157418	0.152174	0.00958436	0.496185
7	S7_28678838	28678838	2.86788	0.0729167	0.0157418	0.166667	0.00953593	0.50125
7	S7_28678843	28678843	2.86788	0.0347222	0.0156608	0.0652174	0.00934296	0.51654
7	S7_28678861	28678861	2.86789	0.449653	0.0125322	0.202899	0.00733537	0.535593
7	S7_28678907	28678907	2.86789	0.107639	0.0154184	0.231884	0.00864682	0.578368
7	S7_28739510	28739510	2.87395	0.178819	0.0141497	0.413043	0.00772047	0.605819
7	S7_28739523	28739523	2.87395	0.182292	0.0140737	0.413043	0.00772047	0.600432
7	S7_28739548	28739548	2.87395	0.182292	0.0140737	0.413043	0.00772047	0.600432
7	S7_28878536	28878536	2.88785	0.0590278	0.0138238	0.108696	0.00851345	0.484748
7	S7_28977039	28977039	2.8977	0.0486111	0.0141963	0.0942029	0.00904092	0.451223
7	S7_29086063	29086063	2.90861	0.0677083	0.0124909	0.166667	0.00760123	0.496687
7	S7_29086118	29086118	2.90861	0.0277778	0.012463	0.0507246	0.0076641	0.486216
7	S7_29094270	29094270	2.90943	0.00173611	0.0124458	0.0362319	0.00780053	0.467192
7	S7_29094336	29094336	2.90943	0.00173611	0.0124458	0.0507246	0.00777679	0.47024
7	S7_29148248	29148248	2.91482	0.168403	0.00763552	0.26087	0.00455672	0.516208
7	S7_29148253	29148253	2.91483	0.28125	0.00624711	0.297101	0.00386971	0.478939
7	S7_29153394	29153394	2.91534	0.411458	0.00758283	0.42029	0.00483619	0.449759
7	S7_29298415	29298415	2.92984	0.3125	0.0088329	0.442029	0.00517161	0.535299
7	S7_29316791	29316791	2.93168	0.493056	0.00845558	0.297101	0.00532345	0.462705
7	S7_29783580	29783580	2.97836	0.00694444	0.0125129	0.0217391	0.00689299	0.596256
7	S7_29783591	29783591	2.97836	0.121528	0.0118964	0.202899	0.00584126	0.711285
7	S7_29783604	29783604	2.97836	0.121528	0.0118964	0.202899	0.00584126	0.711285
7	S7_29787648	29787648	2.97876	0.225694	0.011261	0.471014	0.00536071	0.742252
7	S7_29860906	29860906	2.98609	0.407986	0.011801	0.521739	0.0063519	0.619427
7	S7_29884114	29884114	2.98841	0.0104167	0.0145017	0.0507246	0.00842987	0.542484
7	S7_29953423	29953423	2.99534	0.0694444	0.0144196	0.15942	0.00801094	0.587779
7	S7_29953430	29953430	2.99534	0.171875	0.0131106	0.224638	0.00701581	0.625253
7	S7_29993810	29993810	2.99938	0.204861	0.0130967	0.347826	0.00699431	0.627267
7	S7_29993833	29993833	2.99938	0.0538194	0.0140871	0.0724638	0.00831981	0.526618
7	S7_29994684	29994684	2.99947	0.015625	0.0154431	0.0144928	0.00929462	0.507728
7	S7_29994708	29994708	2.99947	0.119792	0.0145993	0.144928	0.00852743	0.537687
7	S7_29994709	29994709	2.99947	0.119792	0.0145993	0.144928	0.00852743	0.537687
7	S7_30000508	30000508	3.00005	0.0104167	0.0168838	0.00724638	0.0105535	0.469895
7	S7_30016725	30016725	3.00167	0.0798611	0.0168896	0.144928	0.0102123	0.503105
7	S7_30033952	30033952	3.0034	0.453125	0.0146588	0.246377	0.00913013	0.473465
7	S7_30036450	30036450	3.00365	0.0746528	0.0169942	0.173913	0.0102718	0.503468
7	S7_30083496	30083496	3.00835	0.015625	0.0174237	0.0289855	0.0110557	0.454886
7	S7_30125139	30125139	3.01251	0.253472	0.0159668	0.427536	0.00900097	0.573178
7	S7_30125183	30125183	3.01252	0.253472	0.0159668	0.427536	0.00900097	0.573178
7	S7_30155024	30155024	3.0155	0.3125	0.0151485	0.5	0.007931	0.647122
7	S7_30155127	30155127	3.01551	0.328125	0.0151123	0.521739	0.0078049	0.660758
7	S7_30156073	30156073	3.01561	0.015625	0.0161009	0.0289855	0.00892041	0.590535
7	S7_30162637	30162637	3.01626	0.159722	0.0149734	0.101449	0.00856308	0.558817
7	S7_30163219	30163219	3.01632	0.206597	0.0149128	0.224638	0.00830387	0.585498
7	S7_30169836	30169836	3.01698	0.234375	0.0147794	0.268116	0.00834789	0.571228
7	S7_30183699	30183699	3.01837	0.239583	0.0145913	0.369565	0.00799369	0.601774
7	S7_30200668	30200668	3.02007	0.326389	0.0151345	0.355072	0.008718	0.551585
7	S7_30200679	30200679	3.02007	0.453125	0.0156153	0.23913	0.00950581	0.496347
7	S7_30332910	30332910	3.03329	0.461806	0.0151477	0.231884	0.00932699	0.484936
7	S7_30340277	30340277	3.03403	0	0.01724	0	0.0106973	0.477236
7	S7_30347003	30347003	3.0347	0.0607639	0.0169913	0.144928	0.00997804	0.532317
7	S7_30366197	30366197	3.03662	0	0.0171295	0	0.0102595	0.512595
7	S7_30366245	30366245	3.03662	0.0503472	0.0170297	0.108696	0.0100025	0.532124
7	S7_30368071	30368071	3.03681	0.046875	0.0167225	0.166667	0.00885926	0.635291
7	S7_30368084	30368084	3.03681	0.380208	0.0150545	0.449275	0.00756216	0.68852
7	S7_30368093	30368093	3.03681	0.526042	0.0158277	0.362319	0.00876473	0.591028
7	S7_30377700	30377700	3.03777	0.0277778	0.0204364	0.00724638	0.0116255	0.564111
7	S7_30420569	30420569	3.04206	0.0399306	0.0208626	0.188406	0.0111519	0.626347
7	S7_30421002	30421002	3.0421	0.0520833	0.0206213	0.0869565	0.0120573	0.536656
7	S7_30421509	30421509	3.04215	0.0277778	0.0218939	0.0869565	0.0136159	0.474973
7	S7_30442438	30442438	3.04424	0.0746528	0.0215057	0.173913	0.0132741	0.482503
7	S7_30442454	30442454	3.04425	0.0746528	0.0215057	0.173913	0.0132741	0.482503
7	S7_30633388	30633388	3.06334	0.0399306	0.0182933	0.152174	0.0106576	0.540258
7	S7_30633398	30633398	3.06334	0.215278	0.0181768	0.26087	0.0107129	0.528703
7	S7_30633411	30633411	3.06334	0.0121528	0.0180849	0.0507246	0.0102191	0.570816
7	S7_30633465	30633465	3.06335	0.0520833	0.0177667	0.108696	0.00963614	0.611806
7	S7_30633484	30633484	3.06335	0.015625	0.0175644	0.0144928	0.00967886	0.59593
7	S7_30633490	30633490	3.06335	0.0434028	0.0176153	0.0942029	0.00971364	0.595237
7	S7_30633497	30633497	3.06335	0.0121528	0.01781	0	0.0100306	0.574122
7	S7_30633518	30633518	3.06335	0.215278	0.0178675	0.275362	0.010021	0.578304
7	S7_30633577	30633577	3.06336	0.015625	0.0190871	0.057971	0.0115034	0.50637
7	S7_30657472	30657472	3.06575	0.0225694	0.0190113	0.0942029	0.0113259	0.517943
7	S7_30670882	30670882	3.06709	0.46875	0.0159318	0.268116	0.00956359	0.510351
7	S7_30670886	30670886	3.06709	0.00520833	0.0173939	0.0869565	0.00984436	0.569223
7	S7_30709443	30709443	3.07094	0.407986	0.0160964	0.57971	0.00895813	0.586031
7	S7_30709449	30709449	3.07094	0.229167	0.0156898	0.463768	0.00851342	0.611368
7	S7_30709479	30709479	3.07095	0.428819	0.0165541	0.681159	0.0098568	0.518472
7	S7_30716178	30716178	3.07162	0.0138889	0.0184984	0	0.0116492	0.462448
7	S7_30774032	30774032	3.0774	0.0399306	0.0186177	0.0217391	0.0116361	0.47
7	S7_30774094	30774094	3.07741	0.144097	0.017962	0.384058	0.00995932	0.589748
7	S7_30774095	30774095	3.07741	0.0486111	0.0183864	0.057971	0.0111593	0.499334
7	S7_30774104	30774104	3.07741	0.0399306	0.0184009	0.0217391	0.0111934	0.497073
7	S7_30776084	30776084	3.07761	0.0920139	0.0183865	0.108696	0.0111438	0.500732
7	S7_30815170	30815170	3.08152	0.359375	0.0167582	0.369565	0.0107163	0.447123
7	S7_30815174	30815174	3.08152	0.359375	0.0167582	0.369565	0.0107163	0.447123
7	S7_30855693	30855693	3.08557	0.0451389	0.0203051	0.166667	0.01247	0.487544
7	S7_30910899	30910899	3.09109	0.0590278	0.0199198	0.15942	0.0122447	0.486622
7	S7_30910914	30910914	3.09109	0.0121528	0.0201128	0	0.0128366	0.449053
7	S7_30910924	30910924	3.09109	0.0121528	0.0201051	0.0289855	0.0127891	0.452381
7	S7_30940413	30940413	3.09404	0.00694444	0.0200697	0.0289855	0.0123744	0.483583
7	S7_30940424	30940424	3.09404	0.00173611	0.0200623	0.00724638	0.0123404	0.485969
7	S7_30940446	30940446	3.09404	0.00868056	0.0200623	0.0362319	0.0123403	0.485975
7	S7_30940729	30940729	3.09407	0.0590278	0.0198338	0.217391	0.0113381	0.559213
7	S7_30940753	30940753	3.09408	0.015625	0.0202526	0.0507246	0.0124502	0.486548
7	S7_30940762	30940762	3.09408	0.00173611	0.020286	0.0144928	0.0124121	0.491263
7	S7_30940781	30940781	3.09408	0.0243056	0.0201027	0.144928	0.0119959	0.51629
7	S7_30940804	30940804	3.09408	0.0243056	0.0201027	0.144928	0.0119959	0.51629
7	S7_30957552	30957552	3.09576	0.0243056	0.0199793	0.144928	0.0120098	0.508972
7	S7_30988109	30988109	3.09881	0.493056	0.0155034	0.681159	0.0099577	0.442711
7	S7_31014095	31014095	3.10141	0.0625	0.016146	0.0797101	0.0101169	0.467466
7	S7_31014124	31014124	3.10141	0.123264	0.014863	0.195652	0.00843836	0.566086
7	S7_31014139	31014139	3.10141	0.157986	0.014718	0.231884	0.00848694	0.550544
7	S7_31015099	31015099	3.10151	0.180556	0.0147402	0.253623	0.00864975	0.533046
7	S7_31015126	31015126	3.10151	0.180556	0.0147402	0.253623	0.00864975	0.533046
7	S7_31034120	31034120	3.10341	0.467014	0.0130363	0.275362	0.00804966	0.482109
7	S7_31034142	31034142	3.10341	0.180556	0.0137446	0.391304	0.00792236	0.550957
8	S8_658085	658085	0.0658085	0.149306	0.00509813	0.275362	0.00300869	0.527367
8	S8_666778	666778	0.0666778	0.331597	0.00425312	0.398551	0.00252016	0.523333
8	S8_668832	668832	0.0668832	0.369792	0.00401873	0.442029	0.0022966	0.559536
8	S8_669459	669459	0.0669459	0.260417	0.00415054	0.514493	0.00218232	0.642851
8	S8_669527	669527	0.0669527	0.418403	0.00408175	0.637681	0.002217	0.610369
8	S8_669542	669542	0.0669542	0.282986	0.00407727	0.405797	0.00215944	0.635581
8	S8_669552	669552	0.0669552	0.446181	0.00435679	0.688406	0.002783	0.448208
8	S8_694049	694049	0.0694049	0.428819	0.00438622	0.623188	0.00271628	0.479205
8	S8_694078	694078	0.0694078	0.428819	0.00438226	0.615942	0.00270226	0.483475
8	S8_696411	696411	0.0696411	0.342014	0.00433988	0.601449	0.00264674	0.494518
8	S8_696414	696414	0.0696414	0.342014	0.00433988	0.601449	0.00264674	0.494518
8	S8_696452	696452	0.0696452	0.342014	0.00434285	0.57971	0.00260548	0.510914
8	S8_2133760	2133760	0.213376	0.135417	0.0136906	0.311594	0.008345	0.495047
8	S8_2133771	2133771	0.213377	0.135417	0.0136906	0.311594	0.008345	0.495047
8	S8_2133808	2133808	0.213381	0.142361	0.0125126	0.188406	0.00798591	0.44906
8	S8_2145461	2145461	0.214546	0.157986	0.0127579	0.304348	0.00812344	0.451398
8	S8_2171830	2171830	0.217183	0.203125	0.012632	0.311594	0.00807253	0.447769
8	S8_2173674	2173674	0.217367	0.248264	0.012979	0.623188	0.00818061	0.461569
8	S8_6027189	6027189	0.602719	0.0208333	0.00885331	0.23913	0.00549585	0.476797
8	S8_7244869	7244869	0.724487	0.0694444	0.0136108	0.0434783	0.00851057	0.469557
8	S8_7244874	7244874	0.724487	0.0399306	0.01345	0.0217391	0.00837905	0.473247
8	S8_7244896	7244896	0.72449	0.0920139	0.0135351	0.123188	0.00802384	0.522871
8	S8_7244931	7244931	0.724493	0.236111	0.0133131	0.442029	0.00751341	0.572063
8	S8_7249398	7249398	0.72494	0.0642361	0.0138656	0.0434783	0.00840161	0.500984
8	S8_7259990	7259990	0.725999	0.0121528	0.0141208	0.0362319	0.00853583	0.503376
8	S8_7269844	7269844	0.726984	0.0902778	0.0139256	0.166667	0.00756168	0.610639
8	S8_7269871	7269871	0.726987	0.0208333	0.0138842	0.0144928	0.0075442	0.609975
8	S8_7270211	7270211	0.727021	0.288194	0.0127107	0.405797	0.00647206	0.674953
8	S8_7271984	7271984	0.727198	0.00347222	0.0135484	0	0.00691331	0.67282
8	S8_7271992	7271992	0.727199	0.0364583	0.0135328	0.0362319	0.00684968	0.680914
8	S8_7272004	7272004	0.7272	0.163194	0.0134065	0.23913	0.00661509	0.706388
8	S8_7273443	7273443	0.727344	0.112847	0.013334	0.268116	0.00660974	0.701775
8	S8_7273446	7273446	0.727345	0.114583	0.0132973	0.253623	0.00663288	0.695523
8	S8_7273481	7273481	0.727348	0.046875	0.0136154	0.166667	0.00684515	0.687658
8	S8_7273505	7273505	0.727351	0.310764	0.0135281	0.550725	0.0067586	0.693955
8	S8_7273508	7273508	0.727351	0.0451389	0.0147439	0.166667	0.00803925	0.606495
8	S8_7283864	7283864	0.728386	0	0.0149959	0	0.00929038	0.478794
8	S8_7357699	7357699	0.73577	0.140625	0.0146626	0.152174	0.00877798	0.513056
8	S8_7398019	7398019	0.739802	0.357639	0.013498	0.572464	0.00757004	0.578342
8	S8_7409039	7409039	0.740904	0.0190972	0.014261	0.0144928	0.00848512	0.519216
8	S8_7409057	7409057	0.740906	0.145833	0.0140655	0.152174	0.00818182	0.54181
8	S8_7409070	7409070	0.740907	0.0121528	0.0149829	0.0507246	0.00892853	0.517657
8	S8_7409079	7409079	0.740908	0.0173611	0.0150093	0	0.00939445	0.468551
8	S8_7416505	7416505	0.74165	0.159722	0.0128062	0.152174	0.0081089	0.456967
8	S8_7416592	7416592	0.741659	0.0520833	0.0131679	0.115942	0.00801578	0.496368
8	S8_7516642	7516642	0.751664	0.138889	0.0118674	0.166667	0.00745037	0.465535
8	S8_7571768	7571768	0.757177	0.0885417	0.0110419	0.282609	0.00610148	0.593167
8	S8_7574067	7574067	0.757407	0.420139	0.0101937	0.594203	0.00566985	0.58661
8	S8_7574081	7574081	0.757408	0.423611	0.0103696	0.23913	0.00614493	0.523251
8	S8_7658944	7658944	0.765894	0.230903	0.0111694	0.253623	0.00625783	0.579344
8	S8_7700035	7700035	0.770003	0.166667	0.0114623	0.355072	0.00575912	0.688275
8	S8_7707966	7707966	0.770797	0.184028	0.0113314	0.188406	0.00619818	0.60332
8	S8_7708024	7708024	0.770802	0.0104167	0.0120527	0.144928	0.00650115	0.61731
8	S8_7721274	7721274	0.772127	0.553819	0.0106559	0.268116	0.00667011	0.468473
8	S8_7721329	7721329	0.772133	0.00694444	0.0124106	0.0362319	0.00785499	0.457401
8	S8_7751048	7751048	0.775105	0.015625	0.0123886	0.0362319	0.0078755	0.453021
8	S8_7751072	7751072	0.775107	0.015625	0.0123886	0.0362319	0.0078755	0.453021
8	S8_7751092	7751092	0.775109	0.248264	0.0111139	0.23913	0.00699745	0.462649
8	S8_7765426	7765426	0.776543	0.567708	0.0106554	0.427536	0.0067289	0.459652
8	S8_7809125	7809125	0.780913	0.602431	0.0108385	0.449275	0.00673385	0.475958
8	S8_7969029	7969029	0.796903	0.251736	0.0108318	0.289855	0.00625375	0.549306
8	S8_7976492	7976492	0.797649	0.359375	0.0102445	0.514493	0.00567445	0.590762
8	S8_7995788	7995788	0.799579	0.192708	0.0115282	0.195652	0.00725078	0.463691
8	S8_8029477	8029477	0.802948	0.236111	0.011673	0.318841	0.00718546	0.485219
8	S8_8051228	8051228	0.805123	0.230903	0.0121572	0.434783	0.00724383	0.517774
8	S8_8090652	8090652	0.809065	0.0885417	0.0132811	0.130435	0.00853749	0.441872
8	S8_8092373	8092373	0.809237	0.0833333	0.0133495	0.166667	0.00832939	0.471689
8	S8_8111876	8111876	0.811188	0.0763889	0.0133912	0.130435	0.00859959	0.442883
8	S8_8161734	8161734	0.816173	0.328125	0.0103834	0.492754	0.00610055	0.531834
8	S8_8185514	8185514	0.818551	0.284722	0.0105113	0.369565	0.00597814	0.564344
8	S8_8185538	8185538	0.818554	0.0711806	0.010988	0.123188	0.00621268	0.570209
8	S8_8185556	8185556	0.818556	0.119792	0.0107911	0.246377	0.00558258	0.659074
8	S8_8185586	8185586	0.818559	0.0329861	0.0108415	0	0.00606886	0.58021
8	S8_8187115	8187115	0.818712	0.046875	0.010751	0.0652174	0.00585808	0.607177
8	S8_8187140	8187140	0.818714	0.0434028	0.0109349	0.057971	0.00597619	0.604173
8	S8_8187141	8187141	0.818714	0.0138889	0.0108385	0.0217391	0.00587663	0.612121
8	S8_8187143	8187143	0.818714	0.0399306	0.0108676	0.057971	0.0059335	0.605175
8	S8_8196083	8196083	0.819608	0.0364583	0.0108676	0.152174	0.00568425	0.648083
8	S8_8196131	8196131	0.819613	0.111111	0.0107319	0.108696	0.0061054	0.564051
8	S8_8196149	8196149	0.819615	0.0399306	0.0110321	0.0869565	0.00626808	0.565341
8	S8_8198421	8198421	0.819842	0.0104167	0.0111505	0.057971	0.00650568	0.538808
8	S8_8198438	8198438	0.819844	0.0190972	0.0110886	0.00724638	0.00649656	0.534644
8	S8_8198458	8198458	0.819846	0.0104167	0.0111681	0.057971	0.0065068	0.540215
8	S8_8222430	8222430	0.822243	0.315972	0.0095688	0.144928	0.00601046	0.465007
8	S8_8222446	8222446	0.822245	0.0694444	0.0107515	0.0724638	0.00615116	0.558407
8	S8_8228604	8228604	0.82286	0.428819	0.0103062	0.644928	0.00554683	0.619521
8	S8_8228606	8228606	0.822861	0.428819	0.0103062	0.644928	0.00554683	0.619521
8	S8_8228614	8228614	0.822861	0.00520833	0.0113884	0	0.00675249	0.522683
8	S8_8228643	8228643	0.822864	0.0711806	0.0112984	0.0942029	0.00645462	0.559869
8	S8_8228709	8228709	0.822871	0.170139	0.0112438	0.15942	0.00634836	0.571624
8	S8_8228730	8228730	0.822873	0.170139	0.0112438	0.15942	0.00634836	0.571624
8	S8_8228731	8228731	0.822873	0.170139	0.0112438	0.15942	0.00634836	0.571624
8	S8_8257820	8257820	0.825782	0.177083	0.0130638	0.347826	0.00726289	0.587068
8	S8_8257870	8257870	0.825787	0.00694444	0.0130524	0	0.00728691	0.582892
8	S8_8257874	8257874	0.825787	0.0451389	0.0130507	0.115942	0.00707383	0.612443
8	S8_8257879	8257879	0.825788	0.175347	0.0130931	0.355072	0.00735073	0.577286
8	S8_8384885	8384885	0.838488	0.03125	0.0126184	0.0797101	0.00788524	0.470161
8	S8_8384887	8384887	0.838489	0.046875	0.0124084	0.101449	0.00725196	0.537102
8	S8_8384920	8384920	0.838492	0.0138889	0.0125334	0.057971	0.00730072	0.540425
8	S8_8543182	8543182	0.854318	0.203125	0.00621573	0.282609	0.00383501	0.48291
8	S8_8543186	8543186	0.854319	0.276042	0.0060947	0.463768	0.00360121	0.526149
8	S8_8770261	8770261	0.877026	0.0295139	0.00721675	0.0507246	0.00461209	0.447723
8	S8_9543753	9543753	0.954375	0.248264	0.00994006	0.333333	0.00586578	0.527438
8	S8_9552080	9552080	0.955208	0.0277778	0.0113658	0.0507246	0.00705214	0.477276
8	S8_9552155	9552155	0.955215	0	0.0115602	0.130435	0.00706627	0.492237
8	S8_9552190	9552190	0.955219	0	0.0115602	0.130435	0.00706627	0.492237
8	S8_13048956	13048956	1.3049	0.159722	0.00750741	0.275362	0.00482364	0.442362
8	S8_13184131	13184131	1.31841	0.255208	0.00818683	0.471014	0.00485253	0.523028
8	S8_13394665	13394665	1.33947	0.00694444	0.00946644	0.0144928	0.00602713	0.451482
8	S8_13394678	13394678	1.33947	0.00694444	0.00946646	0.0217391	0.00602715	0.451481
8	S8_13394691	13394691	1.33947	0.0243056	0.00927074	0.173913	0.00509397	0.598805
8	S8_18575488	18575488	1.85755	0.00868056	0.00847589	0.0724638	0.00520663	0.487294
8	S8_18575490	18575490	1.85755	0.0138889	0.00847588	0.00724638	0.00520672	0.487274
8	S8_18575492	18575492	1.85755	0.0225694	0.00855886	0.152174	0.0050626	0.525087
8	S8_21373339	21373339	2.13733	0.0972222	0.00576806	0.275362	0.00367	0.452144
8	S8_21373353	21373353	2.13734	0.104167	0.00574713	0.289855	0.00363164	0.459015
8	S8_21400962	21400962	2.1401	0.211806	0.00441554	0.485507	0.00282375	0.447065
8	S8_22558584	22558584	2.25586	0.289931	0.00765348	0.427536	0.00481333	0.463771
8	S8_22563794	22563794	2.25638	0.112847	0.00788515	0.23913	0.00489681	0.476398
8	S8_22563807	22563807	2.25638	0.0451389	0.00827335	0.188406	0.00502538	0.498538
8	S8_22598902	22598902	2.25989	0.175347	0.00805005	0.173913	0.00511563	0.453377
8	S8_22598925	22598925	2.25989	0.0329861	0.00793495	0.152174	0.00464422	0.535654
8	S8_22598939	22598939	2.25989	0.293403	0.00768587	0.557971	0.00422825	0.597596
8	S8_22598941	22598941	2.25989	0.03125	0.00821758	0.152174	0.00515289	0.466717
8	S8_23851544	23851544	2.38515	0.0677083	0.0143682	0.289855	0.0089522	0.473119
8	S8_24591313	24591313	2.45913	0.078125	0.00943105	0.282609	0.00559158	0.522746
8	S8_24591321	24591321	2.45913	0.0225694	0.00924918	0.057971	0.00537365	0.543029
8	S8_24591344	24591344	2.45913	0.0416667	0.00921352	0.137681	0.00506768	0.597788
8	S8_24591371	24591371	2.45914	0.279514	0.00808945	0.471014	0.00443919	0.600089
8	S8_24591384	24591384	2.45914	0.321181	0.00815992	0.557971	0.00469658	0.552401
8	S8_24591394	24591394	2.45914	0.0277778	0.00867594	0.0144928	0.00513297	0.524869
8	S8_24591460	24591460	2.45915	0.0381944	0.00888673	0.181159	0.00510466	0.554405
8	S8_24737032	24737032	2.4737	0.269097	0.00814675	0.521739	0.00498089	0.492011
8	S8_24772558	24772558	2.47726	0.0243056	0.00886545	0.181159	0.00520098	0.533314
8	S8_24772583	24772583	2.47726	0.204861	0.00805259	0.202899	0.00451001	0.579695
8	S8_24772603	24772603	2.47726	0.295139	0.00783286	0.565217	0.00444435	0.566693
8	S8_24772617	24772617	2.47726	0.0642361	0.00752998	0.057971	0.00440483	0.536191
8	S8_24772623	24772623	2.47726	0.265625	0.00808719	0.514493	0.00468457	0.546008
8	S8_24772645	24772645	2.47726	0.260417	0.00810828	0.521739	0.00469418	0.546563
8	S8_24826459	24826459	2.48265	0.157986	0.00958048	0.217391	0.00613221	0.446171
8	S8_24973118	24973118	2.49731	0.0347222	0.00982487	0.173913	0.00587574	0.514085
8	S8_24973148	24973148	2.49731	0.100694	0.00885314	0.195652	0.00496046	0.579274
8	S8_24973245	24973245	2.49732	0.0138889	0.0092982	0.123188	0.00512537	0.595618
8	S8_24985106	24985106	2.49851	0.151042	0.00722514	0.0797101	0.00459255	0.453132
8	S8_24985122	24985122	2.49851	0.230903	0.00590252	0.217391	0.0036067	0.492585
8	S8_24992945	24992945	2.49929	0.015625	0.0072188	0.0144928	0.00425933	0.527577
8	S8_24992948	24992948	2.49929	0.0347222	0.00701911	0.166667	0.00383191	0.605273
8	S8_24992955	24992955	2.4993	0.217014	0.00629212	0.318841	0.00320408	0.674872
8	S8_24992956	24992956	2.4993	0.0190972	0.00734399	0.101449	0.0037421	0.674235
8	S8_24992977	24992977	2.4993	0.00868056	0.00766477	0.115942	0.00425512	0.588511
8	S8_25001686	25001686	2.50017	0.00520833	0.00765331	0.0217391	0.00467578	0.492743
8	S8_25029667	25029667	2.50297	0.315972	0.00642892	0.615942	0.00354216	0.59607
8	S8_25029672	25029672	2.50297	0.0746528	0.00646659	0.115942	0.00366341	0.568254
8	S8_25029689	25029689	2.50297	0.0347222	0.00642535	0.0942029	0.00351594	0.602944
8	S8_25029693	25029693	2.50297	0.177083	0.00638574	0.231884	0.00328134	0.665816
8	S8_25029698	25029698	2.50297	0	0.00653755	0	0.00353978	0.613498
8	S8_25029714	25029714	2.50297	0.140625	0.00650258	0.130435	0.00353405	0.609754
8	S8_25029728	25029728	2.50297	0	0.00694212	0	0.00394922	0.564089
8	S8_25029754	25029754	2.50298	0.0815972	0.00674101	0.115942	0.00382172	0.56751
8	S8_25029779	25029779	2.50298	0.078125	0.00681026	0.101449	0.00386342	0.566877
8	S8_25041015	25041015	2.5041	0.368056	0.00546161	0.333333	0.00346373	0.455397
8	S8_25041024	25041024	2.5041	0.366319	0.005462	0.326087	0.00346556	0.454941
8	S8_25201109	25201109	2.52011	0.00694444	0.00791755	0.0724638	0.00490279	0.479277
8	S8_25217671	25217671	2.52177	0.239583	0.00674663	0.492754	0.00405711	0.508572
8	S8_25217681	25217681	2.52177	0.239583	0.00674663	0.492754	0.00405711	0.508572
8	S8_25683252	25683252	2.56833	0.248264	0.00948683	0.391304	0.00572081	0.505795
8	S8_25683258	25683258	2.56833	0.00694444	0.0114957	0.0942029	0.00681485	0.522867
8	S8_25697812	25697812	2.56978	0.300347	0.0106163	0.528986	0.00681453	0.443331
8	S8_25774005	25774005	2.5774	0.315972	0.0103427	0.543478	0.0066232	0.445705
8	S8_26213933	26213933	2.62139	0.0208333	0.0121548	0.173913	0.0077294	0.452691
8	S8_26748325	26748325	2.67483	0.0902778	0.00887912	0.311594	0.00553132	0.473277
8	S8_27417765	27417765	2.74178	0.0625	0.00480513	0.275362	0.003072	0.447354
8	S8_27491810	27491810	2.74918	0.1875	0.00640021	0.355072	0.00401979	0.465101
8	S8_27696436	27696436	2.76964	0.0416667	0.00730279	0.210145	0.0046954	0.441674
8	S8_27696478	27696478	2.76965	0.0416667	0.00730279	0.210145	0.0046954	0.441674
8	S8_27701200	27701200	2.77012	0.0416667	0.00728997	0.188406	0.00468652	0.441808
8	S8_28361939	28361939	2.83619	0.197917	0.0132994	0.492754	0.00764812	0.553258
8	S8_28376858	28376858	2.83769	0.0277778	0.0148374	0.0797101	0.00952836	0.44288
8	S8_28385370	28385370	2.83854	0.0243056	0.0147678	0.130435	0.00917128	0.476373
8	S8_30312163	30312163	3.03122	0.175347	0.0140988	0.311594	0.00902082	0.446554
8	S8_30312164	30312164	3.03122	0.175347	0.0140988	0.311594	0.00902082	0.446554
8	S8_30312167	30312167	3.03122	0.175347	0.0140988	0.311594	0.00902082	0.446554
8	S8_30370037	30370037	3.037	0.0746528	0.0155336	0.217391	0.00994801	0.445634
8	S8_30432002	30432002	3.0432	0.21875	0.0146819	0.413043	0.00901065	0.488209
8	S8_30434483	30434483	3.04345	0.00868056	0.0148427	0.057971	0.00944266	0.452269
8	S8_30434504	30434504	3.04345	0.182292	0.0145568	0.231884	0.00909356	0.470495
8	S8_30442019	30442019	3.0442	0.00520833	0.0147733	0.0217391	0.00945028	0.446775
8	S8_30442031	30442031	3.0442	0.163194	0.0146144	0.202899	0.00912386	0.471114
8	S8_30492479	30492479	3.04925	0.0520833	0.0152984	0.210145	0.00960134	0.465845
8	S8_30671710	30671710	3.06717	0.0520833	0.00995701	0.304348	0.00571399	0.55536
8	S8_30671712	30671712	3.06717	0.0104167	0.00986813	0.0289855	0.00567965	0.552422
8	S8_30671742	30671742	3.06717	0.291667	0.00953462	0.507246	0.00552334	0.545946
8	S8_30671761	30671761	3.06718	0.315972	0.00933718	0.231884	0.00561631	0.508328
8	S8_30675552	30675552	3.06756	0.236111	0.0105915	0.311594	0.00602595	0.563976
8	S8_30675553	30675553	3.06756	0.244792	0.0104875	0.318841	0.00596057	0.565018
8	S8_30675558	30675558	3.06756	0.00520833	0.0105554	0	0.00606576	0.553982
8	S8_30675576	30675576	3.06756	0.236111	0.0105793	0.311594	0.00606526	0.556318
8	S8_30675582	30675582	3.06756	0.236111	0.0105793	0.311594	0.00606526	0.556318
8	S8_30691490	30691490	3.06915	0.0763889	0.0108314	0.173913	0.00670841	0.479087
8	S8_30901701	30901701	3.09017	0.00868056	0.00800375	0.0652174	0.00504079	0.462347
8	S8_30901709	30901709	3.09017	0.232639	0.00791515	0.318841	0.00499158	0.461027
8	S8_30904152	30904152	3.09042	0.314236	0.00753198	0.398551	0.00475017	0.460976
8	S8_31006753	31006753	3.10068	0.260417	0.00944755	0.391304	0.00542523	0.554696
8	S8_31010423	31010423	3.10104	0.0277778	0.00956561	0.0869565	0.00563661	0.528892
8	S8_31012377	31012377	3.10124	0.223958	0.00939469	0.195652	0.00536576	0.560106
8	S8_31012387	31012387	3.10124	0.0625	0.00987606	0.23913	0.00556343	0.5739
8	S8_31020936	31020936	3.10209	0.0138889	0.0101228	0	0.00643724	0.452689
8	S8_31033843	31033843	3.10338	0.269097	0.00949289	0.405797	0.0056441	0.519931
8	S8_31033849	31033849	3.10338	0.269097	0.00949289	0.405797	0.0056441	0.519931
8	S8_31045353	31045353	3.10454	0	0.0100428	0	0.00630388	0.465694
8	S8_31056200	31056200	3.10562	0.298611	0.00881409	0.471014	0.0052139	0.525025
8	S8_31056238	31056238	3.10562	0.0277778	0.00910481	0.130435	0.00536008	0.529825
8	S8_31063839	31063839	3.10638	0.185764	0.00871456	0.275362	0.00529728	0.497801
8	S8_31133203	31133203	3.11332	0.0590278	0.00872811	0.289855	0.00495962	0.565219
8	S8_31218171	31218171	3.12182	0.314236	0.00696471	0.449275	0.00444491	0.449096
8	S8_31218174	31218174	3.12182	0.395833	0.00683451	0.565217	0.00433094	0.4562
8	S8_31218737	31218737	3.12187	0.203125	0.00711927	0.376812	0.00454313	0.449189
8	S8_31588905	31588905	3.15889	0.321181	0.00408735	0.471014	0.00257401	0.462433
8	S8_31590790	31590790	3.15908	0.262153	0.0040503	0.26087	0.0025459	0.464306
9	S9_31143289	31143289	3.11433	0.0920139	0.00968316	0.137681	0.0060281	0.473956
9	S9_34179598	34179598	3.41796	0.232639	0.0100127	0.333333	0.00642609	0.443491
9	S9_34304384	34304384	3.43044	0.130208	0.0110735	0.217391	0.00669084	0.503817
9	S9_34304411	34304411	3.43044	0.116319	0.0111814	0.15942	0.00700927	0.467019
9	S9_34304420	34304420	3.43044	0.116319	0.0111814	0.15942	0.00700927	0.467019
9	S9_34341345	34341345	3.43413	0.211806	0.0116424	0.326087	0.00731932	0.464136
9	S9_34369587	34369587	3.43696	0.0434028	0.0132331	0.246377	0.00771857	0.539091
9	S9_34577918	34577918	3.45779	0.592014	0.0104704	0.413043	0.00646589	0.482016
9	S9_34577924	34577924	3.45779	0.282986	0.0100277	0.507246	0.00579391	0.548544
9	S9_34577925	34577925	3.45779	0.272569	0.0101234	0.485507	0.00593533	0.533931
9	S9_34577927	34577927	3.45779	0.00868056	0.0110437	0.00724638	0.00682558	0.481184
9	S9_34577928	34577928	3.45779	0.00868056	0.0110437	0.00724638	0.00682558	0.481184
9	S9_34577961	34577961	3.4578	0.154514	0.0110832	0.137681	0.00686041	0.479665
9	S9_34577962	34577962	3.4578	0.159722	0.0110921	0.137681	0.00686041	0.480467
9	S9_34603761	34603761	3.46038	0.0399306	0.0112897	0.0797101	0.00677572	0.510546
9	S9_34603770	34603770	3.46038	0.0815972	0.0111271	0.210145	0.00630874	0.56745
9	S9_34603778	34603778	3.46038	0	0.0111835	0	0.00642474	0.554284
9	S9_34603809	34603809	3.46038	0.159722	0.0109375	0.137681	0.00624315	0.560711
9	S9_34603820	34603820	3.46038	0.159722	0.010547	0.23913	0.00583964	0.59117
9	S9_34603834	34603834	3.46038	0.0381944	0.0107736	0.0797101	0.0062609	0.542778
9	S9_34603844	34603844	3.46038	0.161458	0.011287	0.144928	0.00674948	0.514187
9	S9_34663497	34663497	3.46635	0.364583	0.0108498	0.514493	0.00644013	0.521596
9	S9_34663499	34663499	3.46635	0.161458	0.0107793	0.231884	0.00629381	0.538065
9	S9_34663503	34663503	3.46635	0.621528	0.0107234	0.442029	0.00618994	0.549502
9	S9_34663528	34663528	3.46635	0.161458	0.0112187	0.231884	0.00659055	0.531942
9	S9_35372907	35372907	3.53729	0.229167	0.0103727	0.369565	0.00640365	0.482311
9	S9_35372916	35372916	3.53729	0.229167	0.0103727	0.369565	0.00640365	0.482311
9	S9_35872808	35872808	3.58728	0.376736	0.00814343	0.471014	0.00481701	0.525059
9	S9_35880079	35880079	3.58801	0.03125	0.0089345	0.0144928	0.0057404	0.442391
9	S9_35887311	35887311	3.58873	0.0868056	0.00883376	0.0652174	0.00563246	0.450035
9	S9_35887322	35887322	3.58873	0.1875	0.00855479	0.195652	0.00519886	0.498052
9	S9_35887335	35887335	3.58873	0.1875	0.00855479	0.195652	0.00519886	0.498052
9	S9_35894614	35894614	3.58946	0.206597	0.00817167	0.304348	0.00466324	0.560962
9	S9_35894623	35894623	3.58946	0.484375	0.0045331	0.485507	0.00270911	0.514788
9	S9_35894682	35894682	3.58947	0.192708	0.00500998	0.253623	0.00318316	0.453559
10	S10_211478	211478	0.0211478	0.267361	0.00870786	0.471014	0.00546203	0.466406
10	S10_3697946	3697946	0.369795	0.298611	0.00858972	0.463768	0.0049702	0.547106
10	S10_3699331	3699331	0.369933	0.0173611	0.00870526	0.00724638	0.00543556	0.470964
10	S10_3699360	3699360	0.369936	0.289931	0.00840522	0.391304	0.0047564	0.569361
10	S10_3756180	3756180	0.375618	0.182292	0.00904197	0.362319	0.00525809	0.542109
10	S10_3807435	3807435	0.380744	0.130208	0.00917931	0.268116	0.00543613	0.523884
10	S10_3828698	3828698	0.38287	0.269097	0.00868666	0.442029	0.00544193	0.467655
10	S10_3828713	3828713	0.382871	0.0677083	0.00868056	0.0289855	0.00542925	0.469284
10	S10_3828726	3828726	0.382873	0.201389	0.00891444	0.413043	0.00552395	0.478579
10	S10_3828730	3828730	0.382873	0.201389	0.00891444	0.413043	0.00552395	0.478579
10	S10_8305366	8305366	0.830537	0.142361	0.00798301	0.413043	0.00491743	0.484531
10	S10_8332265	8332265	0.833226	0.0225694	0.0048932	0	0.00305724	0.470332
10	S10_8332271	8332271	0.833227	0.123264	0.00476183	0.188406	0.00281571	0.525419
10	S10_8332280	8332280	0.833228	0.0243056	0.00474057	0.0217391	0.00280005	0.526522
10	S10_8332288	8332288	0.833229	0.458333	0.00428833	0.492754	0.00246663	0.553046
10	S10_8332307	8332307	0.833231	0.123264	0.00474345	0.188406	0.00267106	0.57429
10	S10_8332310	8332310	0.833231	0.399306	0.00580434	0.42029	0.00365713	0.461926
10	S10_8387623	8387623	0.838762	0.163194	0.00951354	0.188406	0.0059561	0.4683
10	S10_8387625	8387625	0.838762	0.0954861	0.00981887	0.181159	0.0062757	0.44762
10	S10_8404205	8404205	0.840421	0.197917	0.00973381	0.253623	0.00620592	0.450102
10	S10_8404217	8404217	0.840422	0.0104167	0.00966733	0.0217391	0.00609245	0.461702
10	S10_8404219	8404219	0.840422	0.197917	0.0096995	0.253623	0.00615517	0.454783
10	S10_8428190	8428190	0.842819	0.333333	0.00964947	0.5	0.00592734	0.487328
10	S10_8428191	8428191	0.842819	0.0572917	0.00936041	0.057971	0.00584538	0.470839
10	S10_8428205	8428205	0.84282	0.565972	0.00930587	0.362319	0.00580166	0.472503
10	S10_8443643	8443643	0.844364	0.274306	0.00999585	0.405797	0.00631132	0.459825
10	S10_9333032	9333032	0.933303	0.171875	0.0145548	0.326087	0.00821863	0.571513
10	S10_9333330	9333330	0.933333	0.0329861	0.0155493	0.0362319	0.00973008	0.468796
10	S10_9333373	9333373	0.933337	0.0277778	0.0157253	0.101449	0.00963326	0.490049
10	S10_9399516	9399516	0.939952	0.565972	0.0133285	0.485507	0.00835861	0.466614
10	S10_9403225	9403225	0.940322	0.229167	0.0132006	0.268116	0.00822619	0.472937
10	S10_9403236	9403236	0.940324	0.373264	0.0133007	0.384058	0.00822725	0.480367
10	S10_9470589	9470589	0.947059	0.0555556	0.0119435	0.101449	0.00761115	0.450577
10	S10_9470688	9470688	0.947069	0.0347222	0.0119694	0.0797101	0.00766248	0.446015
10	S10_9470707	9470707	0.947071	0.130208	0.0115985	0.15942	0.00743054	0.445273
10	S10_28917778	28917778	2.89178	0.196181	0.0177316	0.326087	0.011227	0.457024
10	S10_29397051	29397051	2.93971	0.0833333	0.0198032	0.210145	0.0127022	0.44407
11	S11_29014623	29014623	2.90146	0.208333	0.0122842	0.282609	0.00738264	0.509179
11	S11_29014660	29014660	2.90147	0.0121528	0.0137605	0.0434783	0.00867461	0.461402
11	S11_29047877	29047877	2.90479	0.0451389	0.0137078	0.246377	0.00757417	0.593223
11	S11_29432931	29432931	2.94329	0.319444	0.00879582	0.434783	0.00565005	0.442613
12	S12_11537467	11537467	1.15375	0.223958	0.0114285	0.427536	0.00712956	0.471859
12	S12_11621173	11621173	1.16212	0.0659722	0.0117515	0.144928	0.00720084	0.489782
12	S12_11621236	11621236	1.16212	0.0381944	0.0118719	0.0869565	0.00745965	0.464667
12	S12_11742399	11742399	1.17424	0.0243056	0.0103056	0.101449	0.00642949	0.471788
12	S12_11742493	11742493	1.17425	0.0243056	0.0102823	0.0797101	0.00652217	0.455216
13	S13_8124848	8124848	0.812485	0.0555556	0.0198933	0.202899	0.0121238	0.495215
13	S13_8210325	8210325	0.821033	0.00868056	0.0202804	0.057971	0.0126149	0.474779
13	S13_8210353	8210353	0.821035	0.255208	0.0178894	0.297101	0.0109578	0.490154
13	S13_8239395	8239395	0.82394	0.364583	0.0163959	0.557971	0.0101161	0.482904
13	S13_8252877	8252877	0.825288	0.0416667	0.0177375	0.0797101	0.0110411	0.47405
13	S13_8263490	8263490	0.826349	0.00868056	0.0181261	0.0652174	0.0115504	0.450632
13	S13_8333571	8333571	0.833357	0.331597	0.0145437	0.391304	0.00902566	0.477089
13	S13_8333613	8333613	0.833361	0.423611	0.0138262	0.586957	0.00835462	0.503752
13	S13_8333622	8333622	0.833362	0.0138889	0.0152877	0.0144928	0.0097393	0.450878
13	S13_8333625	8333625	0.833363	0.03125	0.0152175	0.0217391	0.00973865	0.446344
13	S13_8349093	8349093	0.834909	0.255208	0.0149056	0.311594	0.00921948	0.480419
13	S13_8349112	8349112	0.834911	0.0538194	0.0158539	0.123188	0.00984878	0.476069
13	S13_8539598	8539598	0.85396	0.243056	0.0146861	0.311594	0.00924615	0.462694
14	S14_2565643	2565643	0.256564	0.138889	0.00982733	0.253623	0.00593115	0.50495
14	S14_2574321	2574321	0.257432	0.078125	0.0103015	0.0797101	0.00656799	0.450085
14	S14_2574325	2574325	0.257433	0.03125	0.0108018	0.15942	0.00672012	0.474603
14	S14_2609434	2609434	0.260943	0.142361	0.0106424	0.34058	0.00667882	0.4659
14	S14_2612121	2612121	0.261212	0.114583	0.0107717	0.282609	0.00685379	0.452116
14	S14_2811527	2811527	0.281153	0.0190972	0.0112445	0.130435	0.00685181	0.495368
14	S14_3045739	3045739	0.304574	0.0295139	0.00753292	0.144928	0.00480973	0.448642
14	S14_31365870	31365870	3.13659	0.0729167	0.0138269	0.195652	0.00886274	0.444757
14	S14_31469300	31469300	3.14693	0.130208	0.0139472	0.333333	0.00873452	0.467999
14	S14_31469304	31469304	3.14693	0.119792	0.0139372	0.326087	0.00871966	0.468978
14	S14_31469674	31469674	3.14697	0.128472	0.0138957	0.326087	0.00868556	0.469914
14	S14_31469689	31469689	3.14697	0.128472	0.0138957	0.326087	0.00868556	0.469914
14	S14_31469743	31469743	3.14697	0.0711806	0.0140081	0.166667	0.00888033	0.455795
14	S14_31516570	31516570	3.15166	0.0173611	0.010122	0.101449	0.00630459	0.473429
14	S14_31516581	31516581	3.15166	0.140625	0.0100502	0.347826	0.00637215	0.455653
14	S14_31516670	31516670	3.15167	0.138889	0.0100342	0.34058	0.00635092	0.457404
14	S14_31516705	31516705	3.15167	0.140625	0.0100491	0.34058	0.00639871	0.451391
14	S14_31516761	31516761	3.15168	0.140625	0.0100749	0.34058	0.00639871	0.453949
14	S14_31519322	31519322	3.15193	0.131944	0.0101107	0.326087	0.00640294	0.456832
15	S15_5508	5508	0.0005508	0.138889	0.0094191	0.384058	0.00546767	0.543886
15	S15_6068	6068	0.0006068	0.142361	0.00942352	0.391304	0.00570211	0.502373
15	S15_2532648	2532648	0.253265	0.133681	0.0256557	0.195652	0.0149871	0.537574
15	S15_2532656	2532656	0.253266	0.0399306	0.025556	0.0652174	0.0147042	0.552737
15	S15_2532670	2532670	0.253267	0.0555556	0.0246694	0.0362319	0.0142806	0.546661
15	S15_2532678	2532678	0.253268	0.133681	0.0258381	0.195652	0.0147679	0.559395
15	S15_2645961	2645961	0.264596	0.177083	0.0406696	0.34058	0.0256315	0.461657
15	S15_2645968	2645968	0.264597	0.0954861	0.043692	0.144928	0.0268822	0.485702
15	S15_2663774	2663774	0.266377	0.078125	0.0458456	0.275362	0.0270074	0.529169
15	S15_2672667	2672667	0.267267	0.0538194	0.0468959	0.0869565	0.0278468	0.521214
15	S15_2672670	2672670	0.267267	0.00520833	0.0475007	0	0.028441	0.512912
15	S15_2684911	2684911	0.268491	0.0173611	0.0473925	0	0.028441	0.510631
15	S15_2691702	2691702	0.26917	0.100694	0.0471634	0.0289855	0.0284261	0.506312
15	S15_2784533	2784533	0.278453	0.0555556	0.0555202	0.282609	0.0288642	0.654143
15	S15_2793160	2793160	0.279316	0.0138889	0.0574239	0.0362319	0.0303657	0.637148
15	S15_2799315	2799315	0.279931	0.116319	0.0542757	0.130435	0.0277289	0.671602
15	S15_2828710	2828710	0.282871	0.0329861	0.0655447	0.253623	0.0345508	0.640301
15	S15_2836213	2836213	0.283621	0.0225694	0.0655558	0.166667	0.0343727	0.645639
15	S15_2839965	2839965	0.283996	0.0121528	0.0651906	0.101449	0.0341952	0.64523
15	S15_2842392	2842392	0.284239	0.0260417	0.0653756	0.137681	0.0341415	0.649635
15	S15_2842443	2842443	0.284244	0.0121528	0.0654218	0.101449	0.0346478	0.63562
15	S15_2842447	2842447	0.284245	0.0121528	0.0654218	0.101449	0.0346478	0.63562
15	S15_2844004	2844004	0.2844	0.00520833	0.0654384	0	0.0351457	0.621606
15	S15_2879807	2879807	0.287981	0.0329861	0.0651905	0.188406	0.0346108	0.633148
15	S15_2928516	2928516	0.292852	0.0208333	0.0649751	0.0289855	0.035153	0.614293
15	S15_2936546	2936546	0.293655	0.0572917	0.0645589	0.304348	0.0335215	0.655389
15	S15_2963346	2963346	0.296335	0.0243056	0.0657017	0.0289855	0.0360224	0.600983
15	S15_2963385	2963385	0.296339	0.0243056	0.0657017	0.0289855	0.0360224	0.600983
15	S15_2966245	2966245	0.296625	0.0243056	0.0657017	0.0289855	0.0360224	0.600983
15	S15_2988628	2988628	0.298863	0.0225694	0.0659823	0.0507246	0.0359382	0.607586
15	S15_2998019	2998019	0.299802	0.00694444	0.0659586	0.0144928	0.0359442	0.607058
15	S15_2998026	2998026	0.299803	0.00694444	0.0659586	0.0144928	0.0359442	0.607058
15	S15_2998038	2998038	0.299804	0.0225694	0.0658647	0.0217391	0.0359598	0.6052
15	S15_3022328	3022328	0.302233	0.0104167	0.066194	0.217391	0.034634	0.647753
15	S15_3022367	3022367	0.302237	0.0503472	0.0662846	0.0797101	0.0352983	0.630123
15	S15_3024026	3024026	0.302403	0.00173611	0.0676677	0.00724638	0.0357938	0.636834
15	S15_3063719	3063719	0.306372	0.00694444	0.0674092	0.123188	0.0352416	0.648554
15	S15_3127189	3127189	0.312719	0.0451389	0.0671349	0.057971	0.0359265	0.625228
15	S15_3140476	3140476	0.314048	0	0.0685458	0	0.0372335	0.610293
15	S15_3144246	3144246	0.314425	0.0225694	0.068339	0.15942	0.036018	0.640462
15	S15_3144258	3144258	0.314426	0.0243056	0.0683304	0.253623	0.035616	0.651559
15	S15_3144278	3144278	0.314428	0.0243056	0.0683304	0.224638	0.0355933	0.652197
15	S15_3146054	3146054	0.314605	0.0243056	0.0683304	0.224638	0.0355933	0.652197
15	S15_3147670	3147670	0.314767	0	0.0683343	0.0289855	0.0356095	0.651799
15	S15_3147682	3147682	0.314768	0.0243056	0.0683304	0.253623	0.0356191	0.651472
15	S15_3174516	3174516	0.317452	0.00694444	0.0684613	0.0362319	0.0372442	0.608773
15	S15_3190165	3190165	0.319016	0.0104167	0.0684597	0.0289855	0.0373038	0.60715
15	S15_3209673	3209673	0.320967	0.00520833	0.0689981	0.15942	0.0376392	0.606031
15	S15_3215307	3215307	0.321531	0	0.0690011	0	0.0377491	0.603161
15	S15_3215334	3215334	0.321533	0.0138889	0.0689355	0.210145	0.0373139	0.613806
15	S15_3226406	3226406	0.322641	0.0104167	0.0690918	0.0434783	0.0376509	0.60708
15	S15_3241665	3241665	0.324167	0.00173611	0.0691187	0.115942	0.0374426	0.613016
15	S15_3241668	3241668	0.324167	0.00173611	0.0691196	0.0724638	0.037859	0.601971
15	S15_3264376	3264376	0.326438	0.0121528	0.0692479	0.202899	0.0378078	0.605178
15	S15_3264411	3264411	0.326441	0.0121528	0.0692479	0.202899	0.0378078	0.605178
15	S15_3277213	3277213	0.327721	0.0138889	0.0691238	0.202899	0.0374706	0.612342
15	S15_3284828	3284828	0.328483	0.0243056	0.0682904	0.0724638	0.035983	0.640722
15	S15_3284852	3284852	0.328485	0.0121528	0.0684161	0.202899	0.0362449	0.63531
15	S15_3287073	3287073	0.328707	0.0555556	0.0678127	0.137681	0.0363839	0.622624
15	S15_3320819	3320819	0.332082	0.0173611	0.0694085	0.311594	0.0323487	0.763436
15	S15_3320834	3320834	0.332083	0.0104167	0.0694084	0.246377	0.0321835	0.768554
15	S15_3320835	3320835	0.332083	0.0190972	0.0693978	0.0869565	0.0343878	0.702152
15	S15_3322011	3322011	0.332201	0.0104167	0.0700706	0.195652	0.0370144	0.638195
15	S15_3344013	3344013	0.334401	0	0.0704271	0.108696	0.0380933	0.614539
15	S15_3344019	3344019	0.334402	0.00347222	0.0704163	0.0652174	0.037614	0.627049
15	S15_3344039	3344039	0.334404	0.00173611	0.0704218	0.137681	0.0377043	0.624728
15	S15_3344378	3344378	0.334438	0	0.0704233	0.108696	0.0377261	0.624174
15	S15_3348527	3348527	0.334853	0	0.0704233	0.101449	0.0377301	0.624066
15	S15_3348557	3348557	0.334856	0.00173611	0.0704218	0.130435	0.0378173	0.621736
15	S15_3360111	3360111	0.336011	0.00173611	0.0704218	0.123188	0.0378371	0.621214
15	S15_3360112	3360112	0.336011	0.00347222	0.0704163	0.181159	0.0379059	0.619318
15	S15_3387505	3387505	0.338751	0.00347222	0.0700999	0.181159	0.0377742	0.618295
15	S15_3389970	3389970	0.338997	0	0.0701077	0	0.0381099	0.609559
15	S15_3436158	3436158	0.343616	0.00347222	0.0692137	0.181159	0.0373849	0.615932
15	S15_3436173	3436173	0.343617	0.00347222	0.0692137	0.181159	0.0373849	0.615932
15	S15_3436181	3436181	0.343618	0.00347222	0.0692137	0.181159	0.0373849	0.615932
15	S15_3450244	3450244	0.345024	0.00347222	0.0692137	0.181159	0.0373849	0.615932
15	S15_3467706	3467706	0.346771	0.00347222	0.0688789	0.181159	0.0372366	0.615059
15	S15_3538254	3538254	0.353825	0.00347222	0.0676465	0.181159	0.0366931	0.611708
15	S15_3538455	3538455	0.353845	0.00347222	0.0676465	0.173913	0.0366804	0.612053
15	S15_3562991	3562991	0.356299	0.00694444	0.0672954	0.181159	0.0362883	0.617597
15	S15_3565326	3565326	0.356533	0.00173611	0.0672977	0.144928	0.0362316	0.619195
15	S15_3567664	3567664	0.356766	0.00694444	0.0672953	0.188406	0.0362132	0.619667
15	S15_3568423	3568423	0.356842	0.00694444	0.0672953	0.188406	0.0362132	0.619667
15	S15_3568426	3568426	0.356843	0	0.067301	0	0.0363478	0.616041
15	S15_3576730	3576730	0.357673	0.00694444	0.0672953	0.188406	0.0360238	0.62491
15	S15_3576763	3576763	0.357676	0	0.0673071	0	0.036384	0.615135
15	S15_3576852	3576852	0.357685	0.00173611	0.0673071	0.144928	0.0363587	0.615831
15	S15_3599693	3599693	0.359969	0.0694444	0.0626706	0.268116	0.0336864	0.620798
15	S15_3625779	3625779	0.362578	0.00694444	0.0629226	0.15942	0.0342627	0.607848
15	S15_3628785	3628785	0.362878	0.133681	0.0501242	0.144928	0.0287647	0.555354
15	S15_3657141	3657141	0.365714	0.0746528	0.0524669	0.231884	0.0304151	0.545244
15	S15_3657143	3657143	0.365714	0.104167	0.0500659	0.253623	0.0289243	0.548657
15	S15_3686147	3686147	0.368615	0	0.0513788	0.137681	0.0301217	0.533981
15	S15_3687918	3687918	0.368792	0	0.0513788	0.137681	0.0301217	0.533981
15	S15_3699963	3699963	0.369996	0	0.0511576	0	0.0302263	0.526198
15	S15_3700058	3700058	0.370006	0.00347222	0.0511395	0.166667	0.0298981	0.536764
15	S15_3746999	3746999	0.3747	0.00694444	0.051115	0.15942	0.0298768	0.536995
15	S15_3747027	3747027	0.374703	0.00694444	0.051115	0.188406	0.0299288	0.535257
15	S15_3749851	3749851	0.374985	0.00694444	0.051115	0.202899	0.0291526	0.561534
15	S15_3805143	3805143	0.380514	0.0347222	0.0469609	0.00724638	0.0292451	0.473604
15	S15_3806239	3806239	0.380624	0.0329861	0.0469666	0.00724638	0.0292451	0.473726
15	S15_3806281	3806281	0.380628	0.0329861	0.0469666	0.00724638	0.0292451	0.473726
15	S15_4357264	4357264	0.435726	0.354167	0.0131873	0.434783	0.0084152	0.449213
15	S15_4602156	4602156	0.460216	0.0659722	0.0138729	0.202899	0.00862259	0.475553
15	S15_4629577	4629577	0.462958	0.487847	0.0125174	0.376812	0.00803138	0.443761
15	S15_4633725	4633725	0.463373	0.0260417	0.0134826	0.108696	0.00852931	0.457891
15	S15_4639938	4639938	0.463994	0.263889	0.0131297	0.384058	0.00839976	0.44667
15	S15_5119378	5119378	0.511938	0.487847	0.0120383	0.42029	0.0075899	0.461275
15	S15_6187416	6187416	0.618742	0.0642361	0.00849273	0.15942	0.005283	0.474716
15	S15_6192071	6192071	0.619207	0.0364583	0.00875112	0.144928	0.00540015	0.482756
15	S15_6208601	6208601	0.62086	0.0225694	0.00813233	0.137681	0.00521838	0.443661
15	S15_9793920	9793920	0.979392	0.263889	0.0148829	0.449275	0.00949264	0.449697
15	S15_9793944	9793944	0.979394	0.263889	0.0148829	0.449275	0.00949264	0.449697
15	S15_9827004	9827004	0.9827	0.276042	0.0150203	0.478261	0.00951271	0.456777
15	S15_9827045	9827045	0.982704	0.276042	0.0150203	0.478261	0.00951271	0.456777
15	S15_9918624	9918624	0.991862	0.0798611	0.0164416	0.188406	0.0105547	0.443248
15	S15_9966041	9966041	0.996604	0.0815972	0.0159318	0.202899	0.0101006	0.45572
15	S15_10026283	10026283	1.00263	0.319444	0.014386	0.507246	0.00892421	0.477489
15	S15_10026284	10026284	1.00263	0.260417	0.0143251	0.449275	0.00882817	0.484069
15	S15_10026375	10026375	1.00264	0.0659722	0.0143239	0.0869565	0.0087339	0.494721
15	S15_10026378	10026378	1.00264	0.260417	0.0151895	0.449275	0.009438	0.475858
15	S15_10085220	10085220	1.00852	0.0190972	0.0167302	0.123188	0.0103692	0.478371
15	S15_10158344	10158344	1.01583	0.239583	0.0152774	0.427536	0.00937621	0.488197
15	S15_10190509	10190509	1.01905	0.0486111	0.0155703	0.15942	0.00926217	0.519428
15	S15_10190538	10190538	1.01905	0.046875	0.0155705	0.152174	0.00924957	0.5208
15	S15_10190554	10190554	1.01906	0.307292	0.014092	0.485507	0.00792267	0.575879
15	S15_10190573	10190573	1.01906	0.0104167	0.0143738	0.0507246	0.00798894	0.58735
15	S15_10192298	10192298	1.01923	0.0486111	0.0143025	0.137681	0.00784911	0.600035
15	S15_10192313	10192313	1.01923	0.222222	0.0142002	0.318841	0.00785888	0.591612
15	S15_10192375	10192375	1.01924	0.0104167	0.0143912	0.057971	0.00835811	0.543388
15	S15_10192403	10192403	1.01924	0.227431	0.0133053	0.34058	0.00826243	0.476441
15	S15_10291870	10291870	1.02919	0.286458	0.0132922	0.485507	0.00816333	0.487526
15	S15_10442606	10442606	1.04426	0.170139	0.0113865	0.297101	0.00701334	0.484614
15	S15_10445125	10445125	1.04451	0.0868056	0.0113198	0.0797101	0.00705524	0.47278
15	S15_10445130	10445130	1.04451	0.184028	0.011578	0.347826	0.00721488	0.472964
15	S15_10445145	10445145	1.04451	0.25	0.011631	0.398551	0.00734036	0.460286
15	S15_10534260	10534260	1.05343	0.260417	0.0115363	0.427536	0.00685099	0.521104
15	S15_10537921	10537921	1.05379	0	0.011775	0	0.00722677	0.488185
15	S15_10537953	10537953	1.0538	0.0434028	0.0117165	0.00724638	0.0072083	0.485766
15	S15_10537986	10537986	1.0538	0.0295139	0.0117547	0.0507246	0.00713337	0.499473
15	S15_10538050	10538050	1.05381	0.427083	0.0102316	0.485507	0.00624925	0.493021
15	S15_10538082	10538082	1.05381	0.293403	0.0100382	0.231884	0.00607686	0.501906
15	S15_10538085	10538085	1.05381	0.427083	0.010543	0.485507	0.0064178	0.496385
15	S15_10538750	10538750	1.05387	0.0173611	0.0133382	0.0434783	0.00852434	0.447709
15	S15_10557414	10557414	1.05574	0.201389	0.012972	0.391304	0.00815947	0.463617
15	S15_10557421	10557421	1.05574	0.220486	0.0129341	0.391304	0.00815947	0.460687
15	S15_10586708	10586708	1.05867	0.204861	0.0129354	0.333333	0.00803227	0.476498
15	S15_10597757	10597757	1.05978	0.168403	0.0129411	0.195652	0.00796516	0.485333
15	S15_10599075	10599075	1.05991	0.222222	0.0130488	0.391304	0.00812261	0.474044
15	S15_10603049	10603049	1.0603	0.223958	0.0129585	0.413043	0.00790489	0.494273
15	S15_14032367	14032367	1.40324	0.395833	0.0116338	0.601449	0.00738087	0.455022
15	S15_17512064	17512064	1.75121	0.112847	0.0137038	0.15942	0.00849327	0.4784
15	S15_17513224	17513224	1.75132	0.123264	0.0135602	0.231884	0.00788908	0.541662
15	S15_17513226	17513226	1.75132	0.0121528	0.0139054	0.057971	0.00821393	0.526449
15	S15_17513250	17513250	1.75133	0.355903	0.0136043	0.536232	0.00833833	0.489523
15	S15_17521363	17521363	1.75214	0.0347222	0.0164281	0.0724638	0.0101282	0.483663
15	S15_17521409	17521409	1.75214	0.00347222	0.0166607	0.0362319	0.010418	0.469521
15	S15_17533725	17533725	1.75337	0.00173611	0.0166547	0	0.0106941	0.443003
15	S15_17533731	17533731	1.75337	0.0625	0.0163183	0.166667	0.0100539	0.48433
15	S15_17533803	17533803	1.75338	0.0572917	0.016551	0.152174	0.0103524	0.469224
15	S15_17546692	17546692	1.75467	0.0503472	0.0159899	0.130435	0.00960531	0.509638
15	S15_17593921	17593921	1.75939	0.225694	0.014746	0.304348	0.00942998	0.447074
15	S15_17693460	17693460	1.76935	0.215278	0.0147387	0.282609	0.00940573	0.449155
15	S15_17693476	17693476	1.76935	0.215278	0.0147387	0.282609	0.00940573	0.449155
15	S15_17702497	17702497	1.77025	0.0208333	0.0159037	0.144928	0.00983636	0.480469
15	S15_17718563	17718563	1.77186	0.100694	0.0146775	0.144928	0.00900467	0.488571
15	S15_17756830	17756830	1.77568	0.0277778	0.0130061	0.173913	0.00826562	0.453317
15	S15_17756837	17756837	1.77568	0.0277778	0.013011	0.152174	0.00829741	0.449854
15	S15_17807842	17807842	1.78078	0.303819	0.0112355	0.398551	0.00690331	0.487079
15	S15_17807861	17807861	1.78079	0.227431	0.0115021	0.297101	0.00708501	0.484552
15	S15_17807889	17807889	1.78079	0.00694444	0.0119565	0.0652174	0.00745243	0.472736
15	S15_17819788	17819788	1.78198	0.225694	0.0109889	0.195652	0.00704259	0.444911
15	S15_17825652	17825652	1.78257	0.255208	0.0107639	0.326087	0.00675734	0.465572
15	S15_17827486	17827486	1.78275	0.182292	0.0111603	0.246377	0.00698705	0.468303
15	S15_17845034	17845034	1.7845	0.144097	0.0114961	0.181159	0.00709206	0.483031
15	S15_17845049	17845049	1.7845	0.4375	0.0111124	0.369565	0.00682975	0.486775
15	S15_17924797	17924797	1.79248	0.256944	0.0127397	0.376812	0.00722315	0.567433
15	S15_17924978	17924978	1.7925	0.0190972	0.0127242	0.0217391	0.00733813	0.550422
15	S15_17925025	17925025	1.7925	0.0173611	0.0127297	0.0217391	0.00733813	0.550855
15	S15_17925040	17925040	1.7925	0.222222	0.0126838	0.289855	0.00716416	0.571232
15	S15_17925043	17925043	1.7925	0.0173611	0.0126842	0.0217391	0.00716509	0.571139
15	S15_17925055	17925055	1.79251	0.159722	0.0125957	0.057971	0.0070633	0.578443
15	S15_17925080	17925080	1.79251	0.237847	0.0127491	0.297101	0.00717251	0.575207
15	S15_17925466	17925466	1.79255	0.227431	0.0128605	0.297101	0.00722596	0.576483
15	S15_17925502	17925502	1.79255	0.0347222	0.0126789	0.137681	0.00684253	0.616783
15	S15_17926897	17926897	1.79269	0.227431	0.013091	0.289855	0.00811705	0.477956
15	S15_17952191	17952191	1.79522	0.25	0.0130427	0.347826	0.00804164	0.483596
15	S15_18310832	18310832	1.83108	0.0399306	0.0160894	0.0724638	0.0089818	0.582959
15	S15_18327340	18327340	1.83273	0.265625	0.0149679	0.521739	0.0081807	0.604129
15	S15_18327390	18327390	1.83274	0.0104167	0.01538	0.00724638	0.00907283	0.527781
15	S15_18343224	18343224	1.83432	0.201389	0.015134	0.246377	0.00853295	0.573011
15	S15_18352761	18352761	1.83528	0.0520833	0.0161565	0.210145	0.00906402	0.578007
15	S15_18378397	18378397	1.83784	0.0208333	0.0162045	0.144928	0.0088864	0.600765
15	S15_18378428	18378428	1.83784	0	0.0162262	0	0.0090318	0.585873
15	S15_18378437	18378437	1.83784	0.302083	0.0137439	0.362319	0.00715294	0.653069
15	S15_18378470	18378470	1.83785	0.0590278	0.0150833	0.253623	0.00816791	0.613372
15	S15_18384137	18384137	1.83841	0.0451389	0.0151707	0.057971	0.00915468	0.5051
15	S15_18418356	18418356	1.84184	0.0138889	0.0153062	0.0434783	0.00924042	0.504667
15	S15_18418377	18418377	1.84184	0.0121528	0.0153114	0.0362319	0.00927204	0.501597
15	S15_18418378	18418378	1.84184	0	0.0153279	0	0.00927212	0.502665
15	S15_18418382	18418382	1.84184	0.411458	0.0111435	0.442029	0.00682561	0.490172
15	S15_18418397	18418397	1.84184	0.145833	0.0109136	0.130435	0.00681622	0.470704
15	S15_18418404	18418404	1.84184	0.0121528	0.0196193	0.0362319	0.0119078	0.499323
15	S15_18422007	18422007	1.8422	0	0.0200124	0	0.0125669	0.465287
15	S15_18450385	18450385	1.84504	0	0.0200124	0	0.0125669	0.465287
15	S15_18450427	18450427	1.84504	0.59375	0.0184244	0.311594	0.0111167	0.505225
15	S15_18533541	18533541	1.85335	0.371528	0.0198927	0.681159	0.0112496	0.570024
15	S15_18533559	18533559	1.85336	0.303819	0.0198519	0.405797	0.0103712	0.649273
15	S15_18576753	18576753	1.85768	0.03125	0.0210301	0.217391	0.0108875	0.658341
15	S15_18588263	18588263	1.85883	0.328125	0.0202907	0.608696	0.0105849	0.650733
15	S15_18593174	18593174	1.85932	0.0190972	0.0238406	0.108696	0.0129286	0.611949
15	S15_18621706	18621706	1.86217	0.0642361	0.0236892	0.275362	0.0127221	0.62168
15	S15_18638628	18638628	1.86386	0.0677083	0.0236764	0.26087	0.0129081	0.606623
15	S15_18693993	18693993	1.8694	0	0.0240678	0	0.0145985	0.499958
15	S15_18715503	18715503	1.87155	0.588542	0.0195956	0.355072	0.0119266	0.496538
15	S15_18740656	18740656	1.87407	0.348958	0.0196547	0.427536	0.0113377	0.550183
15	S15_18799799	18799799	1.87998	0.0486111	0.0218042	0.0869565	0.0127932	0.533189
15	S15_18809180	18809180	1.88092	0.0989583	0.0212006	0.275362	0.0119843	0.570429
15	S15_18809216	18809216	1.88092	0.0364583	0.0216533	0.15942	0.0125118	0.548489
15	S15_18811126	18811126	1.88111	0.0399306	0.0216513	0.181159	0.0125358	0.546477
15	S15_18869445	18869445	1.88694	0.147569	0.0201513	0.137681	0.0118508	0.530879
15	S15_18886789	18886789	1.88868	0.0329861	0.0208381	0	0.012854	0.483124
15	S15_18917306	18917306	1.89173	0.288194	0.0190534	0.536232	0.0105382	0.592239
15	S15_18917978	18917978	1.8918	0.199653	0.018907	0.195652	0.00946514	0.691917
15	S15_18921156	18921156	1.89212	0.0121528	0.0191096	0.0289855	0.0101052	0.637143
15	S15_18921248	18921248	1.89212	0.307292	0.0188853	0.565217	0.00991145	0.64469
15	S15_18931008	18931008	1.8931	0.0642361	0.0212478	0.210145	0.0121274	0.560787
15	S15_18946765	18946765	1.89468	0.0277778	0.0213164	0.0797101	0.011878	0.58479
15	S15_18946833	18946833	1.89468	0.0208333	0.0212888	0.0144928	0.0121081	0.564311
15	S15_18946837	18946837	1.89468	0.0173611	0.021291	0	0.0121145	0.563883
15	S15_18947462	18947462	1.89475	0.00520833	0.0212219	0	0.0121145	0.560632
15	S15_18948340	18948340	1.89483	0	0.0212695	0	0.0121145	0.562872
15	S15_18948342	18948342	1.89483	0.0677083	0.0210328	0.210145	0.0118059	0.577482
15	S15_18948513	18948513	1.89485	0.0659722	0.0210252	0.210145	0.0118059	0.577118
15	S15_18952734	18952734	1.89527	0.0329861	0.0210629	0.0652174	0.0117713	0.581846
15	S15_18952746	18952746	1.89527	0.0173611	0.0210572	0.0144928	0.0117809	0.580761
15	S15_18952753	18952753	1.89528	0.0260417	0.021071	0.0652174	0.0118125	0.578743
15	S15_18958937	18958937	1.89589	0.0659722	0.0210404	0.210145	0.0117213	0.585036
15	S15_18958953	18958953	1.8959	0.0173611	0.0210396	0.00724638	0.0117202	0.585094
15	S15_18958963	18958963	1.8959	0.0659722	0.0210441	0.210145	0.0117286	0.584591
15	S15_18984624	18984624	1.89846	0.375	0.0187926	0.601449	0.0106084	0.571815
15	S15_19010511	19010511	1.90105	0.00868056	0.0221454	0.0724638	0.0131368	0.522214
15	S15_19012344	19012344	1.90123	0.0138889	0.0221015	0.00724638	0.0133269	0.505859
15	S15_19012345	19012345	1.90123	0	0.0222075	0	0.0133807	0.506615
15	S15_19012356	19012356	1.90124	0.00868056	0.0221689	0.0289855	0.0132529	0.514473
15	S15_19031779	19031779	1.90318	0.0607639	0.0217653	0.195652	0.0124918	0.555245
15	S15_19045966	19045966	1.9046	0.00520833	0.0221767	0.0217391	0.0131257	0.524466
15	S15_19046954	19046954	1.9047	0.0190972	0.0219967	0.0362319	0.0129946	0.526357
15	S15_19080729	19080729	1.90807	0.0625	0.0217721	0.202899	0.0124553	0.558486
15	S15_19082544	19082544	1.90825	0.0607639	0.0217785	0.173913	0.0125546	0.550838
15	S15_19082553	19082553	1.90826	0.0590278	0.0217842	0.166667	0.0125684	0.55
15	S15_19108987	19108987	1.9109	0.390625	0.0184435	0.550725	0.00960281	0.652659
15	S15_19191765	19191765	1.91918	0.0295139	0.018575	0.144928	0.00861794	0.767973
15	S15_19191768	19191768	1.91918	0.0208333	0.0183234	0.0217391	0.00851533	0.766313
15	S15_19191787	19191787	1.91918	0.234375	0.0170378	0.528986	0.00692718	0.899979
15	S15_19191856	19191856	1.91919	0.369792	0.0159787	0.65942	0.00604956	0.971274
15	S15_19191880	19191880	1.91919	0.0642361	0.0163905	0.246377	0.00632316	0.952485
15	S15_19191885	19191885	1.91919	0.263889	0.0163015	0.297101	0.00622456	0.962755
15	S15_19193562	19193562	1.91936	0.194444	0.0170508	0.355072	0.0068876	0.906477
15	S15_19239381	19239381	1.92394	0.199653	0.0168834	0.369565	0.00687014	0.899145
15	S15_19239526	19239526	1.92395	0.196181	0.0168803	0.362319	0.00687349	0.898473
15	S15_19239572	19239572	1.92396	0.196181	0.0168899	0.355072	0.00687027	0.899513
15	S15_19245585	19245585	1.92456	0.234375	0.0148519	0.188406	0.00641862	0.838928
15	S15_19245599	19245599	1.92456	0.569444	0.0101009	0.5	0.0046266	0.780803
15	S15_19246411	19246411	1.92464	0.0364583	0.0125435	0.115942	0.00579727	0.771815
15	S15_19276131	19276131	1.92761	0.0260417	0.01264	0.0289855	0.00620849	0.710949
15	S15_19276686	19276686	1.92767	0.201389	0.012025	0.369565	0.00541322	0.798148
15	S15_19276851	19276851	1.92769	0.196181	0.0120404	0.362319	0.00543836	0.794787
15	S15_19328951	19328951	1.9329	0.137153	0.0112241	0.210145	0.00542997	0.726128
15	S15_19328955	19328955	1.9329	0.152778	0.00874641	0.108696	0.00465731	0.630205
15	S15_19366584	19366584	1.93666	0.154514	0.0110517	0.202899	0.00698724	0.458497
15	S15_19460894	19460894	1.94609	0.321181	0.010359	0.311594	0.0066221	0.447443
15	S15_19546374	19546374	1.95464	0.267361	0.0107966	0.456522	0.00577351	0.625954
15	S15_19552953	19552953	1.9553	0.0416667	0.0110736	0.0724638	0.00623101	0.575025
15	S15_19553007	19553007	1.9553	0.399306	0.0102435	0.557971	0.00492678	0.731955
15	S15_19639674	19639674	1.96397	0.03125	0.0115858	0.144928	0.00575674	0.699413
15	S15_19639711	19639711	1.96397	0.0486111	0.0115297	0.202899	0.00555188	0.730793
15	S15_19639727	19639727	1.96397	0.0243056	0.0115153	0.0217391	0.00596776	0.657303
15	S15_19639738	19639738	1.96397	0.189236	0.0112896	0.173913	0.0057058	0.682399
15	S15_19661204	19661204	1.96612	0.0138889	0.0122637	0.115942	0.00633369	0.660758
15	S15_19661230	19661230	1.96612	0.0503472	0.0121146	0.166667	0.00624746	0.662236
15	S15_19676180	19676180	1.96762	0.0208333	0.0122991	0.0217391	0.00666573	0.612547
15	S15_19676182	19676182	1.96762	0.166667	0.0100824	0.26087	0.00485186	0.731425
15	S15_19676219	19676219	1.96762	0.470486	0.00905077	0.594203	0.00481239	0.631657
15	S15_19676916	19676916	1.96769	0.0503472	0.010614	0	0.00603003	0.565417
15	S15_19694923	19694923	1.96949	0.246528	0.0093786	0.304348	0.00475717	0.678778
15	S15_19824482	19824482	1.98245	0.399306	0.0106644	0.543478	0.00519402	0.719404
15	S15_19879511	19879511	1.98795	0.168403	0.0111567	0.23913	0.00516007	0.771086
15	S15_19879549	19879549	1.98795	0.0104167	0.0124341	0.0869565	0.00587166	0.750303
15	S15_19879570	19879570	1.98796	0.0590278	0.0120896	0.217391	0.00550148	0.787331
15	S15_19881215	19881215	1.98812	0.0104167	0.0124134	0.0144928	0.00639653	0.663021
15	S15_19888864	19888864	1.98889	0.203125	0.0119837	0.166667	0.00617966	0.662283
15	S15_19892743	19892743	1.98927	0.0364583	0.0134385	0.0434783	0.00687705	0.669937
15	S15_19964146	19964146	1.99641	0.487847	0.0108277	0.5	0.00549043	0.679105
15	S15_19964175	19964175	1.99642	0.0295139	0.0174108	0.130435	0.00801785	0.775422
15	S15_19966732	19966732	1.99667	0.0104167	0.0174044	0.0289855	0.00804037	0.772248
15	S15_19966745	19966745	1.99667	0.00868056	0.0174068	0.0724638	0.0080425	0.772119
15	S15_19966818	19966818	1.99668	0.0347222	0.0173942	0.108696	0.00802927	0.773043
15	S15_19966868	19966868	1.99669	0	0.0174543	0	0.00819183	0.756447
15	S15_19971964	19971964	1.9972	0.109375	0.0170562	0.166667	0.00785426	0.775456
15	S15_19974728	19974728	1.99747	0	0.0182461	0	0.00932169	0.671608
15	S15_19974826	19974826	1.99748	0.0416667	0.018195	0.152174	0.00916143	0.686146
15	S15_19974847	19974847	1.99748	0	0.0183977	0	0.00976907	0.633005
15	S15_19981291	19981291	1.99813	0.00173611	0.0185567	0	0.00982234	0.636172
15	S15_19981293	19981293	1.99813	0.00694444	0.018561	0.0724638	0.00972795	0.64606
15	S15_19981299	19981299	1.99813	0.0173611	0.0184292	0.108696	0.0091643	0.698618
15	S15_19981337	19981337	1.99813	0.00868056	0.0186473	0.0797101	0.01081	0.545231
15	S15_20004305	20004305	2.00043	0.03125	0.0188199	0.0217391	0.0115681	0.486664
15	S15_20043013	20043013	2.0043	0.555556	0.0162325	0.282609	0.00975428	0.509309
15	S15_20043036	20043036	2.0043	0.0104167	0.0194513	0.0217391	0.0122206	0.464794
15	S15_20077147	20077147	2.00771	0.0104167	0.0198044	0.0289855	0.0124923	0.460795
15	S15_20077177	20077177	2.00772	0.046875	0.0196003	0.152174	0.0116219	0.522656
15	S15_20109270	20109270	2.01093	0.0243056	0.019985	0.00724638	0.0122364	0.49057
15	S15_20162228	20162228	2.01622	0.171875	0.0185824	0.275362	0.0104243	0.57808
15	S15_20162249	20162249	2.01622	0.128472	0.0184638	0.101449	0.0103097	0.582726
15	S15_20162262	20162262	2.01623	0.164931	0.0186256	0.26087	0.0103818	0.58448
15	S15_20162272	20162272	2.01623	0.0347222	0.0201201	0.0797101	0.0113672	0.570985
15	S15_20173449	20173449	2.01734	0	0.020221	0	0.0116539	0.551081
15	S15_20173475	20173475	2.01735	0.131944	0.0187342	0.144928	0.010079	0.619894
15	S15_20191956	20191956	2.0192	0.0347222	0.0193811	0.15942	0.0103321	0.629039
15	S15_20192777	20192777	2.01928	0.00694444	0.0194098	0	0.0110594	0.562503
15	S15_20192785	20192785	2.01928	0.00694444	0.0194098	0	0.0110594	0.562503
15	S15_20202113	20202113	2.02021	0.578125	0.0172172	0.289855	0.00894064	0.655299
15	S15_20365584	20365584	2.03656	0.0243056	0.0201036	0.057971	0.0106506	0.635282
15	S15_20365588	20365588	2.03656	0.144097	0.0196591	0.166667	0.00997626	0.678334
15	S15_20441699	20441699	2.04417	0.0277778	0.0228753	0.0724638	0.0118704	0.656006
15	S15_20441741	20441741	2.04417	0.0399306	0.0228076	0.15942	0.0114985	0.684882
15	S15_20446090	20446090	2.04461	0.137153	0.0218546	0.275362	0.0103088	0.75141
15	S15_20446096	20446096	2.04461	0.137153	0.0218546	0.275362	0.0103088	0.75141
15	S15_20448765	20448765	2.04488	0.0399306	0.0220058	0.152174	0.0104815	0.741695
15	S15_20457509	20457509	2.04575	0.159722	0.021607	0.297101	0.0105529	0.716616
15	S15_20481174	20481174	2.04812	0.161458	0.0216505	0.297101	0.0105684	0.717156
15	S15_20481214	20481214	2.04812	0.203125	0.0215193	0.456522	0.010168	0.7497
15	S15_20481223	20481223	2.04812	0	0.0221448	0	0.011693	0.638611
15	S15_20481228	20481228	2.04812	0.138889	0.0220345	0.275362	0.0114472	0.654866
15	S15_20519570	20519570	2.05196	0.0364583	0.0229269	0.108696	0.0118074	0.663585
15	S15_20626825	20626825	2.06268	0.00694444	0.0231957	0.123188	0.012066	0.65357
15	S15_20658322	20658322	2.06583	0.149306	0.0220145	0.275362	0.0111515	0.680124
15	S15_20708075	20708075	2.07081	0	0.0226663	0	0.0127968	0.571688
15	S15_20754941	20754941	2.07549	0.427083	0.0151792	0.398551	0.00883643	0.541043
15	S15_20756854	20756854	2.07569	0.282986	0.0146072	0.210145	0.00824456	0.571963
15	S15_20756874	20756874	2.07569	0.546875	0.0134349	0.514493	0.00693876	0.660731
15	S15_20756942	20756942	2.07569	0.0381944	0.0212491	0.15942	0.0110288	0.655808
15	S15_20764134	20764134	2.07641	0.0190972	0.0216866	0.00724638	0.011715	0.615826
15	S15_20788143	20788143	2.07881	0.0104167	0.0218319	0.0507246	0.011556	0.636168
15	S15_20795995	20795995	2.0796	0.0381944	0.0217234	0.166667	0.0110295	0.677815
15	S15_20796078	20796078	2.07961	0.0416667	0.0216832	0.152174	0.0110744	0.671906
15	S15_20797594	20797594	2.07976	0.00347222	0.0218569	0.0724638	0.0113398	0.6562
15	S15_20811800	20811800	2.08118	0.571181	0.0189077	0.297101	0.00971132	0.666276
15	S15_20873505	20873505	2.08735	0.046875	0.0205304	0.173913	0.0105801	0.66293
15	S15_20879384	20879384	2.08794	0.00173611	0.0208641	0	0.0110992	0.631159
15	S15_20879491	20879491	2.08795	0.263889	0.0196938	0.384058	0.00951629	0.727296
15	S15_20892887	20892887	2.08929	0	0.0219242	0	0.0117719	0.621874
15	S15_20904888	20904888	2.09049	0.00694444	0.0218671	0.123188	0.0109246	0.69397
15	S15_20904889	20904889	2.09049	0.0329861	0.021781	0.152174	0.0111066	0.673499
15	S15_20975040	20975040	2.0975	0.00347222	0.022104	0.0362319	0.0114891	0.65436
15	S15_20975057	20975057	2.09751	0.00520833	0.0220997	0.0507246	0.0114405	0.658402
15	S15_20975092	20975092	2.09751	0.116319	0.0210021	0.130435	0.0106899	0.675325
15	S15_20994186	20994186	2.09942	0.0104167	0.0216009	0.130435	0.0109158	0.682527
15	S15_20994214	20994214	2.09942	0.0347222	0.0214814	0.15942	0.0108062	0.687069
15	S15_20995530	20995530	2.09955	0.0277778	0.0214986	0.108696	0.0108951	0.67968
15	S15_20995587	20995587	2.09956	0.411458	0.0193924	0.550725	0.00934847	0.729669
15	S15_20999394	20999394	2.09994	0.00694444	0.0219525	0.137681	0.0106005	0.727975
15	S15_21061375	21061375	2.10614	0.0121528	0.0218412	0.0217391	0.0119257	0.605101
15	S15_21061410	21061410	2.10614	0.0243056	0.0217639	0.123188	0.0114903	0.638752
15	S15_21082776	21082776	2.10828	0.0208333	0.0215831	0.0217391	0.0117377	0.609102
15	S15_21084758	21084758	2.10848	0.0260417	0.0215541	0.0942029	0.011572	0.621977
15	S15_21090335	21090335	2.10903	0.305556	0.0196624	0.478261	0.00989411	0.686771
15	S15_21158424	21158424	2.11584	0.258681	0.0196919	0.282609	0.00995632	0.681999
15	S15_21158428	21158428	2.11584	0.258681	0.0196919	0.282609	0.00995632	0.681999
15	S15_21158445	21158445	2.11584	0.420139	0.0192179	0.57971	0.0102032	0.633142
15	S15_21181735	21181735	2.11817	0.418403	0.0189574	0.57971	0.0101993	0.61988
15	S15_21259607	21259607	2.12596	0.0815972	0.019043	0.0797101	0.0118002	0.478582
15	S15_21310888	21310888	2.13109	0.00520833	0.0203553	0.108696	0.0117306	0.551143
15	S15_21310892	21310892	2.13109	0.0190972	0.0202116	0.0362319	0.0117967	0.538438
15	S15_21311155	21311155	2.13112	0.0225694	0.0201852	0.0362319	0.0117967	0.53713
15	S15_21311156	21311156	2.13112	0.0225694	0.0201852	0.0362319	0.0117967	0.53713
15	S15_21311242	21311242	2.13112	0	0.0202303	0	0.0118917	0.531342
15	S15_21340347	21340347	2.13403	0.0329861	0.0201245	0.137681	0.0115117	0.558578
15	S15_21341513	21341513	2.13415	0.362847	0.017764	0.5	0.00905236	0.67415
15	S15_21342632	21342632	2.13426	0.0208333	0.0183964	0.0507246	0.0102655	0.583371
15	S15_21402305	21402305	2.14023	0.574653	0.0174674	0.282609	0.0095266	0.606249
15	S15_21424940	21424940	2.14249	0.123264	0.0176748	0.108696	0.00965346	0.604825
15	S15_21424956	21424956	2.1425	0.126736	0.017645	0.123188	0.00952867	0.616147
15	S15_21478019	21478019	2.1478	0.244792	0.0167944	0.275362	0.00820447	0.716365
15	S15_21484895	21484895	2.14849	0.0381944	0.0171041	0.166667	0.00785451	0.778232
15	S15_21484937	21484937	2.14849	0.185764	0.0164309	0.442029	0.00717702	0.828282
15	S15_21484944	21484944	2.14849	0.0434028	0.0171792	0.173913	0.00841993	0.713096
15	S15_21484969	21484969	2.1485	0.0329861	0.017197	0.057971	0.00855982	0.697655
15	S15_21577924	21577924	2.15779	0.0347222	0.0170733	0.15942	0.00838882	0.710619
15	S15_21577937	21577937	2.15779	0.397569	0.016072	0.615942	0.00800715	0.696744
15	S15_21605974	21605974	2.1606	0.277778	0.0116472	0.253623	0.0071022	0.494659
15	S15_21711029	21711029	2.1711	0.104167	0.0144498	0.101449	0.0085767	0.521633
15	S15_21771838	21771838	2.17718	0.194444	0.0117045	0.224638	0.00706252	0.505172
15	S15_21771845	21771845	2.17718	0.300347	0.0109757	0.297101	0.00648193	0.526666
15	S15_21923290	21923290	2.19233	0.0364583	0.0159672	0.173913	0.00866031	0.611784
15	S15_21936116	21936116	2.19361	0.00520833	0.0162289	0.108696	0.00877376	0.615028
15	S15_21941492	21941492	2.19415	0.359375	0.0140824	0.543478	0.00717637	0.674135
15	S15_21942435	21942435	2.19424	0.0121528	0.0144029	0.00724638	0.00760341	0.638834
15	S15_21944399	21944399	2.19444	0.00694444	0.014411	0.144928	0.00750782	0.652049
15	S15_21945357	21945357	2.19454	0.425347	0.0139558	0.731884	0.00743084	0.630255
15	S15_21964486	21964486	2.19645	0.03125	0.0150032	0.166667	0.00809389	0.617156
15	S15_21967309	21967309	2.19673	0.359375	0.0142439	0.5	0.00762581	0.624791
15	S15_22015429	22015429	2.20154	0.243056	0.0150801	0.311594	0.00815745	0.614442
15	S15_22027794	22027794	2.20278	0.0277778	0.0173155	0.0652174	0.00991322	0.557736
15	S15_22028682	22028682	2.20287	0.03125	0.0173417	0.137681	0.00980241	0.570483
15	S15_22028700	22028700	2.20287	0.0225694	0.017406	0.0144928	0.0106073	0.495272
15	S15_22095994	22095994	2.2096	0.0121528	0.017169	0.0434783	0.0103397	0.507109
15	S15_22113282	22113282	2.21133	0.420139	0.0122021	0.434783	0.00759792	0.473736
15	S15_22113321	22113321	2.21133	0.0260417	0.0179405	0.0144928	0.0112586	0.46593
15	S15_22158191	22158191	2.21582	0.0329861	0.0182832	0.152174	0.0106258	0.542696
15	S15_22174853	22174853	2.21749	0.0329861	0.0182832	0.166667	0.0105085	0.553802
15	S15_22226323	22226323	2.22263	0.279514	0.0159327	0.442029	0.00896488	0.575058
15	S15_22229109	22229109	2.22291	0	0.0177016	0	0.0104877	0.523456
15	S15_22388700	22388700	2.23887	0.102431	0.0166637	0.217391	0.00886855	0.63072
15	S15_22388734	22388734	2.23887	0.0381944	0.0164766	0.130435	0.00840202	0.673469
15	S15_22388763	22388763	2.23888	0.00347222	0.0165095	0.108696	0.0083894	0.676968
15	S15_22388767	22388767	2.23888	0.105903	0.0164553	0.224638	0.00832399	0.681504
15	S15_22388775	22388775	2.23888	0.00347222	0.0175514	0.101449	0.0102438	0.538463
15	S15_22388776	22388776	2.23888	0.0243056	0.017565	0.00724638	0.0104699	0.517402
15	S15_22443774	22443774	2.24438	0.0104167	0.0180043	0.144928	0.0103348	0.555097
15	S15_22443794	22443794	2.24438	0.0173611	0.0177574	0.0289855	0.0103445	0.54035
15	S15_22443798	22443798	2.24438	0	0.0178724	0	0.0106162	0.520874
15	S15_22451668	22451668	2.24517	0.571181	0.0156957	0.282609	0.00918818	0.53547
15	S15_22452836	22452836	2.24528	0	0.0217197	0	0.0130386	0.510302
15	S15_22452855	22452855	2.24529	0	0.0217197	0	0.0130386	0.510302
15	S15_22468449	22468449	2.24684	0.0329861	0.0216244	0.152174	0.0126012	0.54003
15	S15_22469269	22469269	2.24693	0.03125	0.0216335	0.137681	0.0126289	0.538253
15	S15_22501645	22501645	2.25016	0.145833	0.0201794	0.231884	0.0113006	0.579811
15	S15_22501650	22501650	2.25016	0.145833	0.0201794	0.224638	0.0114238	0.568968
15	S15_22640716	22640716	2.26407	0.0347222	0.0230018	0.137681	0.0127805	0.587651
15	S15_22640727	22640727	2.26407	0.0347222	0.0230018	0.137681	0.0127805	0.587651
15	S15_22654109	22654109	2.26541	0.128472	0.0221719	0.173913	0.0126259	0.563077
15	S15_22753516	22753516	2.27535	0.0399306	0.0228596	0.152174	0.0126364	0.592788
15	S15_22763151	22763151	2.27632	0.133681	0.0227893	0.188406	0.0126666	0.587324
15	S15_22763155	22763155	2.27632	0.0243056	0.025541	0.0362319	0.0152776	0.513894
15	S15_22829727	22829727	2.28297	0.0399306	0.0262345	0.137681	0.0154283	0.530874
15	S15_22866218	22866218	2.28662	0.0416667	0.0264072	0.137681	0.0154285	0.537421
15	S15_22872883	22872883	2.28729	0.0572917	0.0250279	0.0724638	0.0145733	0.540805
15	S15_22872887	22872887	2.28729	0.0399306	0.0250098	0.0724638	0.0145733	0.540078
15	S15_22872911	22872911	2.28729	0.0225694	0.0255709	0.0652174	0.0149585	0.536171
15	S15_22872912	22872912	2.28729	0.0329861	0.0258838	0.057971	0.0150073	0.545081
15	S15_22892080	22892080	2.28921	0.0260417	0.0257561	0.144928	0.0129498	0.687592
15	S15_22911153	22911153	2.29112	0.0711806	0.025404	0.268116	0.012481	0.710699
15	S15_22911171	22911171	2.29112	0.234375	0.0204756	0.355072	0.0107871	0.640884
15	S15_22911179	22911179	2.29112	0.359375	0.0172081	0.355072	0.00964128	0.579326
15	S15_22911192	22911192	2.29112	0.185764	0.0206272	0.217391	0.0115893	0.576525
15	S15_22928019	22928019	2.2928	0.0260417	0.0257909	0.0362319	0.015125	0.533674
15	S15_22928058	22928058	2.29281	0.0659722	0.0256951	0.188406	0.0147971	0.55187
15	S15_22979085	22979085	2.29791	0.015625	0.0264627	0.108696	0.0157637	0.518028
15	S15_23020403	23020403	2.30204	0.0260417	0.0259319	0.00724638	0.0162797	0.465557
15	S15_23280057	23280057	2.32801	0.0260417	0.0277211	0.130435	0.0161373	0.54106
15	S15_23393874	23393874	2.33939	0.177083	0.0242192	0.289855	0.0137789	0.564006
15	S15_23404953	23404953	2.3405	0.163194	0.0242467	0.268116	0.0138834	0.557587
15	S15_23487342	23487342	2.34873	0.0104167	0.0243079	0.130435	0.0140952	0.544969
15	S15_23504315	23504315	2.35043	0.00173611	0.0239379	0	0.0143554	0.511336
15	S15_23504319	23504319	2.35043	0.0954861	0.0216035	0.166667	0.0114003	0.639218
15	S15_23504332	23504332	2.35043	0.0954861	0.0216035	0.166667	0.0114003	0.639218
15	S15_23504340	23504340	2.35043	0.376736	0.0184912	0.644928	0.0086917	0.754924
15	S15_23504364	23504364	2.35044	0.118056	0.0184726	0.195652	0.00864521	0.759283
15	S15_23505683	23505683	2.35057	0.251736	0.0204157	0.449275	0.0103111	0.683086
15	S15_23619895	23619895	2.36199	0.0138889	0.0222254	0.0144928	0.0131487	0.524911
15	S15_23624192	23624192	2.36242	0.163194	0.0221339	0.282609	0.0128341	0.545007
15	S15_23624969	23624969	2.3625	0.131944	0.0221809	0.275362	0.0128422	0.546498
15	S15_23646611	23646611	2.36466	0.00347222	0.0223925	0.0942029	0.0129558	0.547187
15	S15_23664277	23664277	2.36643	0.166667	0.0215042	0.282609	0.0126665	0.529286
15	S15_23736198	23736198	2.37362	0.130208	0.0216512	0.210145	0.0126658	0.536156
15	S15_23759317	23759317	2.37593	0.147569	0.0212991	0.202899	0.0124717	0.535206
15	S15_23759325	23759325	2.37593	0	0.0213678	0	0.0125542	0.531829
15	S15_23759327	23759327	2.37593	0.00694444	0.0211373	0.0217391	0.0119942	0.56662
15	S15_23759355	23759355	2.37594	0.0208333	0.0210155	0.0797101	0.0118619	0.571929
15	S15_23759386	23759386	2.37594	0.00694444	0.0211023	0.0217391	0.0121721	0.550237
15	S15_23760699	23760699	2.37607	0.133681	0.0209945	0.202899	0.0119935	0.559898
15	S15_23760739	23760739	2.37607	0.133681	0.0209945	0.202899	0.0119935	0.559898
15	S15_23789770	23789770	2.37898	0.550347	0.0163819	0.253623	0.00965656	0.528537
15	S15_23797467	23797467	2.37975	0.59375	0.0167118	0.369565	0.00945348	0.569735
15	S15_23822058	23822058	2.38221	0.159722	0.0201789	0.289855	0.0119486	0.52402
15	S15_23822059	23822059	2.38221	0.00694444	0.0206426	0.108696	0.0123637	0.512591
15	S15_23822093	23822093	2.38221	0	0.0206631	0	0.0128138	0.477826
15	S15_23860041	23860041	2.386	0.135417	0.020063	0.23913	0.0121613	0.500618
15	S15_24178915	24178915	2.41789	0.116319	0.0175296	0.246377	0.0109657	0.469125
15	S15_24178922	24178922	2.41789	0.0711806	0.0163397	0.057971	0.0102312	0.468159
15	S15_24187562	24187562	2.41876	0.116319	0.016223	0.108696	0.0101142	0.472489
15	S15_24191546	24191546	2.41915	0.159722	0.0160788	0.275362	0.00990172	0.484793
15	S15_28516235	28516235	2.85162	0.161458	0.00982004	0.224638	0.00621065	0.45816
15	S15_30228044	30228044	3.0228	0.538194	0.00788186	0.442029	0.00477277	0.501637
15	S15_30228051	30228051	3.02281	0.501736	0.00773628	0.282609	0.00440057	0.564187
15	S15_30228094	30228094	3.02281	0.00694444	0.00884713	0.0869565	0.00510297	0.55027
15	S15_30228111	30228111	3.02281	0	0.00890384	0.0652174	0.00533391	0.512397
15	S15_30289852	30289852	3.02899	0.392361	0.00816038	0.434783	0.00478967	0.53283
15	S15_30290319	30290319	3.02903	0.46875	0.0076585	0.369565	0.00485318	0.456182
15	S15_30290327	30290327	3.02903	0.46875	0.0076585	0.355072	0.00489908	0.446768
15	S15_30504329	30504329	3.05043	0.0208333	0.00897661	0.130435	0.00571945	0.450749
15	S15_31234561	31234561	3.12346	0	0.00775544	0.0507246	0.00492999	0.453058
16	S16_9483428	9483428	0.948343	0.28125	0.0121955	0.231884	0.00746999	0.490177
16	S16_9483462	9483462	0.948346	0.347222	0.011996	0.456522	0.00680088	0.567521
16	S16_9483471	9483471	0.948347	0.239583	0.0139419	0.5	0.00748167	0.622442
16	S16_9502372	9502372	0.950237	0.239583	0.0139141	0.5	0.00740429	0.630843
16	S16_9512960	9512960	0.951296	0.213542	0.0142058	0.442029	0.00756265	0.630426
16	S16_9512963	9512963	0.951296	0.105903	0.0146686	0.231884	0.00755244	0.663842
16	S16_9989978	9989978	0.998998	0.0434028	0.0127957	0.130435	0.00691481	0.615444
16	S16_9989987	9989987	0.998999	0.109375	0.0116897	0.144928	0.00641705	0.599747
16	S16_10002451	10002451	1.00025	0.0451389	0.0121299	0.0869565	0.00675023	0.586094
16	S16_10007023	10007023	1.0007	0.03125	0.0121332	0.057971	0.00676943	0.583531
16	S16_10007076	10007076	1.00071	0.03125	0.0121332	0.057971	0.00676943	0.583531
16	S16_10013049	10013049	1.0013	0.189236	0.011192	0.391304	0.00561441	0.68986
16	S16_10013056	10013056	1.00131	0.362847	0.0083931	0.369565	0.00467769	0.584604
16	S16_10016191	10016191	1.00162	0.182292	0.00929551	0.34058	0.00491363	0.637518
16	S16_10016210	10016210	1.00162	0.196181	0.00927552	0.398551	0.00495337	0.62731
16	S16_10019351	10019351	1.00194	0.177083	0.00913404	0.413043	0.0048706	0.62879
16	S16_10023639	10023639	1.00236	0.232639	0.00905342	0.478261	0.00506491	0.580807
16	S16_10023645	10023645	1.00236	0	0.00996792	0	0.00598793	0.509625
16	S16_10050513	10050513	1.00505	0.0503472	0.00969065	0.144928	0.00559259	0.54972
16	S16_10050563	10050563	1.00506	0.395833	0.00832892	0.42029	0.00504138	0.502055
16	S16_10053358	10053358	1.00534	0.409722	0.00846513	0.637681	0.00435006	0.665767
16	S16_10053361	10053361	1.00534	0.404514	0.00877556	0.688406	0.00460412	0.645018
16	S16_10088424	10088424	1.00884	0.215278	0.0113788	0.463768	0.00556899	0.714536
16	S16_10088429	10088429	1.00884	0.215278	0.0113788	0.463768	0.00556899	0.714536
16	S16_10089225	10089225	1.00892	0.163194	0.011367	0.398551	0.00539336	0.745543
16	S16_10089243	10089243	1.00892	0.161458	0.011365	0.398551	0.00539336	0.745374
16	S16_10089520	10089520	1.00895	0.213542	0.0114243	0.463768	0.00552879	0.725773
16	S16_10089591	10089591	1.00896	0.0173611	0.0125322	0.0289855	0.00705827	0.574102
16	S16_10210932	10210932	1.02109	0.166667	0.0109401	0.217391	0.00594593	0.609726
16	S16_10210964	10210964	1.0211	0.166667	0.0109401	0.217391	0.00594593	0.609726
16	S16_10274041	10274041	1.0274	0.123264	0.0113705	0.202899	0.00593123	0.650793
16	S16_10287737	10287737	1.02877	0.00520833	0.0124262	0.0362319	0.00690422	0.587671
16	S16_10287744	10287744	1.02877	0.118056	0.0116483	0.253623	0.00574149	0.707438
16	S16_10287801	10287801	1.02878	0.185764	0.0113215	0.362319	0.00548143	0.725337
16	S16_10305381	10305381	1.03054	0.253472	0.0108343	0.492754	0.00531895	0.711439
16	S16_10305398	10305398	1.03054	0.00173611	0.0114668	0.0144928	0.0062029	0.614437
16	S16_10347455	10347455	1.03475	0.105903	0.0111481	0.181159	0.00566526	0.67692
16	S16_10347466	10347466	1.03475	0.151042	0.0106368	0.26087	0.00508342	0.738335
16	S16_10348641	10348641	1.03486	0.246528	0.0106963	0.463768	0.00533067	0.696418
16	S16_10387568	10387568	1.03876	0.104167	0.011429	0.210145	0.00607899	0.631319
16	S16_10387706	10387706	1.03877	0.0295139	0.0117262	0.0724638	0.00656869	0.579512
16	S16_10387709	10387709	1.03877	0.0295139	0.0117262	0.0724638	0.00656869	0.579512
16	S16_10397544	10397544	1.03975	0.107639	0.0108363	0.130435	0.00597468	0.595374
16	S16_10434048	10434048	1.0434	0.0677083	0.0109443	0.108696	0.00598337	0.603834
16	S16_10434083	10434083	1.04341	0.0694444	0.010942	0.130435	0.00588258	0.620616
16	S16_10434084	10434084	1.04341	0.201389	0.0099461	0.362319	0.00473358	0.742499
16	S16_10445876	10445876	1.04459	0.00173611	0.0103141	0	0.0053877	0.64939
16	S16_10446028	10446028	1.0446	0.0277778	0.00995699	0.0869565	0.00474485	0.741215
16	S16_10446095	10446095	1.04461	0.0364583	0.0098047	0.0434783	0.00459425	0.758056
16	S16_10451695	10451695	1.04517	0.263889	0.0095329	0.5	0.00424297	0.809487
16	S16_10451733	10451733	1.04517	0.302083	0.00934301	0.57971	0.00417583	0.805315
16	S16_10451763	10451763	1.04518	0.0364583	0.00936078	0.0869565	0.00418698	0.804549
16	S16_10451766	10451766	1.04518	0.309028	0.009242	0.57971	0.00432527	0.759282
16	S16_10504867	10504867	1.05049	0.282986	0.00602404	0.253623	0.00340934	0.569239
16	S16_10504886	10504886	1.05049	0.222222	0.0047454	0.362319	0.00288318	0.498283
16	S16_10551541	10551541	1.05515	0.0434028	0.00685795	0.101449	0.00429768	0.467334
16	S16_10562890	10562890	1.05629	0.255208	0.00598821	0.463768	0.00354232	0.525009
16	S16_10565706	10565706	1.05657	0.168403	0.00627332	0.318841	0.00359066	0.55797
16	S16_10721816	10721816	1.07218	0.0920139	0.00798129	0.108696	0.00441228	0.592708
16	S16_10721836	10721836	1.07218	0.227431	0.007832	0.463768	0.00394108	0.686764
16	S16_10729566	10729566	1.07296	0.131944	0.00815505	0.26087	0.00424608	0.652643
16	S16_10729590	10729590	1.07296	0.0642361	0.00848141	0.152174	0.0047	0.590315
16	S16_10749100	10749100	1.07491	0.0399306	0.00863279	0.0797101	0.00514311	0.517911
16	S16_10758053	10758053	1.07581	0.402778	0.00720955	0.644928	0.00404026	0.579097
16	S16_10762278	10762278	1.07623	0.0625	0.00792202	0.108696	0.00447062	0.57212
16	S16_10776657	10776657	1.07767	0.439236	0.00637306	0.231884	0.00386232	0.500811
16	S16_10776672	10776672	1.07767	0.0902778	0.00647875	0.101449	0.00388586	0.511183
16	S16_10779421	10779421	1.07794	0.284722	0.00668494	0.297101	0.00355046	0.632779
16	S16_10779439	10779439	1.07794	0.517361	0.00688223	0.34058	0.004081	0.522602
16	S16_10782888	10782888	1.07829	0.100694	0.0096985	0.210145	0.00594049	0.49018
16	S16_10885942	10885942	1.08859	0.0225694	0.0104141	0.0507246	0.00662944	0.451638
16	S16_10888588	10888588	1.08886	0.131944	0.00996682	0.34058	0.00586352	0.530511
16	S16_10888598	10888598	1.08886	0.109375	0.0100941	0.282609	0.00613532	0.497889
16	S16_10940071	10940071	1.09401	0.100694	0.010032	0.289855	0.00604688	0.506237
16	S16_10941340	10941340	1.09413	0.140625	0.00993736	0.282609	0.00604372	0.497282
16	S16_10951594	10951594	1.09516	0.121528	0.00995295	0.231884	0.0061165	0.486879
16	S16_10952290	10952290	1.09523	0.125	0.00888581	0.188406	0.00559905	0.461858
16	S16_11094715	11094715	1.10947	0.125	0.00931545	0.289855	0.00596487	0.445787
16	S16_11094717	11094717	1.10947	0.21875	0.00877962	0.449275	0.00541739	0.482819
16	S16_11094795	11094795	1.10948	0.00173611	0.00890263	0.0434783	0.00543691	0.493135
16	S16_11098796	11098796	1.10988	0.201389	0.00882401	0.391304	0.00539849	0.491358
16	S16_11139387	11139387	1.11394	0.149306	0.00826943	0.318841	0.00518154	0.467463
16	S16_11145299	11145299	1.11453	0.0729167	0.00850151	0.152174	0.00530497	0.4716
16	S16_11390887	11390887	1.13909	0.296875	0.00766164	0.231884	0.00483268	0.460825
16	S16_11390899	11390899	1.13909	0.0243056	0.00834536	0	0.00529976	0.454043
16	S16_11390905	11390905	1.13909	0.128472	0.00751763	0.26087	0.0041228	0.600719
16	S16_11391888	11391888	1.13919	0.0538194	0.00746197	0.0144928	0.00456323	0.491789
16	S16_11396702	11396702	1.13967	0.597222	0.00653598	0.326087	0.00383333	0.533588
16	S16_11396758	11396758	1.13968	0.185764	0.00754401	0.304348	0.00414751	0.598246
16	S16_11396762	11396762	1.13968	0.184028	0.00756244	0.297101	0.00417523	0.594025
16	S16_11433562	11433562	1.14336	0.135417	0.00878776	0.188406	0.00528727	0.508059
17	S17_1143005	1143005	0.1143	0.121528	0.00753576	0.543478	0.00430192	0.560598
17	S17_1158138	1158138	0.115814	0.118056	0.00809134	0.202899	0.00472112	0.538748
17	S17_1182744	1182744	0.118274	0.046875	0.0095353	0.369565	0.0060446	0.455835
17	S17_1622016	1622016	0.162202	0.208333	0.0063325	0.434783	0.00375224	0.523344
17	S17_12817851	12817851	1.28179	0.0711806	0.0124302	0.15942	0.00762594	0.488575
17	S17_12826121	12826121	1.28261	0.0694444	0.0124434	0.15942	0.00762594	0.489635
17	S17_12962263	12962263	1.29623	0.329861	0.0111385	0.5	0.00646407	0.544148
17	S17_12962300	12962300	1.29623	0.0920139	0.0122298	0.101449	0.00776349	0.454448
17	S17_12962301	12962301	1.29623	0.0590278	0.0129649	0.0797101	0.00812058	0.467843
17	S17_12999439	12999439	1.29994	0.0190972	0.0130316	0.0869565	0.0079	0.500513
17	S17_13014964	13014964	1.3015	0.203125	0.0122711	0.318841	0.00736781	0.510124
17	S17_13019573	13019573	1.30196	0.0121528	0.0127634	0.0217391	0.00798311	0.469254
17	S17_13019606	13019606	1.30196	0.0121528	0.0127634	0.0217391	0.00798311	0.469254
17	S17_13060758	13060758	1.30608	0.314236	0.0113302	0.405797	0.00667466	0.529156
17	S17_13061752	13061752	1.30618	0.107639	0.012365	0.202899	0.00732683	0.523327
17	S17_13065788	13065788	1.30658	0.00173611	0.0131398	0.00724638	0.00842231	0.444763
17	S17_13091125	13091125	1.30911	0.00868056	0.0129956	0.0217391	0.00826172	0.452978
17	S17_13091134	13091134	1.30911	0.0381944	0.0125242	0.057971	0.00773134	0.482379
17	S17_13091158	13091158	1.30912	0.116319	0.0109237	0.0869565	0.00691445	0.457319
17	S17_13091165	13091165	1.30912	0.131944	0.0097993	0.188406	0.00598067	0.493779
17	S17_13154517	13154517	1.31545	0.0243056	0.0119706	0.123188	0.00684619	0.558761
17	S17_13183283	13183283	1.31833	0.0416667	0.0122563	0.0289855	0.00704022	0.554403
17	S17_13183372	13183372	1.31834	0.222222	0.00998799	0.202899	0.0056037	0.577956
17	S17_13183420	13183420	1.31834	0.498264	0.00926329	0.304348	0.00521464	0.57459
17	S17_13184917	13184917	1.31849	0.0659722	0.012234	0.166667	0.00682264	0.58397
17	S17_13263815	13263815	1.32638	0.015625	0.0126978	0.0434783	0.00742857	0.536099
17	S17_13263948	13263948	1.32639	0.147569	0.0120198	0.202899	0.00670857	0.583165
17	S17_13290996	13290996	1.3291	0.0260417	0.0138157	0.0289855	0.0083029	0.509204
17	S17_13291022	13291022	1.3291	0.0590278	0.0136011	0.0507246	0.00819546	0.506569
17	S17_13295950	13295950	1.3296	0.015625	0.013584	0.0434783	0.00814202	0.511854
17	S17_13295999	13295999	1.3296	0	0.0137575	0	0.00856725	0.473636
17	S17_13296059	13296059	1.32961	0.03125	0.0137326	0.00724638	0.00855855	0.472838
17	S17_13296138	13296138	1.32961	0.0104167	0.0137815	0.0144928	0.00857214	0.474811
17	S17_13296164	13296164	1.32962	0.0746528	0.0135163	0.23913	0.00764868	0.569367
17	S17_13296165	13296165	1.32962	0.0746528	0.0135163	0.23913	0.00764868	0.569367
17	S17_13320162	13320162	1.33202	0.0833333	0.0140289	0.188406	0.0080428	0.556343
17	S17_13329069	13329069	1.33291	0.0850694	0.0140111	0.217391	0.00798397	0.562417
17	S17_13350743	13350743	1.33507	0.230903	0.0124201	0.391304	0.00661809	0.629506
17	S17_13350793	13350793	1.33508	0.0295139	0.012451	0.0217391	0.00671192	0.617917
17	S17_13350805	13350805	1.33508	0.111111	0.0114325	0.101449	0.00614555	0.620728
17	S17_13350832	13350832	1.33508	0.00347222	0.0125117	0	0.00681191	0.607988
17	S17_13350923	13350923	1.33509	0.189236	0.0124898	0.34058	0.00669842	0.623037
17	S17_13537865	13537865	1.35379	0.0416667	0.013743	0.101449	0.00724116	0.640748
17	S17_13538993	13538993	1.3539	0.0190972	0.0139632	0.0869565	0.00762253	0.605315
17	S17_13591657	13591657	1.35917	0.0815972	0.0141869	0.210145	0.00789895	0.585592
17	S17_13599004	13599004	1.3599	0.046875	0.0142126	0.130435	0.00782214	0.597169
17	S17_13600416	13600416	1.36004	0.262153	0.0123065	0.289855	0.00721116	0.534495
17	S17_13687617	13687617	1.36876	0.0625	0.0139566	0.101449	0.00833736	0.515208
17	S17_13695197	13695197	1.36952	0.560764	0.0108718	0.318841	0.00637331	0.534053
17	S17_13695207	13695207	1.36952	0.0868056	0.0143154	0.0507246	0.00894086	0.470702
17	S17_13695215	13695215	1.36952	0.0104167	0.0150691	0.0507246	0.00936885	0.475256
17	S17_13730005	13730005	1.373	0.0260417	0.0154122	0.0289855	0.00967917	0.465185
17	S17_13935930	13935930	1.39359	0.0243056	0.0164968	0.123188	0.00908784	0.596226
17	S17_13935948	13935948	1.39359	0.121528	0.0156535	0.210145	0.00846467	0.614796
17	S17_14093615	14093615	1.40936	0.116319	0.0154019	0.195652	0.00837124	0.609691
17	S17_14154570	14154570	1.41546	0.282986	0.0135093	0.463768	0.00650493	0.730816
17	S17_14154577	14154577	1.41546	0.208333	0.0135057	0.318841	0.00659642	0.716587
17	S17_14167588	14167588	1.41676	0.0607639	0.0137292	0.144928	0.0067233	0.713948
17	S17_14168023	14168023	1.4168	0.182292	0.0128674	0.318841	0.00617028	0.734951
17	S17_14168374	14168374	1.41684	0.15625	0.0137743	0.246377	0.00746692	0.612323
17	S17_14207259	14207259	1.42073	0.0399306	0.0135405	0.0362319	0.00772399	0.561357
17	S17_14207269	14207269	1.42073	0.0121528	0.0135271	0.0144928	0.00771338	0.561738
17	S17_14207319	14207319	1.42073	0.423611	0.00953758	0.413043	0.0057164	0.511901
17	S17_14218488	14218488	1.42185	0.0260417	0.0144096	0.00724638	0.00877894	0.495538
17	S17_14218497	14218497	1.42185	0.126736	0.0141932	0.217391	0.00834124	0.531551
17	S17_14218515	14218515	1.42185	0.217014	0.013438	0.253623	0.00814155	0.501107
17	S17_14218519	14218519	1.42185	0.100694	0.013773	0.0362319	0.0088126	0.446525
17	S17_14313104	14313104	1.43131	0.0607639	0.015132	0.0217391	0.00903693	0.515492
17	S17_14313110	14313110	1.43131	0.0746528	0.0156491	0.0942029	0.00873945	0.582567
17	S17_14313136	14313136	1.43131	0.137153	0.0173749	0.26087	0.00966775	0.586232
17	S17_14462606	14462606	1.44626	0.0954861	0.0165225	0.108696	0.00962111	0.540763
17	S17_14462617	14462617	1.44626	0.0954861	0.0165225	0.108696	0.00962111	0.540763
17	S17_14464940	14464940	1.44649	0.126736	0.0163859	0.231884	0.00932552	0.563664
17	S17_14464954	14464954	1.4465	0.126736	0.0163859	0.231884	0.00932552	0.563664
17	S17_14464968	14464968	1.4465	0.09375	0.0170721	0.108696	0.010002	0.534663
17	S17_14464986	14464986	1.4465	0.0451389	0.0187189	0.057971	0.0112813	0.506392
17	S17_14497205	14497205	1.44972	0.0260417	0.0196271	0.00724638	0.0122631	0.47031
17	S17_14497239	14497239	1.44972	0.111111	0.0192774	0.246377	0.0113854	0.5266
17	S17_14781192	14781192	1.47812	0.532986	0.0135104	0.369565	0.00867178	0.443384
17	S17_14813301	14813301	1.48133	0.0190972	0.0173355	0.0869565	0.0110726	0.44828
17	S17_14979892	14979892	1.49799	0.0538194	0.0149795	0.144928	0.00950393	0.454979
17	S17_14979909	14979909	1.49799	0.119792	0.0144141	0.137681	0.00868953	0.506085
17	S17_14979939	14979939	1.49799	0.0694444	0.0136203	0.0289855	0.00844548	0.47793
17	S17_14979943	14979943	1.49799	0.0520833	0.0139189	0.144928	0.00854424	0.487994
17	S17_15125659	15125659	1.51257	0.0486111	0.0130209	0.108696	0.0079435	0.494204
17	S17_15265746	15265746	1.52657	0.0347222	0.012624	0.144928	0.0075075	0.5197
17	S17_15305754	15305754	1.53058	0.0746528	0.0123868	0.144928	0.00777534	0.465673
17	S17_15309146	15309146	1.53091	0.137153	0.0118963	0.253623	0.00722183	0.499119
17	S17_15873097	15873097	1.58731	0.00520833	0.011729	0.0362319	0.00750135	0.44698
17	S17_15905565	15905565	1.59056	0.102431	0.0112245	0.108696	0.00719045	0.445342
17	S17_15905572	15905572	1.59056	0.130208	0.0113571	0.26087	0.00676328	0.518338
17	S17_15918149	15918149	1.59181	0.0277778	0.0117329	0.173913	0.00728238	0.476937
17	S17_16412043	16412043	1.6412	0.0295139	0.0142578	0.130435	0.00886017	0.475735
17	S17_16412055	16412055	1.64121	0.15625	0.0128919	0.311594	0.0076182	0.526063
17	S17_16412083	16412083	1.64121	0.366319	0.0104886	0.5	0.00605841	0.548837
17	S17_16412102	16412102	1.64121	0.118056	0.0105471	0.0869565	0.00607301	0.551995
17	S17_16412111	16412111	1.64121	0.380208	0.0110334	0.514493	0.00662672	0.509818
17	S17_16412131	16412131	1.64121	0.607639	0.0109764	0.405797	0.00649861	0.524159
17	S17_16715838	16715838	1.67158	0.317708	0.0105939	0.514493	0.00637517	0.507866
17	S17_16735896	16735896	1.67359	0.0104167	0.0119385	0.00724638	0.00767749	0.441477
17	S17_16735928	16735928	1.67359	0.107639	0.0104941	0.152174	0.00636796	0.499536
17	S17_16735929	16735929	1.67359	0.369792	0.00749917	0.369565	0.0047817	0.449997
17	S17_16735930	16735930	1.67359	0.0381944	0.00763505	0.108696	0.00487556	0.448514
17	S17_16735941	16735941	1.67359	0.395833	0.00755097	0.442029	0.00460419	0.49471
17	S17_16760184	16760184	1.67602	0.0746528	0.0110813	0.0869565	0.0063437	0.557802
17	S17_16760195	16760195	1.67602	0.111111	0.0112726	0.23913	0.00566357	0.68832
17	S17_17028716	17028716	1.70287	0	0.0124313	0	0.0068552	0.595213
17	S17_17028720	17028720	1.70287	0.520833	0.00921803	0.557971	0.00486279	0.639549
17	S17_17028725	17028725	1.70287	0.0243056	0.00901904	0	0.00510092	0.569917
17	S17_17028729	17028729	1.70287	0.489583	0.00864749	0.478261	0.0047913	0.590468
17	S17_17028733	17028733	1.70287	0.0381944	0.00888823	0.0724638	0.00506467	0.56244
17	S17_17028751	17028751	1.70288	0.489583	0.00912771	0.478261	0.0055136	0.504097
17	S17_17028754	17028754	1.70288	0.0243056	0.0159836	0	0.00929134	0.542481
17	S17_17028777	17028777	1.70288	0.0243056	0.0159836	0	0.00929134	0.542481
17	S17_17028782	17028782	1.70288	0.0243056	0.0159836	0	0.00929134	0.542481
17	S17_17073677	17073677	1.70737	0.112847	0.016502	0.15942	0.00883777	0.624448
17	S17_17073698	17073698	1.70737	0.112847	0.016502	0.15942	0.00883777	0.624448
17	S17_17092519	17092519	1.70925	0.0138889	0.0173936	0.101449	0.00930434	0.625624
17	S17_17129071	17129071	1.71291	0.0347222	0.0167147	0.101449	0.00906814	0.611524
17	S17_17137015	17137015	1.7137	0	0.0168877	0	0.00953948	0.571148
17	S17_17181872	17181872	1.71819	0.345486	0.0137286	0.478261	0.00693676	0.682649
17	S17_17181873	17181873	1.71819	0.0763889	0.0135795	0.144928	0.00668914	0.708073
17	S17_17181902	17181902	1.71819	0.0295139	0.0137331	0	0.00707365	0.663435
17	S17_17181943	17181943	1.71819	0.225694	0.0136533	0.275362	0.00685427	0.689112
17	S17_17202279	17202279	1.72023	0.0295139	0.0141922	0	0.00768036	0.614023
17	S17_17204325	17204325	1.72043	0.0746528	0.0139015	0.137681	0.00719997	0.657922
17	S17_17204326	17204326	1.72043	0.0746528	0.0139015	0.137681	0.00719997	0.657922
17	S17_17204332	17204332	1.72043	0.0295139	0.0139801	0	0.0074139	0.634279
17	S17_17204361	17204361	1.72044	0.347222	0.0131412	0.536232	0.00616618	0.756672
17	S17_17266711	17266711	1.72667	0.0138889	0.0141849	0.057971	0.00731039	0.662885
17	S17_17266759	17266759	1.72668	0.133681	0.0137955	0.202899	0.00678607	0.709469
17	S17_17266768	17266768	1.72668	0.0590278	0.0136858	0.15942	0.00626799	0.780902
17	S17_17269756	17269756	1.72698	0.182292	0.0137198	0.144928	0.00688178	0.689962
17	S17_17269773	17269773	1.72698	0.0399306	0.0165825	0.0797101	0.0081446	0.710995
17	S17_17271711	17271711	1.72717	0.0815972	0.0157038	0.101449	0.00802212	0.671702
17	S17_17271770	17271770	1.72718	0.0277778	0.0169791	0.0217391	0.00952376	0.578196
17	S17_17287715	17287715	1.72877	0.0243056	0.0169137	0	0.0098296	0.542727
17	S17_17287722	17287722	1.72877	0.0190972	0.016916	0.123188	0.0092255	0.60629
17	S17_17340290	17340290	1.73403	0.0225694	0.0170634	0	0.0101576	0.518709
17	S17_17340292	17340292	1.73403	0.199653	0.0160597	0.253623	0.00877273	0.604668
17	S17_17340372	17340372	1.73404	0.00520833	0.0179496	0.0724638	0.0107037	0.516985
17	S17_17571009	17571009	1.7571	0.364583	0.0141245	0.688406	0.00887383	0.464807
17	S17_17612718	17612718	1.76127	0.0277778	0.0153431	0.0434783	0.00983029	0.445197
17	S17_17612737	17612737	1.76127	0.0434028	0.0149162	0.0652174	0.00945841	0.455546
17	S17_17612765	17612765	1.76128	0.0208333	0.015108	0.0434783	0.00961168	0.452245
17	S17_17626642	17626642	1.76266	0.625	0.0136637	0.282609	0.00848418	0.476537
17	S17_17627489	17627489	1.76275	0.0329861	0.0155763	0.101449	0.00917967	0.528758
17	S17_17644831	17644831	1.76448	0.0954861	0.0153607	0.15942	0.00842978	0.600043
17	S17_17644849	17644849	1.76448	0.0225694	0.0166653	0	0.00993311	0.517454
17	S17_17691832	17691832	1.76918	0	0.0167885	0.0289855	0.0097418	0.544269
17	S17_17795306	17795306	1.77953	0.131944	0.0155353	0.268116	0.00747839	0.731099
17	S17_17795319	17795319	1.77953	0.00868056	0.0158129	0.0507246	0.00780264	0.706361
17	S17_17795572	17795572	1.77956	0.0989583	0.0148481	0.101449	0.00719914	0.723912
17	S17_17795649	17795649	1.77956	0.135417	0.0146153	0.188406	0.00681583	0.76282
17	S17_17855674	17855674	1.78557	0.25	0.0141171	0.485507	0.00607551	0.84312
17	S17_17858887	17858887	1.78589	0.255208	0.0143148	0.449275	0.00648702	0.79149
17	S17_17966098	17966098	1.79661	0.0104167	0.0156717	0.057971	0.00814494	0.654461
17	S17_18065784	18065784	1.80658	0.015625	0.015439	0.0144928	0.0081047	0.644453
17	S17_18065800	18065800	1.80658	0.105903	0.0149046	0.130435	0.00759931	0.67361
17	S17_20592093	20592093	2.05921	0.0763889	0.0104512	0.195652	0.00626852	0.511172
17	S17_21449755	21449755	2.14498	0.116319	0.0123186	0.15942	0.00772338	0.466859
17	S17_21449794	21449794	2.14498	0.592014	0.0105068	0.318841	0.00577135	0.599113
17	S17_21466464	21466464	2.14665	0.0364583	0.0118224	0.00724638	0.00647174	0.602549
17	S17_21466471	21466471	2.14665	0.0520833	0.0115739	0.195652	0.00519963	0.800167
17	S17_21466858	21466858	2.14669	0.0625	0.0114568	0.057971	0.00518067	0.793647
17	S17_21466913	21466913	2.14669	0.227431	0.0111747	0.528986	0.00454405	0.89983
17	S17_21474147	21474147	2.14741	0.137153	0.0112415	0.26087	0.00491	0.828338
17	S17_21482239	21482239	2.14822	0.411458	0.00913318	0.376812	0.0049622	0.610065
17	S17_21482255	21482255	2.14823	0.0972222	0.0130373	0.057971	0.00755886	0.545095
17	S17_21482270	21482270	2.14823	0.00868056	0.0158143	0	0.00873268	0.593841
17	S17_21482271	21482271	2.14823	0.0364583	0.0160089	0.0507246	0.00867729	0.612435
17	S17_21504341	21504341	2.15043	0.0572917	0.0161955	0.0797101	0.0090544	0.581482
17	S17_21561873	21561873	2.15619	0.0329861	0.0165794	0.0869565	0.00887974	0.624391
17	S17_21561877	21561877	2.15619	0.0295139	0.016609	0.0362319	0.00922647	0.587869
17	S17_21581762	21581762	2.15818	0.0989583	0.0166572	0.130435	0.00888031	0.629004
17	S17_21581775	21581775	2.15818	0.00868056	0.0169751	0.0507246	0.00907954	0.625723
17	S17_21581782	21581782	2.15818	0.0677083	0.0169576	0.0652174	0.00907103	0.62563
17	S17_21751736	21751736	2.17517	0.102431	0.0166371	0.217391	0.00769424	0.771161
17	S17_21755591	21755591	2.17556	0.557292	0.0143654	0.275362	0.00638602	0.810714
17	S17_21755611	21755611	2.17556	0.0277778	0.0152237	0.115942	0.00734977	0.728183
17	S17_21755642	21755642	2.17556	0.0503472	0.0152615	0.0144928	0.00795884	0.651047
17	S17_21755644	21755644	2.17556	0.0503472	0.0152615	0.0144928	0.00795884	0.651047
17	S17_21755663	21755663	2.17557	0.0711806	0.0153242	0.0434783	0.00786242	0.667339
17	S17_21780339	21780339	2.17803	0.107639	0.0160544	0.210145	0.00723548	0.796984
17	S17_21780352	21780352	2.17804	0.152778	0.0162365	0.173913	0.00768266	0.748294
17	S17_21780355	21780355	2.17804	0.168403	0.0162343	0.181159	0.00768677	0.747625
17	S17_21780357	21780357	2.17804	0.00868056	0.0193002	0	0.00951116	0.707647
17	S17_21780364	21780364	2.17804	0.0607639	0.0192203	0.0869565	0.00930864	0.725026
17	S17_21893206	21893206	2.18932	0.0677083	0.019138	0.0869565	0.00953316	0.696898
17	S17_21949041	21949041	2.1949	0.0347222	0.0202885	0.115942	0.00986746	0.720811
17	S17_21993602	21993602	2.19936	0.0798611	0.0196473	0.137681	0.00944716	0.732225
17	S17_21995701	21995701	2.19957	0.0642361	0.0198001	0.123188	0.0095695	0.727108
17	S17_22003011	22003011	2.2003	0.104167	0.0193394	0.376812	0.00818055	0.860387
17	S17_22060565	22060565	2.20606	0.0190972	0.0197496	0.0289855	0.00984672	0.695994
17	S17_22060576	22060576	2.20606	0.0190972	0.0197496	0.0289855	0.00984672	0.695994
17	S17_22110156	22110156	2.21102	0.0677083	0.0189475	0.217391	0.00848852	0.802958
17	S17_22110177	22110177	2.21102	0.102431	0.0187684	0.130435	0.00978664	0.651158
17	S17_22110178	22110178	2.21102	0.0104167	0.0187568	0.057971	0.00973134	0.656206
17	S17_22110551	22110551	2.21106	0.0364583	0.0184773	0.101449	0.00940647	0.675143
17	S17_22113164	22113164	2.21132	0.107639	0.0188861	0.130435	0.0104348	0.593275
17	S17_22131520	22131520	2.21315	0.00694444	0.0188038	0.0289855	0.0103158	0.600381
17	S17_22131529	22131529	2.21315	0.107639	0.0185699	0.123188	0.010373	0.582338
17	S17_22181475	22181475	2.21815	0.0920139	0.0187867	0.108696	0.0104554	0.58603
17	S17_22200277	22200277	2.22003	0.137153	0.0168738	0.217391	0.00882943	0.647672
17	S17_22200285	22200285	2.22003	0	0.0188518	0	0.010492	0.586002
17	S17_22327880	22327880	2.23279	0.152778	0.0166791	0.144928	0.00897611	0.619593
17	S17_22328044	22328044	2.2328	0.345486	0.0154532	0.601449	0.0076579	0.702076
17	S17_22342529	22342529	2.23425	0.0225694	0.0179109	0	0.0101857	0.564421
17	S17_22342722	22342722	2.23427	0.111111	0.0164709	0.0869565	0.00949222	0.55112
17	S17_22383213	22383213	2.23832	0.0538194	0.0167495	0.0144928	0.00976763	0.539297
17	S17_22383217	22383217	2.23832	0.0555556	0.016555	0.0144928	0.00968654	0.535948
17	S17_22383260	22383260	2.23833	0.137153	0.0162443	0.217391	0.00857988	0.638324
17	S17_22393289	22393289	2.23933	0.0486111	0.0169209	0.00724638	0.00913562	0.616367
17	S17_22393315	22393315	2.23933	0.0329861	0.0170564	0.152174	0.00888656	0.651984
17	S17_22398008	22398008	2.2398	0.0277778	0.0170417	0.0724638	0.00889482	0.650196
17	S17_22398018	22398018	2.2398	0.0555556	0.0170734	0.108696	0.008688	0.675579
17	S17_22413261	22413261	2.24133	0.0364583	0.0172754	0.0869565	0.00908241	0.642943
17	S17_22479627	22479627	2.24796	0.336806	0.0152859	0.5	0.00727282	0.742789
17	S17_22479700	22479700	2.24797	0.168403	0.016003	0.275362	0.00784061	0.713458
17	S17_22510619	22510619	2.25106	0.0555556	0.0166593	0.057971	0.00947078	0.564755
17	S17_22567990	22567990	2.2568	0.135417	0.0139356	0.101449	0.0088374	0.455456
17	S17_22609909	22609909	2.26099	0.112847	0.012875	0.282609	0.00692634	0.619959
17	S17_22609938	22609938	2.26099	0.0572917	0.0130401	0.130435	0.00740797	0.565469
17	S17_22617385	22617385	2.26174	0.0277778	0.0130925	0.137681	0.00729759	0.584493
17	S17_22617391	22617391	2.26174	0.0503472	0.012621	0.00724638	0.00723081	0.557012
17	S17_22617394	22617394	2.26174	0.510417	0.0109018	0.253623	0.00581816	0.627944
17	S17_22617405	22617405	2.26174	0.0277778	0.0121209	0.137681	0.00657954	0.610966
17	S17_22627448	22627448	2.26274	0.0572917	0.0110973	0.0507246	0.00655259	0.52684
17	S17_22627450	22627450	2.26274	0.046875	0.010941	0.0144928	0.00682479	0.471956
17	S17_22627459	22627459	2.26275	0.0225694	0.0111065	0.00724638	0.00687073	0.480259
17	S17_22627468	22627468	2.26275	0.201389	0.0100095	0.275362	0.00573061	0.557709
17	S17_22627508	22627508	2.26275	0.0225694	0.0116473	0.0217391	0.00747699	0.443244
17	S17_22705818	22705818	2.27058	0.355903	0.0111055	0.601449	0.00663179	0.515567
17	S17_22713401	22713401	2.27134	0.0225694	0.0129385	0.123188	0.00806171	0.473085
17	S17_22799785	22799785	2.27998	0.0885417	0.0121321	0.115942	0.00767047	0.458473
17	S17_23271156	23271156	2.32712	0.0659722	0.0155832	0.188406	0.00994098	0.449527
17	S17_23291823	23291823	2.32918	0.241319	0.0125942	0.463768	0.00694602	0.595069
17	S17_23291825	23291825	2.32918	0	0.0130588	0	0.00744033	0.562547
17	S17_23291931	23291931	2.32919	0.0659722	0.0129553	0.15942	0.00718063	0.590116
17	S17_23291935	23291935	2.32919	0	0.0131092	0	0.00750254	0.55807
17	S17_23294953	23294953	2.3295	0.529514	0.0103697	0.384058	0.00609936	0.530702
17	S17_23349777	23349777	2.33498	0.229167	0.0105725	0.405797	0.00609264	0.551175
17	S17_23349779	23349779	2.33498	0.0173611	0.0119459	0.0507246	0.007667	0.443462
17	S17_23349785	23349785	2.33498	0.0138889	0.0119781	0.0507246	0.007667	0.446157
17	S17_23376368	23376368	2.33764	0.00347222	0.0120444	0.0652174	0.00759905	0.460578
17	S17_23377626	23377626	2.33776	0.154514	0.0103509	0.15942	0.00634243	0.489808
17	S17_23450610	23450610	2.34506	0.142361	0.00992277	0.275362	0.00578614	0.539366
17	S17_23471707	23471707	2.34717	0.383681	0.00932609	0.34058	0.00530995	0.563234
17	S17_23471766	23471766	2.34718	0.203125	0.00941901	0.311594	0.00502356	0.62859
17	S17_23485721	23485721	2.34857	0.305556	0.00974784	0.413043	0.00491991	0.683755
17	S17_23533127	23533127	2.35331	0.170139	0.00997571	0.0942029	0.0055906	0.579067
17	S17_23533142	23533142	2.35331	0.0538194	0.00985575	0.137681	0.00522319	0.634947
17	S17_23533147	23533147	2.35331	0.170139	0.00985905	0.0942029	0.00526596	0.627127
17	S17_23533150	23533150	2.35331	0.00868056	0.00979603	0.0362319	0.0051344	0.646014
17	S17_23533152	23533152	2.35332	0.170139	0.00979975	0.0942029	0.00518066	0.637424
17	S17_23533177	23533177	2.35332	0.170139	0.00979975	0.0942029	0.00518066	0.637424
17	S17_23533189	23533189	2.35332	0.0868056	0.0110509	0.23913	0.00557701	0.683857
17	S17_23577116	23577116	2.35771	0.0503472	0.0112022	0.130435	0.00596031	0.630989
17	S17_23577127	23577127	2.35771	0.0190972	0.0113363	0.057971	0.00632106	0.584123
17	S17_23577189	23577189	2.35772	0.0277778	0.0110675	0.0797101	0.00574269	0.656088
17	S17_23577193	23577193	2.35772	0.0711806	0.0106861	0.181159	0.0054158	0.679619
17	S17_23577207	23577207	2.35772	0.0190972	0.0110842	0.0652174	0.00639993	0.549232
17	S17_23731675	23731675	2.37317	0.236111	0.0128331	0.42029	0.00742144	0.547652
17	S17_23905842	23905842	2.39058	0.00520833	0.0160418	0.0652174	0.0100388	0.468737
17	S17_23905864	23905864	2.39059	0.00520833	0.0160418	0.0652174	0.0100388	0.468737
17	S17_24294742	24294742	2.42947	0.111111	0.0159815	0.202899	0.00917996	0.554409
17	S17_24294838	24294838	2.42948	0.0329861	0.0165227	0.101449	0.00957626	0.545446
17	S17_24294856	24294856	2.42949	0	0.0169316	0	0.0102831	0.49868
17	S17_24311983	24311983	2.4312	0.0729167	0.016282	0.173913	0.00912525	0.579014
17	S17_24339320	24339320	2.43393	0.100694	0.0153987	0.137681	0.00914862	0.520681
17	S17_24341058	24341058	2.43411	0.102431	0.0152906	0.0869565	0.00955851	0.469808
17	S17_24341072	24341072	2.43411	0.0868056	0.0154175	0.0724638	0.00970752	0.462603
17	S17_24376736	24376736	2.43767	0.111111	0.0156673	0.0724638	0.00970336	0.479102
17	S17_24461897	24461897	2.44619	0.00520833	0.016699	0.0434783	0.00980905	0.532045
17	S17_24462235	24462235	2.44622	0.0590278	0.0159963	0.108696	0.00878586	0.599216
17	S17_24587845	24587845	2.45878	0.00868056	0.0159976	0.0942029	0.00823929	0.663525
17	S17_24587858	24587858	2.45879	0.178819	0.0145452	0.253623	0.00714654	0.710631
17	S17_24587887	24587887	2.45879	0.102431	0.0132908	0.188406	0.00567799	0.850473
17	S17_24587895	24587895	2.45879	0.178819	0.0141301	0.253623	0.00668474	0.748479
17	S17_24600258	24600258	2.46003	0.0104167	0.0146473	0.115942	0.00683683	0.761935
17	S17_24612368	24612368	2.46124	0.145833	0.0144889	0.15942	0.00750995	0.657156
17	S17_24612385	24612385	2.46124	0.0850694	0.0148806	0.0942029	0.00794238	0.627844
17	S17_24612423	24612423	2.46124	0.00520833	0.0152481	0.0507246	0.00793232	0.653509
17	S17_24615034	24615034	2.4615	0.0295139	0.015244	0.0797101	0.00816287	0.624592
17	S17_24647707	24647707	2.46477	0.277778	0.0132765	0.318841	0.00707201	0.629847
17	S17_24661601	24661601	2.46616	0.241319	0.0136738	0.246377	0.00761978	0.584735
17	S17_24661603	24661603	2.46616	0.388889	0.0134346	0.442029	0.00761116	0.568216
17	S17_24679462	24679462	2.46795	0.00520833	0.0183236	0.0507246	0.0113064	0.482823
17	S17_24679463	24679463	2.46795	0.00694444	0.0182915	0.0507246	0.0113064	0.481068
17	S17_24679480	24679480	2.46795	0.00520833	0.0183031	0.0507246	0.0113064	0.481704
17	S17_24684904	24684904	2.46849	0.00520833	0.0183031	0.0507246	0.0113064	0.481704
17	S17_24685024	24685024	2.4685	0.00520833	0.0182685	0.00724638	0.011327	0.477989
17	S17_24698827	24698827	2.46988	0.00520833	0.0180181	0.0507246	0.0111894	0.476408
17	S17_24698830	24698830	2.46988	0.00520833	0.0180181	0.0507246	0.0111894	0.476408
17	S17_24698833	24698833	2.46988	0.00520833	0.0180181	0.0507246	0.0111894	0.476408
17	S17_24698840	24698840	2.46988	0.0416667	0.0175945	0.00724638	0.0111873	0.452803
17	S17_24700373	24700373	2.47004	0.00520833	0.0177531	0.0507246	0.0112433	0.456794
17	S17_24767433	24767433	2.47674	0.0711806	0.0171978	0.130435	0.0105215	0.491358
17	S17_24780748	24780748	2.47807	0.00868056	0.0179058	0.0144928	0.011389	0.452481
17	S17_24780796	24780796	2.47808	0.00868056	0.0178363	0.0724638	0.0107232	0.508829
17	S17_24780833	24780833	2.47808	0.0920139	0.0166496	0.0942029	0.00996753	0.513055
17	S17_24794864	24794864	2.47949	0.00868056	0.0178668	0.0652174	0.0108384	0.499853
17	S17_24794924	24794924	2.47949	0.105903	0.0166307	0.181159	0.00900712	0.613237
17	S17_24891697	24891697	2.48917	0.00868056	0.0176755	0.0724638	0.0109012	0.483312
17	S17_24891718	24891718	2.48917	0.0364583	0.0174033	0.0869565	0.0110294	0.456092
17	S17_24964447	24964447	2.49644	0.147569	0.015467	0.253623	0.0089529	0.546731
17	S17_24998237	24998237	2.49982	0.0347222	0.0177362	0.137681	0.011336	0.447628
17	S17_25006343	25006343	2.50063	0.0364583	0.0176143	0.108696	0.0111506	0.45722
17	S17_25043432	25043432	2.50434	0.0555556	0.0176935	0.137681	0.0111667	0.460266
17	S17_25043473	25043473	2.50435	0.0625	0.0177208	0.188406	0.0110552	0.471837
17	S17_25091743	25091743	2.50917	0.303819	0.0146657	0.391304	0.0093292	0.45236
17	S17_25560020	25560020	2.556	0.119792	0.0144313	0.23913	0.00881892	0.492498
17	S17_25560033	25560033	2.556	0.123264	0.0144007	0.246377	0.00873665	0.499753
17	S17_25560130	25560130	2.55601	0.109375	0.013012	0.210145	0.00695693	0.62613
17	S17_25576748	25576748	2.55767	0.0486111	0.0133683	0.0797101	0.00722198	0.615756
17	S17_25576779	25576779	2.55768	0.09375	0.0135746	0.173913	0.00728919	0.62181
17	S17_25576812	25576812	2.55768	0.0833333	0.0131021	0.0217391	0.00779643	0.519104
17	S17_25577310	25577310	2.55773	0.140625	0.0128098	0.173913	0.00704126	0.598426
17	S17_25582081	25582081	2.55821	0.00520833	0.0146358	0.0797101	0.00871125	0.518853
17	S17_25617656	25617656	2.56177	0.00694444	0.0142792	0.0942029	0.00860938	0.505948
17	S17_25622757	25622757	2.56228	0.00868056	0.0142474	0.0942029	0.0086105	0.503594
17	S17_25675835	25675835	2.56758	0.09375	0.0132149	0.224638	0.00747202	0.570181
17	S17_25675840	25675840	2.56758	0.0920139	0.0132237	0.224638	0.00747202	0.570843
17	S17_25923272	25923272	2.59233	0.180556	0.00950545	0.26087	0.00551628	0.544161
17	S17_26005170	26005170	2.60052	0.109375	0.00974082	0.195652	0.00537539	0.594494
17	S17_26009533	26009533	2.60095	0	0.00995474	0	0.00588461	0.525708
17	S17_26016599	26016599	2.60166	0.539931	0.00797645	0.42029	0.00443984	0.585875
17	S17_26016603	26016603	2.60166	0.203125	0.00752089	0.173913	0.0038636	0.666085
17	S17_26016607	26016607	2.60166	0.543403	0.00759171	0.42029	0.00397261	0.647632
17	S17_26016640	26016640	2.60166	0.190972	0.00792807	0.253623	0.00432722	0.605485
17	S17_26039444	26039444	2.60394	0.296875	0.00808115	0.427536	0.00422861	0.647662
17	S17_26045716	26045716	2.60457	0.123264	0.00862354	0.202899	0.00484418	0.576719
17	S17_26045727	26045727	2.60457	0.0347222	0.00876876	0.0144928	0.00505891	0.550044
17	S17_26047538	26047538	2.60475	0.0399306	0.00846468	0.101449	0.00467454	0.593772
17	S17_26047546	26047546	2.60475	0.270833	0.00799226	0.275362	0.00509474	0.450266
17	S17_26110191	26110191	2.61102	0.222222	0.0070878	0.26087	0.00437201	0.483153
17	S17_26110263	26110263	2.61103	0.0833333	0.00885102	0.123188	0.0048556	0.6004
17	S17_26110264	26110264	2.61103	0.0833333	0.00885102	0.123188	0.0048556	0.6004
17	S17_26110265	26110265	2.61103	0.0833333	0.00885102	0.123188	0.0048556	0.6004
17	S17_26110308	26110308	2.61103	0.0868056	0.00877097	0.297101	0.0047901	0.604897
17	S17_26227100	26227100	2.62271	0.0520833	0.00939189	0.115942	0.00563125	0.511515
17	S17_26227195	26227195	2.62272	0.0520833	0.00939189	0.123188	0.00559076	0.518731
17	S17_26231163	26231163	2.62312	0.0503472	0.00941989	0.123188	0.00585538	0.475462
17	S17_26281674	26281674	2.62817	0.0694444	0.00956379	0.144928	0.00591996	0.479655
Bottom 5% of SNPs based on an XP-EHH selection scan between dessert and cider apples
chr	name	pos	gpos	p1	ihh1	p2	ihh2	xpehh_cider
1	S1_24167130	24167130	2.41671	0.196181	0.00494637	0.0289855	0.00622799	-0.2304
1	S1_31643071	31643071	3.16431	0.506944	0.0094294	0.594203	0.0116923	-0.215097
1	S1_31643102	31643102	3.16431	0.0520833	0.00954928	0.0362319	0.0118664	-0.217244
1	S1_31679612	31679612	3.16796	0.338542	0.00918207	0.326087	0.0114911	-0.224317
1	S1_31694806	31694806	3.16948	0.0954861	0.00935086	0.0289855	0.01187	-0.238542
1	S1_31694807	31694807	3.16948	0.258681	0.00938411	0.253623	0.0117327	-0.223361
1	S1_31713793	31713793	3.17138	0.440972	0.00947536	0.391304	0.0120085	-0.23692
1	S1_31731388	31731388	3.17314	0.338542	0.00987265	0.333333	0.0122405	-0.214985
1	S1_31732512	31732512	3.17325	0.335069	0.00987822	0.333333	0.0122492	-0.215129
1	S1_31840058	31840058	3.18401	0.147569	0.0109489	0.123188	0.0136547	-0.220842
1	S1_31862232	31862232	3.18622	0.157986	0.010219	0.202899	0.0127258	-0.219387
1	S1_31875550	31875550	3.18756	0.3125	0.0106966	0.246377	0.0135093	-0.233449
1	S1_31877873	31877873	3.18779	0.177083	0.00922559	0.130435	0.011695	-0.237176
1	S1_31877888	31877888	3.18779	0.177083	0.00922559	0.130435	0.011695	-0.237176
1	S1_31887438	31887438	3.18874	0.078125	0.0103122	0.0507246	0.0129666	-0.229049
2	S2_343399	343399	0.0343399	0.321181	0.00236306	0.253623	0.00298598	-0.233974
2	S2_347350	347350	0.034735	0.0190972	0.00332088	0	0.00413194	-0.218518
2	S2_347351	347351	0.0347351	0.0190972	0.00332088	0	0.00413194	-0.218518
2	S2_347358	347358	0.0347358	0.0173611	0.00332088	0	0.00413194	-0.218516
2	S2_347367	347367	0.0347367	0.378472	0.00284328	0.275362	0.00368732	-0.259941
2	S2_347385	347385	0.0347385	0.378472	0.00284366	0.275362	0.00368732	-0.259808
2	S2_506407	506407	0.0506407	0.246528	0.0042191	0.0869565	0.00560859	-0.284678
2	S2_506430	506430	0.050643	0.380208	0.0040647	0.23913	0.00531123	-0.267484
2	S2_511212	511212	0.0511212	0.380208	0.00406629	0.23913	0.00531123	-0.267093
2	S2_631654	631654	0.0631654	0.293403	0.00370826	0.173913	0.00481551	-0.26128
2	S2_641747	641747	0.0641747	0.138889	0.00406011	0.0507246	0.00511518	-0.231003
2	S2_641762	641762	0.0641762	0.138889	0.00406011	0.0507246	0.00511518	-0.231003
2	S2_641778	641778	0.0641778	0.138889	0.00406011	0.0507246	0.00511518	-0.231003
2	S2_719612	719612	0.0719612	0.135417	0.00425723	0.0434783	0.00539626	-0.237087
2	S2_719642	719642	0.0719642	0.135417	0.00425723	0.0434783	0.00539626	-0.237087
2	S2_719678	719678	0.0719678	0.138889	0.00397588	0.0289855	0.00498038	-0.22526
2	S2_719719	719719	0.0719719	0.138889	0.0039619	0.0144928	0.00502051	-0.236808
2	S2_719756	719756	0.0719756	0.131944	0.00398492	0.0144928	0.00502051	-0.231014
2	S2_816051	816051	0.0816051	0.194444	0.00327144	0.108696	0.00423985	-0.259296
2	S2_816069	816069	0.0816069	0.0885417	0.00289772	0.0362319	0.00390078	-0.297255
2	S2_818561	818561	0.0818561	0.211806	0.00245807	0.0797101	0.00373127	-0.417372
2	S2_818595	818595	0.0818595	0.375	0.00191242	0.550725	0.00276901	-0.370121
2	S2_821965	821965	0.0821965	0.175347	0.00201548	0.0289855	0.00308466	-0.425585
2	S2_821975	821975	0.0821975	0.0659722	0.0020473	0.0289855	0.00296841	-0.371506
2	S2_822012	822012	0.0822012	0.0225694	0.00202462	0	0.00296878	-0.382769
2	S2_822108	822108	0.0822108	0.0642361	0.00204765	0.0289855	0.00296841	-0.371334
2	S2_822155	822155	0.0822155	0.0277778	0.00210694	0.0289855	0.00294662	-0.335424
2	S2_935649	935649	0.0935649	0.119792	0.00716487	0.0507246	0.00969623	-0.302547
2	S2_1120527	1120527	0.112053	0.385417	0.00618585	0.144928	0.00911846	-0.388036
2	S2_1164704	1164704	0.11647	0.399306	0.00617064	0.166667	0.00892799	-0.369388
2	S2_1210111	1210111	0.121011	0	0.00730654	0	0.0096007	-0.273066
2	S2_1210197	1210197	0.12102	0.0868056	0.00669273	0.0289855	0.00924605	-0.323175
2	S2_1228750	1228750	0.122875	0.352431	0.00430072	0.26087	0.00572301	-0.285714
2	S2_1331093	1331093	0.133109	0.258681	0.00327289	0.115942	0.0043007	-0.273106
2	S2_1331099	1331099	0.13311	0	0.00327507	0	0.00430101	-0.272512
2	S2_1331123	1331123	0.133112	0.255208	0.00326858	0.115942	0.0043007	-0.274423
2	S2_1331137	1331137	0.133114	0.170139	0.00286643	0.246377	0.00373028	-0.263418
2	S2_1332861	1332861	0.133286	0.0173611	0.00288417	0.0652174	0.00362937	-0.229819
2	S2_1332864	1332864	0.133286	0.0868056	0.00272011	0.0289855	0.00382588	-0.341119
2	S2_1334512	1334512	0.133451	0.175347	0.00244322	0.0362319	0.00369688	-0.414175
2	S2_1334552	1334552	0.133455	0.269097	0.00253684	0.115942	0.00369482	-0.376013
2	S2_1335346	1335346	0.133535	0.0677083	0.002645	0.0217391	0.00373799	-0.345875
2	S2_1335363	1335363	0.133536	0.291667	0.00257371	0.173913	0.00358475	-0.331338
2	S2_1358757	1358757	0.135876	0.161458	0.00275232	0.0797101	0.00382553	-0.329253
2	S2_1358831	1358831	0.135883	0.453125	0.00264411	0.57971	0.00381659	-0.367025
2	S2_1363011	1363011	0.136301	0.00868056	0.00343463	0.00724638	0.00550712	-0.472133
2	S2_1367767	1367767	0.136777	0.371528	0.00289147	0.65942	0.0048448	-0.516139
2	S2_1367801	1367801	0.13678	0	0.00383598	0	0.00611562	-0.466422
2	S2_1367805	1367805	0.13678	0.262153	0.00356618	0.152174	0.00604813	-0.528253
2	S2_1386636	1386636	0.138664	0.09375	0.00439986	0	0.00675957	-0.429386
2	S2_1389550	1389550	0.138955	0.0625	0.00446597	0.0289855	0.00657319	-0.386513
2	S2_1443453	1443453	0.144345	0.428819	0.00388193	0.217391	0.00630456	-0.484941
2	S2_1443474	1443474	0.144347	0.0625	0.00398503	0	0.00637096	-0.469205
2	S2_1443692	1443692	0.144369	0.501736	0.00372438	0.26087	0.00604967	-0.485101
2	S2_1444127	1444127	0.144413	0.388889	0.00427843	0.695652	0.0064199	-0.405815
2	S2_1452305	1452305	0.145231	0.015625	0.00574161	0.00724638	0.00786525	-0.314715
2	S2_1452315	1452315	0.145232	0.015625	0.00574161	0.00724638	0.00786525	-0.314715
2	S2_1472623	1472623	0.147262	0.470486	0.00417319	0.471014	0.00545125	-0.267164
2	S2_1475240	1475240	0.147524	0.114583	0.00587838	0.0869565	0.00795157	-0.302089
2	S2_1487325	1487325	0.148732	0.326389	0.00528778	0.210145	0.00739554	-0.335479
2	S2_1487338	1487338	0.148734	0.513889	0.00501157	0.289855	0.00730615	-0.376966
2	S2_1487354	1487354	0.148735	0.322917	0.00517059	0.202899	0.00750437	-0.372499
2	S2_1491904	1491904	0.14919	0.0277778	0.00611814	0.0434783	0.00792371	-0.258601
2	S2_1491921	1491921	0.149192	0.0138889	0.00641331	0.00724638	0.00863459	-0.2974
2	S2_1491934	1491934	0.149193	0.0138889	0.00641331	0.00724638	0.00863459	-0.2974
2	S2_1497390	1497390	0.149739	0.480903	0.00627374	0.26087	0.00835377	-0.286341
2	S2_1497417	1497417	0.149742	0.480903	0.00627374	0.26087	0.00835377	-0.286341
2	S2_1497447	1497447	0.149745	0.480903	0.00627374	0.26087	0.00835377	-0.286341
2	S2_1608679	1608679	0.160868	0.114583	0.0100687	0.057971	0.0128373	-0.242921
2	S2_1633643	1633643	0.163364	0.210069	0.00951207	0.115942	0.0125682	-0.278605
2	S2_1664009	1664009	0.166401	0.175347	0.0102241	0.0507246	0.0135396	-0.280866
2	S2_1779720	1779720	0.177972	0.166667	0.010346	0.057971	0.0135299	-0.268299
2	S2_2125188	2125188	0.212519	0.177083	0.00583954	0.173913	0.00812413	-0.330187
2	S2_2144433	2144433	0.214443	0.335069	0.00642064	0.173913	0.0104622	-0.488255
2	S2_2144442	2144442	0.214444	0.333333	0.00640973	0.173913	0.0104622	-0.489956
2	S2_2144457	2144457	0.214446	0.130208	0.00604201	0.0434783	0.0102594	-0.529461
2	S2_2144476	2144476	0.214448	0.335069	0.00652502	0.173913	0.0104924	-0.475012
2	S2_2152152	2152152	0.215215	0.0625	0.00784103	0.0434783	0.0112299	-0.359209
2	S2_2159415	2159415	0.215942	0.078125	0.00730152	0.0144928	0.0110437	-0.413778
2	S2_2159465	2159465	0.215947	0.078125	0.00730152	0.0144928	0.0110437	-0.413778
2	S2_2201100	2201100	0.22011	0.0607639	0.00781409	0	0.0112108	-0.360947
2	S2_2201186	2201186	0.220119	0.0173611	0.00794629	0	0.0111242	-0.336421
2	S2_2201194	2201194	0.220119	0.493056	0.00663766	0.268116	0.00966371	-0.375619
2	S2_2202374	2202374	0.220237	0.475694	0.00658165	0.23913	0.00973801	-0.391751
2	S2_2222398	2222398	0.22224	0.0954861	0.00683344	0.108696	0.00933006	-0.311414
2	S2_2223995	2223995	0.222399	0.0538194	0.00788652	0.0652174	0.0108106	-0.315373
2	S2_2234773	2234773	0.223477	0.489583	0.00753694	0.26087	0.0105226	-0.333711
2	S2_2246208	2246208	0.224621	0.0798611	0.00780441	0.00724638	0.0111848	-0.359863
2	S2_2261826	2261826	0.226183	0.489583	0.00761725	0.26087	0.010659	-0.33599
2	S2_2263615	2263615	0.226361	0.109375	0.00831086	0.0507246	0.0118586	-0.355488
2	S2_2293518	2293518	0.229352	0.0590278	0.00829662	0.0434783	0.0114175	-0.319295
2	S2_2299550	2299550	0.229955	0.378472	0.00679875	0.34058	0.00852307	-0.226038
2	S2_2316817	2316817	0.231682	0.123264	0.00680484	0.0362319	0.00920126	-0.301705
2	S2_2316839	2316839	0.231684	0.0798611	0.00673893	0.0289855	0.00919764	-0.311046
2	S2_2318349	2318349	0.231835	0.0434028	0.00696153	0.00724638	0.00934791	-0.294754
2	S2_2318360	2318360	0.231836	0.274306	0.00640756	0.282609	0.00864781	-0.299827
2	S2_2318387	2318387	0.231839	0.276042	0.00640561	0.275362	0.00863276	-0.29839
2	S2_2380147	2380147	0.238015	0.220486	0.00739617	0.0724638	0.0111027	-0.406228
2	S2_2380177	2380177	0.238018	0.267361	0.00714536	0.195652	0.0102715	-0.362913
2	S2_2527416	2527416	0.252742	0.303819	0.00689142	0.195652	0.00902424	-0.269637
2	S2_2527430	2527430	0.252743	0.078125	0.00736954	0.0217391	0.00958501	-0.262845
2	S2_2527460	2527460	0.252746	0.078125	0.00781123	0.057971	0.00971329	-0.217933
2	S2_2569574	2569574	0.256957	0.496528	0.00675926	0.565217	0.00858396	-0.238981
2	S2_2579476	2579476	0.257948	0.543403	0.0072441	0.311594	0.0097413	-0.296187
2	S2_2584939	2584939	0.258494	0.00347222	0.00856781	0	0.0108305	-0.234355
2	S2_2617118	2617118	0.261712	0.0625	0.00831496	0.057971	0.0106218	-0.244856
2	S2_2622094	2622094	0.262209	0.00173611	0.0084125	0	0.0108352	-0.253078
2	S2_2622105	2622105	0.262211	0.520833	0.007067	0.304348	0.00963506	-0.309971
2	S2_2622866	2622866	0.262287	0.0243056	0.00700808	0.0144928	0.00961849	-0.316624
2	S2_2622877	2622877	0.262288	0.434028	0.00688505	0.681159	0.00958181	-0.330513
2	S2_2622889	2622889	0.262289	0.00868056	0.00693824	0.0217391	0.00961274	-0.326041
2	S2_2622893	2622893	0.262289	0.491319	0.00683102	0.231884	0.00954153	-0.33418
2	S2_2623121	2623121	0.262312	0.329861	0.00650795	0.123188	0.00961417	-0.390213
2	S2_2623122	2623122	0.262312	0.0295139	0.00744466	0.0289855	0.0102797	-0.32267
2	S2_2623158	2623158	0.262316	0.0225694	0.00754892	0.0144928	0.0105815	-0.337698
2	S2_2625068	2625068	0.262507	0.0972222	0.00749564	0.0797101	0.0105042	-0.337455
2	S2_2625917	2625917	0.262592	0.0520833	0.0080046	0.00724638	0.011099	-0.32684
2	S2_2625980	2625980	0.262598	0.0503472	0.00820046	0.0217391	0.0111437	-0.306686
2	S2_2625992	2625992	0.262599	0	0.00866115	0	0.0112977	-0.265748
2	S2_2626003	2626003	0.2626	0.0138889	0.0086535	0	0.0112977	-0.266631
2	S2_2715650	2715650	0.271565	0	0.00875617	0	0.0112977	-0.254836
2	S2_2715656	2715656	0.271566	0.138889	0.00807918	0.101449	0.0107262	-0.283401
2	S2_2753221	2753221	0.275322	0.274306	0.00661836	0.333333	0.00827698	-0.223631
2	S2_2755197	2755197	0.27552	0.0503472	0.00662445	0.0507246	0.00821265	-0.214909
2	S2_2755387	2755387	0.275539	0.105903	0.00620505	0.0434783	0.00795255	-0.24813
2	S2_2756378	2756378	0.275638	0.102431	0.00698209	0.115942	0.0090336	-0.257602
2	S2_2766232	2766232	0.276623	0.414931	0.00734304	0.637681	0.0091782	-0.223079
2	S2_2819676	2819676	0.281968	0.0763889	0.00720429	0.0144928	0.00895446	-0.217475
2	S2_2848701	2848701	0.28487	0.0920139	0.00681518	0.057971	0.00860036	-0.232651
2	S2_2853419	2853419	0.285342	0.0642361	0.00659025	0.057971	0.00835486	-0.237252
2	S2_2853435	2853435	0.285344	0.0815972	0.00657431	0.057971	0.00835486	-0.239674
2	S2_2854557	2854557	0.285456	0.0190972	0.00677235	0	0.00847985	-0.224845
2	S2_2854568	2854568	0.285457	0.0677083	0.00632186	0.130435	0.00789801	-0.222597
2	S2_2875857	2875857	0.287586	0.404514	0.00537487	0.630435	0.00720858	-0.293537
2	S2_2875882	2875882	0.287588	0.467014	0.00514933	0.304348	0.00725809	-0.343251
2	S2_2877475	2877475	0.287747	0.0763889	0.00546886	0	0.00782968	-0.35885
2	S2_2877506	2877506	0.287751	0.0590278	0.00556189	0.0652174	0.00762512	-0.315511
2	S2_2877514	2877514	0.287751	0.0347222	0.00553836	0	0.00768637	-0.32775
2	S2_2877934	2877934	0.287793	0.107639	0.00555834	0.057971	0.00768394	-0.323833
2	S2_2877943	2877943	0.287794	0.213542	0.00556996	0.144928	0.00783374	-0.341051
2	S2_3197203	3197203	0.31972	0	0.00640052	0	0.00830733	-0.260759
2	S2_3197208	3197208	0.319721	0.1875	0.00569106	0.23913	0.00725134	-0.242291
2	S2_3230247	3230247	0.323025	0.112847	0.00593215	0.0507246	0.00749493	-0.23384
2	S2_3230361	3230361	0.323036	0.336806	0.00475493	0.318841	0.00594315	-0.223058
2	S2_3242371	3242371	0.324237	0.253472	0.00502	0.115942	0.0066025	-0.274019
2	S2_3277702	3277702	0.32777	0.315972	0.00391094	0.297101	0.0049212	-0.229776
2	S2_3279767	3279767	0.327977	0.0850694	0.00414919	0.0434783	0.0051891	-0.223646
2	S2_3279774	3279774	0.327977	0.0364583	0.004159	0.0362319	0.00518322	-0.220154
2	S2_3793959	3793959	0.379396	0.321181	0.00462945	0.115942	0.00648867	-0.337619
2	S2_3793964	3793964	0.379396	0.119792	0.00431794	0.0869565	0.00595673	-0.321745
2	S2_3793966	3793966	0.379397	0.229167	0.00453863	0.0797101	0.00629307	-0.326824
2	S2_5280981	5280981	0.528098	0.151042	0.0039715	0.0362319	0.00517877	-0.265423
2	S2_5353753	5353753	0.535375	0.0694444	0.0035491	0.0507246	0.0044259	-0.220781
2	S2_6272082	6272082	0.627208	0.381944	0.00362579	0.485507	0.00452691	-0.221967
2	S2_6272111	6272111	0.627211	0.364583	0.00355104	0.384058	0.0048114	-0.303747
2	S2_6272115	6272115	0.627212	0.125	0.0035549	0.0217391	0.00487393	-0.315574
2	S2_6272153	6272153	0.627215	0.494792	0.00354479	0.398551	0.00485567	-0.314667
2	S2_6272157	6272157	0.627216	0.368056	0.00360758	0.376812	0.00486871	-0.299793
2	S2_6368969	6368969	0.636897	0.251736	0.00447228	0.101449	0.00606366	-0.304414
2	S2_6743678	6743678	0.674368	0.121528	0.00312807	0.0724638	0.00398191	-0.241346
2	S2_6748822	6748822	0.674882	0.135417	0.00273945	0.144928	0.0033962	-0.214901
2	S2_6748883	6748883	0.674888	0.135417	0.00273416	0.144928	0.0034051	-0.219447
2	S2_6750544	6750544	0.675054	0.442708	0.00282312	0.282609	0.00385785	-0.312266
2	S2_6750591	6750591	0.675059	0.345486	0.00281633	0.144928	0.00385002	-0.312644
2	S2_6750604	6750604	0.67506	0.0520833	0.00301364	0.144928	0.00381819	-0.23663
2	S2_6750608	6750608	0.675061	0.0659722	0.00311274	0.101449	0.00402957	-0.258155
2	S2_6750646	6750646	0.675065	0.0243056	0.00312776	0.057971	0.00413468	-0.279094
2	S2_6752740	6752740	0.675274	0.460069	0.00299927	0.463768	0.00404852	-0.299982
2	S2_6904055	6904055	0.690406	0.541667	0.00750037	0.398551	0.00959052	-0.245823
2	S2_6946260	6946260	0.694626	0.536458	0.00754001	0.391304	0.00962494	-0.244135
2	S2_6946286	6946286	0.694629	0.536458	0.00754001	0.391304	0.00962494	-0.244135
2	S2_6946291	6946291	0.694629	0.536458	0.00754001	0.391304	0.00962494	-0.244135
2	S2_6964649	6964649	0.696465	0.185764	0.00731905	0.0942029	0.010296	-0.341277
2	S2_6964670	6964670	0.696467	0.0989583	0.00686836	0.0289855	0.01016	-0.391529
2	S2_6964680	6964680	0.696468	0.380208	0.00665129	0.195652	0.00985914	-0.393588
2	S2_6981150	6981150	0.698115	0.111111	0.00755578	0.0652174	0.0104495	-0.324243
2	S2_7074346	7074346	0.707435	0.265625	0.00687467	0.246377	0.00955818	-0.329554
2	S2_7074379	7074379	0.707438	0.0347222	0.00744113	0.0434783	0.00951127	-0.245455
2	S2_7126359	7126359	0.712636	0.527778	0.00638925	0.384058	0.00888289	-0.32951
2	S2_7126364	7126364	0.712636	0.0104167	0.00635056	0.00724638	0.00884264	-0.331043
2	S2_7126398	7126398	0.71264	0.534722	0.00634963	0.391304	0.00884173	-0.331087
2	S2_7126406	7126406	0.712641	0.0104167	0.00635068	0.00724638	0.00884275	-0.331037
2	S2_7126442	7126442	0.712644	0.534722	0.00638229	0.391304	0.00885585	-0.327551
2	S2_7129755	7129755	0.712975	0.0208333	0.00636588	0.0362319	0.00872565	-0.315316
2	S2_7129768	7129768	0.712977	0.0416667	0.00572936	0.0434783	0.00787773	-0.318436
2	S2_7129773	7129773	0.712977	0.534722	0.00567961	0.398551	0.00777317	-0.313797
2	S2_7133700	7133700	0.71337	0.00868056	0.00632406	0.00724638	0.00843479	-0.288002
2	S2_7149479	7149479	0.714948	0.421875	0.00545459	0.311594	0.00779111	-0.356526
2	S2_7149486	7149486	0.714949	0.177083	0.00548472	0.057971	0.00809892	-0.389764
2	S2_7149572	7149572	0.714957	0.229167	0.00537361	0.115942	0.00796686	-0.393791
2	S2_7149585	7149585	0.714959	0.0451389	0.00537415	0.0507246	0.00796552	-0.393522
2	S2_7149616	7149616	0.714962	0.229167	0.00537357	0.115942	0.00796529	-0.3936
2	S2_7149643	7149643	0.714964	0.0451389	0.00537575	0.0507246	0.00796546	-0.393217
2	S2_7149649	7149649	0.714965	0.182292	0.00543937	0.0652174	0.00804484	-0.391368
2	S2_7149684	7149684	0.714968	0.03125	0.00577627	0.0362319	0.00818115	-0.348074
2	S2_7160316	7160316	0.716032	0.451389	0.00528329	0.362319	0.007669	-0.372637
2	S2_7160337	7160337	0.716034	0.114583	0.00549653	0.0869565	0.00816237	-0.395418
2	S2_7160440	7160440	0.716044	0.0555556	0.00559383	0.0652174	0.00818519	-0.380662
2	S2_7160452	7160452	0.716045	0.0555556	0.00559383	0.0652174	0.00818519	-0.380662
2	S2_7160636	7160636	0.716064	0.376736	0.00554323	0.253623	0.00824304	-0.396792
2	S2_7179039	7179039	0.717904	0.137153	0.00595263	0.0942029	0.00857189	-0.364656
2	S2_7179111	7179111	0.717911	0.229167	0.00615482	0.115942	0.0089932	-0.379234
2	S2_7189161	7189161	0.718916	0.0572917	0.00722812	0.057971	0.00954634	-0.278179
2	S2_7208075	7208075	0.720808	0.0295139	0.0069678	0	0.00971466	-0.332337
2	S2_7208113	7208113	0.720811	0.144097	0.00585994	0.108696	0.00873207	-0.398863
2	S2_7208119	7208119	0.720812	0.255208	0.00424132	0.231884	0.0057658	-0.307068
2	S2_7221369	7221369	0.722137	0.256944	0.00402498	0.152174	0.00537188	-0.288658
2	S2_7221376	7221376	0.722138	0.0381944	0.00386554	0.0217391	0.00484871	-0.226611
2	S2_7221389	7221389	0.722139	0.258681	0.00388094	0.152174	0.00484403	-0.221669
2	S2_7221400	7221400	0.72214	0.265625	0.00382056	0.181159	0.00484731	-0.238026
2	S2_7268086	7268086	0.726809	0.100694	0.0048525	0.057971	0.00607293	-0.224346
2	S2_7276051	7276051	0.727605	0.0815972	0.00480093	0.0289855	0.006191	-0.254288
2	S2_7277379	7277379	0.727738	0.131944	0.00420366	0.0797101	0.00572378	-0.308674
2	S2_7277383	7277383	0.727738	0.109375	0.00359842	0.123188	0.00483725	-0.29585
2	S2_7277392	7277392	0.727739	0.331597	0.0028965	0.427536	0.00393109	-0.305413
2	S2_7277408	7277408	0.727741	0.130208	0.00356139	0.0797101	0.00480263	-0.299014
2	S2_7277417	7277417	0.727742	0.0729167	0.00422417	0.0434783	0.00525338	-0.218049
2	S2_7444464	7444464	0.744446	0.152778	0.00546706	0.0289855	0.00702442	-0.250652
2	S2_8005893	8005893	0.800589	0.197917	0.00353146	0.0942029	0.00465273	-0.275744
2	S2_8032318	8032318	0.803232	0.331597	0.0034248	0.217391	0.00426893	-0.220321
2	S2_8032328	8032328	0.803233	0.331597	0.0034248	0.217391	0.00426893	-0.220321
2	S2_8032355	8032355	0.803235	0.331597	0.0034248	0.217391	0.00426893	-0.220321
2	S2_8675116	8675116	0.867512	0.385417	0.00320769	0.463768	0.00405274	-0.23384
2	S2_8675144	8675144	0.867514	0.09375	0.0028197	0.0507246	0.0036176	-0.24918
2	S2_8675971	8675971	0.867597	0.348958	0.00238297	0.275362	0.00301767	-0.236135
2	S2_9945699	9945699	0.99457	0.383681	0.00521009	0.217391	0.00672978	-0.255945
2	S2_9945721	9945721	0.994572	0.0347222	0.0048494	0.0434783	0.00619046	-0.244154
2	S2_9945732	9945732	0.994573	0.425347	0.00443236	0.26087	0.00565997	-0.244486
2	S2_9945737	9945737	0.994574	0.383681	0.00443387	0.217391	0.00566215	-0.244531
2	S2_9945752	9945752	0.994575	0.458333	0.00447341	0.304348	0.00568811	-0.240227
2	S2_12674464	12674464	1.26745	0.581597	0.008583	0.405797	0.0108822	-0.237345
2	S2_12868069	12868069	1.28681	0.430556	0.0102789	0.253623	0.0129724	-0.232729
2	S2_13018540	13018540	1.30185	0.513889	0.0109032	0.326087	0.013776	-0.233876
2	S2_13086092	13086092	1.30861	0.159722	0.0108214	0.057971	0.014849	-0.316401
2	S2_13091208	13091208	1.30912	0.326389	0.010073	0.224638	0.0140683	-0.334065
2	S2_13102302	13102302	1.31023	0.0277778	0.0110925	0.00724638	0.015127	-0.310217
2	S2_13102335	13102335	1.31023	0.0329861	0.0110054	0.0144928	0.0150345	-0.311957
2	S2_13102463	13102463	1.31025	0.164931	0.010747	0.0652174	0.0149125	-0.327567
2	S2_13102497	13102497	1.31025	0.168403	0.0107472	0.0652174	0.0149125	-0.327555
2	S2_13104916	13104916	1.31049	0.0347222	0.0107872	0.00724638	0.014983	-0.328553
2	S2_13111864	13111864	1.31119	0.1875	0.0106775	0.0724638	0.0149425	-0.336068
2	S2_13113365	13113365	1.31134	0.00173611	0.0108551	0	0.0150747	-0.328383
2	S2_13113545	13113545	1.31135	0.194444	0.0107829	0.0724638	0.0150633	-0.334299
2	S2_13113551	13113551	1.31136	0.0277778	0.0115771	0.00724638	0.0153053	-0.27917
2	S2_13115262	13115262	1.31153	0.00868056	0.011752	0.0362319	0.0149764	-0.242455
2	S2_13146855	13146855	1.31469	0.498264	0.0106116	0.311594	0.0143864	-0.304339
2	S2_13151453	13151453	1.31515	0.078125	0.0112517	0.123188	0.014751	-0.270796
2	S2_13154557	13154557	1.31546	0.118056	0.010195	0.0869565	0.0134167	-0.274602
2	S2_13178130	13178130	1.31781	0.0972222	0.0113648	0.0289855	0.0152009	-0.290831
2	S2_13178134	13178134	1.31781	0.232639	0.0103795	0.0507246	0.0149363	-0.363965
2	S2_13178139	13178139	1.31781	0.409722	0.0104364	0.224638	0.0145501	-0.332294
2	S2_13178152	13178152	1.31782	0.0989583	0.0114426	0.0289855	0.0149808	-0.269431
2	S2_13186482	13186482	1.31865	0.501736	0.0117372	0.311594	0.0147857	-0.230897
2	S2_13498421	13498421	1.34984	0.248264	0.0119529	0.101449	0.0153941	-0.253009
2	S2_13578860	13578860	1.35789	0.397569	0.011658	0.15942	0.0144865	-0.21722
2	S2_13723288	13723288	1.37233	0.171875	0.0109962	0.0724638	0.0139789	-0.239995
2	S2_13723294	13723294	1.37233	0.0295139	0.0110339	0.0144928	0.0139919	-0.23751
2	S2_13723297	13723297	1.37233	0.147569	0.0104721	0.0289855	0.0139086	-0.2838
2	S2_13723321	13723321	1.37233	0.0399306	0.010566	0.101449	0.0137225	-0.261396
2	S2_13903169	13903169	1.39032	0.0260417	0.0121608	0.0144928	0.0160776	-0.279214
2	S2_13903173	13903173	1.39032	0.0625	0.0121592	0.057971	0.0159913	-0.273957
2	S2_13935502	13935502	1.39355	0.460069	0.0110943	0.289855	0.0155025	-0.334572
2	S2_13935516	13935516	1.39355	0.460069	0.011024	0.297101	0.0152944	-0.327408
2	S2_13942892	13942892	1.39429	0.213542	0.00897966	0.130435	0.0131775	-0.38355
2	S2_13942945	13942945	1.39429	0.453125	0.00893726	0.289855	0.0133606	-0.402083
2	S2_13949094	13949094	1.39491	0.206597	0.010726	0.115942	0.0150603	-0.339392
2	S2_13949102	13949102	1.39491	0.170139	0.0137854	0.0724638	0.0179344	-0.263112
2	S2_14030311	14030311	1.40303	0.09375	0.0140671	0.0144928	0.0183467	-0.265612
2	S2_14030325	14030325	1.40303	0.0329861	0.0142864	0.0144928	0.018216	-0.242992
2	S2_14083272	14083272	1.40833	0.413194	0.0125982	0.333333	0.0156511	-0.216991
2	S2_14215521	14215521	1.42155	0.201389	0.0134892	0.108696	0.0169321	-0.227321
2	S2_14338350	14338350	1.43383	0.255208	0.0117706	0.115942	0.0147875	-0.228178
2	S2_14364916	14364916	1.43649	0.147569	0.00955288	0.123188	0.0120812	-0.234807
2	S2_14365642	14365642	1.43656	0.00868056	0.0105284	0.00724638	0.0131471	-0.222123
2	S2_14372676	14372676	1.43727	0.460069	0.0090858	0.355072	0.0121357	-0.289439
2	S2_14413311	14413311	1.44133	0.0243056	0.0097675	0.0144928	0.0128905	-0.277427
2	S2_17067535	17067535	1.70675	0.190972	0.00866735	0.0652174	0.012108	-0.334304
2	S2_17168121	17168121	1.71681	0.161458	0.00973345	0.0652174	0.0121658	-0.22306
2	S2_18841584	18841584	1.88416	0.348958	0.00876356	0.23913	0.0119883	-0.31333
2	S2_18841609	18841609	1.88416	0.348958	0.00876356	0.23913	0.0119883	-0.31333
2	S2_18847145	18847145	1.88471	0.243056	0.00798718	0.123188	0.0101776	-0.242348
2	S2_18929943	18929943	1.89299	0.357639	0.00776544	0.231884	0.00995721	-0.248614
2	S2_19554155	19554155	1.95542	0.199653	0.00727317	0.0797101	0.00907659	-0.221507
2	S2_19638613	19638613	1.96386	0.305556	0.00571053	0.210145	0.00717917	-0.228872
2	S2_19907123	19907123	1.99071	0.0329861	0.0101744	0.00724638	0.0135395	-0.285738
2	S2_19907141	19907141	1.99071	0.369792	0.00939612	0.253623	0.012846	-0.312738
2	S2_19964243	19964243	1.99642	0.0173611	0.0107316	0	0.0140313	-0.268094
2	S2_20073431	20073431	2.00734	0.366319	0.0097608	0.246377	0.0133341	-0.311947
2	S2_20109263	20109263	2.01093	0.0138889	0.0109771	0.0289855	0.0137867	-0.227893
2	S2_20383548	20383548	2.03835	0.446181	0.00922145	0.297101	0.0126922	-0.319459
2	S2_20437822	20437822	2.04378	0.105903	0.010356	0.00724638	0.0148867	-0.362902
2	S2_20494054	20494054	2.04941	0.104167	0.0104259	0.0507246	0.0143991	-0.32287
2	S2_20548594	20548594	2.05486	0.130208	0.00920663	0.115942	0.0131585	-0.357146
2	S2_20548608	20548608	2.05486	0.0572917	0.00863997	0.057971	0.0123437	-0.356743
2	S2_20548645	20548645	2.05486	0.107639	0.00886922	0.0942029	0.0127308	-0.361435
2	S2_20556420	20556420	2.05564	0.0902778	0.00907531	0.0144928	0.0131503	-0.370889
2	S2_20556422	20556422	2.05564	0.0138889	0.00925555	0.00724638	0.0131369	-0.350205
2	S2_20578757	20578757	2.05788	0.0329861	0.00909529	0.0144928	0.0130879	-0.363928
2	S2_20578788	20578788	2.05788	0.0746528	0.00865913	0.0434783	0.0128392	-0.393892
2	S2_20578797	20578797	2.05788	0.196181	0.00826363	0.057971	0.0128354	-0.440339
2	S2_20578817	20578817	2.05788	0.0920139	0.00853366	0.0144928	0.0129172	-0.414545
2	S2_20578818	20578818	2.05788	0.385417	0.00626099	0.507246	0.00848461	-0.303916
2	S2_20578839	20578839	2.05788	0.0347222	0.00846364	0.0724638	0.0106354	-0.228413
2	S2_20717720	20717720	2.07177	0.0850694	0.00870548	0.0507246	0.0111634	-0.248692
2	S2_20788694	20788694	2.07887	0.442708	0.00670068	0.623188	0.00877887	-0.270138
2	S2_23181899	23181899	2.31819	0.0538194	0.010398	0.0144928	0.0129257	-0.217602
2	S2_23198678	23198678	2.31987	0.355903	0.00918888	0.268116	0.0115905	-0.232191
2	S2_23198681	23198681	2.31987	0.352431	0.00920071	0.268116	0.0115905	-0.230905
2	S2_23260545	23260545	2.32605	0.118056	0.00938371	0.0724638	0.0119112	-0.238504
2	S2_23579689	23579689	2.35797	0.442708	0.00918935	0.326087	0.011499	-0.224215
2	S2_23733917	23733917	2.37339	0.232639	0.010182	0.152174	0.0129599	-0.24124
2	S2_23826593	23826593	2.38266	0.390625	0.00955668	0.289855	0.0121527	-0.24031
2	S2_23828163	23828163	2.38282	0.0451389	0.0106744	0.0144928	0.0133164	-0.221155
2	S2_24070428	24070428	2.40704	0.402778	0.00923595	0.304348	0.0115656	-0.22493
2	S2_24070459	24070459	2.40705	0.402778	0.00923595	0.304348	0.0115656	-0.22493
2	S2_24070486	24070486	2.40705	0.416667	0.00892031	0.289855	0.0115833	-0.261233
2	S2_24100221	24100221	2.41002	0.0607639	0.0086614	0.057971	0.0110323	-0.241949
2	S2_24100222	24100222	2.41002	0.102431	0.00709238	0.0942029	0.00891554	-0.228775
2	S2_24100225	24100225	2.41002	0.0833333	0.00644314	0.0797101	0.00800271	-0.216764
2	S2_24100291	24100291	2.41003	0.0277778	0.00617918	0.0144928	0.0077265	-0.22347
2	S2_27560339	27560339	2.75603	0.355903	0.001737	0.289855	0.00233013	-0.293765
2	S2_27560352	27560352	2.75604	0.180556	0.00169665	0.057971	0.00239551	-0.34494
[truncated: 1,322 more rows]
