# Supplementary material for: Genomic consequences of apple improvement
Source: Hortic Res. 2021 Jan 1;8:9. doi: 10.1038/s41438-020-00441-7 (PMC7775473; doi:10.1038/s41438-020-00441-7)
Supplement: Supplementary file 3 — Supplementary Tables - zipped [file 41438_2020_441_MOESM3_ESM.zip › supp tables/TableS12.txt]

Overlap between Fst and top 5% XP-EHH (selection for dessert apples)
chr	pos	minor_allele	major_allele	maf_dessert	maf_cider	fst_dessert_cider	xpehh_dessert
1	28131876	G	A	0.3261	0.125	0.13212248	0.520051
1	28565774	C	G	0.1087	0.005208	0.18780468	0.533265
1	28581477	T	A	0.05072	0	0.11954919	0.500994
1	28887045	T	C	0.2609	0.1076	0.09093084	0.569991
1	28887050	G	T	0.3116	0.1076	0.14710744	0.595097
1	28887080	T	C	0.3116	0.1076	0.14710744	0.599823
1	28887104	T	C	0.3116	0.1076	0.14710744	0.599823
1	29418267	G	A	0.3116	0.1302	0.10830233	0.479154
1	29439212	A	G	0.1304	0.02431	0.11866886	0.470086
2	31745844	T	C	0.07971	0.001736	0.16153064	0.50942
2	31959524	A	T	0.1594	0.04688	0.0907494	0.446998
3	36839013	A	C	0.1812	0.003472	0.33287094	0.455846
3	37311925	A	G	0.3623	0.1337	0.15732902	0.528243
3	37412467	C	T	0.3768	0.1389	0.16453164	0.514259
4	4085352	G	A	0.2899	0.07118	0.20271155	0.495417
4	4085374	A	G	0.2971	0.07465	0.20311425	0.491682
4	4298977	G	C	0.3188	0.07465	0.23218127	0.446591
4	11374042	T	C	0.05797	0.001736	0.11492694	0.512847
4	12105668	T	G	0.1522	0.01215	0.21912555	0.454489
4	12153144	C	T	0.2899	0.1215	0.09928092	0.612613
4	12153165	A	T	0.2464	0.07118	0.14497999	0.544674
4	12153173	C	T	0.2536	0.07292	0.15011798	0.547195
4	31441883	A	G	0.1812	0.05382	0.10224762	0.451941
6	587436	C	T	0.3478	0.01736	0.48565003	0.558052
6	680780	T	G	0.1304	0.003472	0.24432446	0.492386
6	711350	G	A	0.2391	0.0816	0.11291304	0.480221
6	1927914	T	C	0.5	0.283	0.09800321	0.444343
6	27285366	T	C	0.2246	0.04514	0.1887979	0.466359
6	27627462	G	A	0.1957	0.03993	0.16334499	0.544469
6	27652339	T	A	0.2391	0.03819	0.23593993	0.566864
6	27680176	A	T	0.3333	0.04514	0.34692037	0.633727
6	27693067	C	T	0.2246	0.4844	0.12363242	0.499205
6	27797650	C	G	0.2319	0.03646	0.23171434	0.630878
6	27797729	T	G	0.1957	0.02778	0.21098945	0.57509
6	27830081	T	C	0.2029	0.03472	0.19355402	0.574417
6	27830122	G	A	0.1884	0.03125	0.18447628	0.559999
6	27839220	A	G	0.1594	0.02257	0.17471171	0.559687
6	27901210	A	G	0.2101	0.03472	0.20480594	0.551092
6	28056949	T	G	0.2029	0.03299	0.20042411	0.551474
6	28079503	G	A	0.1087	0.008681	0.16132099	0.546091
6	28125887	A	G	0.1087	0.01389	0.12929096	0.516533
6	28130137	G	A	0.1014	0.01562	0.10726822	0.512907
6	28277616	A	G	0.1522	0.01562	0.19818246	0.540149
6	28277641	A	C	0.1449	0.01562	0.18521261	0.539283
6	28331083	T	C	0.2174	0.03646	0.20933067	0.581192
6	28371065	C	T	0.3768	0.09896	0.24601759	0.701424
6	28419845	A	G	0.05797	0.001736	0.11492694	0.591674
6	28441362	G	A	0.2174	0.04514	0.178136	0.603151
6	28445477	T	G	0.2101	0.04688	0.16178925	0.611732
6	28486045	A	G	0.2319	0.05035	0.18246769	0.455175
6	28496331	C	T	0.2319	0.04688	0.19373661	0.466116
6	28576724	G	A	0.6594	0.3646	0.15695257	0.467832
6	28576737	A	G	0.1159	0.01389	0.1424774	0.449399
6	28616692	T	C	0.2319	0.04167	0.21190278	0.453954
6	28644448	C	T	0.2029	0.04861	0.14610342	0.448013
6	28710824	G	A	0.5217	0.2708	0.12983621	0.454983
6	28854137	T	G	0.2101	0.0434	0.17312045	0.441426
6	34750133	A	C	0.3696	0.1823	0.09397907	0.453096
6	35128662	A	G	0.3261	0.1389	0.11005703	0.618596
6	35160505	A	C	0.2826	0.1128	0.10538673	0.694222
7	22590671	A	C	0.08696	0.008681	0.11896201	0.502965
7	26614859	A	T	0.3333	0.1406	0.11487645	0.546442
7	26770417	G	A	0.2536	0.08507	0.12316063	0.636482
7	26912585	T	A	0.3623	0.1337	0.15732902	0.628693
7	26962520	G	A	0.3913	0.1458	0.16885348	0.747322
7	26962525	G	A	0.5435	0.2795	0.14025898	0.7508
7	27031489	C	T	0.3188	0.1076	0.15556618	0.695042
7	27057617	A	C	0.2609	0.0816	0.13941877	0.54583
7	27057649	A	C	0.2464	0.07639	0.1328883	0.534178
7	27153968	A	C	0.3551	0.1354	0.14640098	0.459183
7	27165451	A	C	0.2971	0.08681	0.17315848	0.47133
7	27199299	C	T	0.2029	0.06771	0.09811647	0.514427
7	27463440	T	C	0.2319	0.08507	0.0978641	0.474756
7	27716998	T	A	0.6159	0.3594	0.12256236	0.462553
7	27723112	A	G	0.2391	0.0816	0.11291304	0.503859
7	28032354	A	G	0.2899	0.1198	0.10190068	0.48907
7	28032357	A	G	0.2899	0.1198	0.10190068	0.48907
7	28032450	C	T	0.2826	0.1181	0.09699789	0.478568
7	28047717	T	C	0.2826	0.1198	0.09441517	0.47854
7	28401424	A	T	0.6522	0.3958	0.12002227	0.608635
7	28417011	A	G	0.06522	0.003472	0.1137693	0.491717
7	28678861	A	G	0.2029	0.4497	0.11462732	0.535593
7	28739510	C	T	0.413	0.1788	0.1404677	0.605819
7	28739523	G	T	0.413	0.1823	0.13552647	0.600432
7	28739548	G	T	0.413	0.1823	0.13552647	0.600432
7	29094336	T	G	0.05072	0.001736	0.09883932	0.47024
7	29787648	G	A	0.471	0.2257	0.13539672	0.742252
7	30332910	A	G	0.2319	0.4618	0.09916844	0.484936
7	30368071	T	C	0.1667	0.04688	0.10049993	0.635291
7	30420569	A	G	0.1884	0.03993	0.15235397	0.626347
7	30633388	A	G	0.1522	0.03993	0.09942967	0.540258
7	30670886	A	T	0.08696	0.005208	0.14431995	0.569223
7	30709449	A	G	0.4638	0.2292	0.12429743	0.611368
7	30709479	G	C	0.6812	0.4288	0.11545897	0.518472
7	30774094	A	G	0.3841	0.1441	0.1637369	0.589748
7	30855693	A	C	0.1667	0.04514	0.10513683	0.487544
7	30940729	G	A	0.2174	0.05903	0.13714158	0.559213
7	30940781	T	C	0.1449	0.02431	0.14257783	0.51629
7	30940804	T	A	0.1449	0.02431	0.14257783	0.51629
7	30957552	A	T	0.1449	0.02431	0.14257783	0.508972
7	31034142	T	G	0.3913	0.1806	0.11641713	0.550957
8	669459	A	C	0.5145	0.2604	0.13499204	0.642851
8	669552	A	G	0.6884	0.4462	0.1066527	0.448208
8	696411	G	A	0.6014	0.342	0.12678365	0.494518
8	696414	G	T	0.6014	0.342	0.12678365	0.494518
8	696452	A	T	0.5797	0.342	0.10805429	0.510914
8	2133760	T	C	0.3116	0.1354	0.10057393	0.495047
8	2133771	A	G	0.3116	0.1354	0.10057393	0.495047
8	2173674	G	T	0.6232	0.2483	0.26246865	0.461569
8	6027189	A	G	0.2391	0.02083	0.31441093	0.476797
8	7244931	C	G	0.442	0.2361	0.0969324	0.572063
8	7273481	T	C	0.1667	0.04688	0.10049993	0.687658
8	7273505	T	C	0.5507	0.3108	0.11347601	0.693955
8	7273508	A	C	0.1667	0.04514	0.10513683	0.606495
8	7571768	A	C	0.2826	0.08854	0.15114428	0.593167
8	7700035	C	T	0.3551	0.1667	0.10001059	0.688275
8	7708024	C	G	0.1449	0.01042	0.21728603	0.61731
8	7721274	T	C	0.2681	0.5538	0.14494862	0.468473
8	8051228	C	A	0.4348	0.2309	0.09631027	0.517774
8	8196083	A	T	0.1522	0.03646	0.10975676	0.648083
8	9552155	A	C	0.1304	0	0.278049	0.492237
8	9552190	T	C	0.1304	0	0.278049	0.492237
8	13184131	T	C	0.471	0.2552	0.10165169	0.523028
8	13394691	A	G	0.1739	0.02431	0.19092507	0.598805
8	18575492	A	T	0.1522	0.02257	0.16253452	0.525087
8	21373339	T	G	0.2754	0.09722	0.12486938	0.452144
8	21373353	T	C	0.2899	0.1042	0.12843478	0.459015
8	21400962	T	A	0.4855	0.2118	0.1681891	0.447065
8	22563807	C	T	0.1884	0.04514	0.135741	0.498538
8	22598925	A	G	0.1522	0.03299	0.12109107	0.535654
8	22598939	G	A	0.558	0.2934	0.1382365	0.597596
8	22598941	T	C	0.1522	0.03125	0.12719183	0.466717
8	23851544	A	C	0.2899	0.06771	0.21228109	0.473119
8	24591313	A	G	0.2826	0.07812	0.17515823	0.522746
8	24591384	G	A	0.558	0.3212	0.10952104	0.552401
8	24591460	A	G	0.1812	0.03819	0.14740254	0.554405
8	24737032	A	G	0.5217	0.2691	0.13174582	0.492011
8	24772558	A	G	0.1812	0.02431	0.20306693	0.533314
8	24772603	C	T	0.5652	0.2951	0.14305363	0.566693
8	24772623	A	G	0.5145	0.2656	0.12905422	0.546008
8	24772645	A	G	0.5217	0.2604	0.1417771	0.546563
8	24973118	C	T	0.1739	0.03472	0.14838594	0.514085
8	24973245	G	T	0.1232	0.01389	0.15584176	0.595618
8	24992948	A	C	0.1667	0.03472	0.13730319	0.605273
8	24992956	G	C	0.1014	0.0191	0.09181477	0.674235
8	24992977	T	A	0.1159	0.008681	0.17515896	0.588511
8	25029667	C	T	0.6159	0.316	0.1679096	0.59607
8	25201109	G	A	0.07246	0.006944	0.10174525	0.479277
8	25217671	A	T	0.4928	0.2396	0.13916857	0.508572
8	25217681	C	T	0.4928	0.2396	0.13916857	0.508572
8	25683258	A	C	0.0942	0.006944	0.14538722	0.522867
8	25697812	C	T	0.529	0.3003	0.10533209	0.443331
8	25774005	C	G	0.5435	0.316	0.10232646	0.445705
8	26213933	A	G	0.1739	0.02083	0.20780381	0.452691
8	26748325	A	C	0.3116	0.09028	0.18354512	0.473277
8	27417765	T	C	0.2754	0.0625	0.20723419	0.447354
8	27696436	T	A	0.2101	0.04167	0.17903013	0.441674
8	27696478	T	G	0.2101	0.04167	0.17903013	0.441674
8	27701200	T	C	0.1884	0.04167	0.146603	0.441808
8	28361939	A	G	0.4928	0.1979	0.19611589	0.553258
8	28385370	A	C	0.1304	0.02431	0.11866886	0.476373
8	30370037	G	A	0.2174	0.07465	0.10118657	0.445634
8	30432002	A	G	0.413	0.2188	0.09064447	0.488209
8	30492479	T	C	0.2101	0.05208	0.14614037	0.465845
8	30671710	A	C	0.3043	0.05208	0.28116338	0.55536
8	30671742	T	G	0.5072	0.2917	0.09552204	0.545946
8	31012387	A	G	0.2391	0.0625	0.15729913	0.5739
8	31056238	G	A	0.1304	0.02778	0.10559539	0.529825
8	31133203	G	A	0.2899	0.05903	0.2380024	0.565219
9	34369587	C	T	0.2464	0.0434	0.22738941	0.539091
9	34577924	C	T	0.5072	0.283	0.10405355	0.548544
9	34577925	C	T	0.4855	0.2726	0.09619427	0.533931
10	3828726	C	T	0.413	0.2014	0.11058878	0.478579
10	3828730	T	G	0.413	0.2014	0.11058878	0.478579
10	8305366	T	C	0.413	0.1424	0.19951829	0.484531
11	29047877	A	C	0.2464	0.04514	0.22116745	0.593223
12	11537467	A	G	0.4275	0.224	0.09748436	0.471859
13	8124848	C	T	0.2029	0.05556	0.12667372	0.495215
14	2574325	C	T	0.1594	0.03125	0.13845562	0.474603
14	2609434	C	T	0.3406	0.1424	0.11968167	0.4659
14	2612121	A	G	0.2826	0.1146	0.10247939	0.452116
14	2811527	T	C	0.1304	0.0191	0.14146984	0.495368
14	3045739	T	C	0.1449	0.02951	0.12207384	0.448642
14	31469300	T	C	0.3333	0.1302	0.1312678	0.467999
14	31469304	G	A	0.3261	0.1198	0.14116421	0.468978
14	31469674	T	A	0.3261	0.1285	0.12628566	0.469914
14	31469689	A	G	0.3261	0.1285	0.12628566	0.469914
14	31516570	A	C	0.1014	0.01736	0.09922776	0.473429
14	31516581	T	A	0.3478	0.1406	0.13000946	0.455653
14	31516670	A	T	0.3406	0.1389	0.12507318	0.457404
14	31516705	A	C	0.3406	0.1406	0.12243306	0.451391
14	31516761	T	C	0.3406	0.1406	0.12243306	0.453949
14	31519322	T	C	0.3261	0.1319	0.12080038	0.456832
15	5508	A	T	0.3841	0.1389	0.17276252	0.543886
15	6068	G	A	0.3913	0.1424	0.17473884	0.502373
15	2663774	G	C	0.2754	0.07812	0.16581731	0.529169
15	2784533	G	A	0.2826	0.05556	0.23866993	0.654143
15	2828710	A	C	0.2536	0.03299	0.27937171	0.640301
15	2836213	G	A	0.1667	0.02257	0.18704429	0.645639
15	2839965	A	G	0.1014	0.01215	0.12547158	0.64523
15	2842392	T	C	0.1377	0.02604	0.12370003	0.649635
15	2842443	A	G	0.1014	0.01215	0.12547158	0.63562
15	2842447	A	G	0.1014	0.01215	0.12547158	0.63562
15	2879807	G	C	0.1884	0.03299	0.17754167	0.633148
15	2936546	C	T	0.3043	0.05729	0.26380498	0.655389
15	3022328	T	C	0.2174	0.01042	0.34076557	0.647753
15	3063719	G	A	0.1232	0.006944	0.20189804	0.648554
15	3144246	G	C	0.1594	0.02257	0.17471171	0.640462
15	3144258	A	T	0.2536	0.02431	0.31920271	0.651559
15	3144278	A	C	0.2246	0.02431	0.27386082	0.652197
15	3146054	T	C	0.2246	0.02431	0.27386082	0.652197
15	3147682	C	A	0.2536	0.02431	0.31920271	0.651472
15	3209673	A	G	0.1594	0.005208	0.28183531	0.606031
15	3215334	C	T	0.2101	0.01389	0.30722992	0.613806
15	3241665	A	G	0.1159	0.001736	0.23352726	0.613016
15	3241668	C	G	0.07246	0.001736	0.14627026	0.601971
15	3264376	T	A	0.2029	0.01215	0.30627382	0.605178
15	3264411	C	G	0.2029	0.01215	0.30627382	0.605178
15	3277213	T	C	0.2029	0.01389	0.2954542	0.612342
15	3284852	C	T	0.2029	0.01215	0.30627382	0.63531
15	3320819	T	C	0.3116	0.01736	0.43838436	0.763436
15	3320834	C	T	0.2464	0.01042	0.38525968	0.768554
15	3322011	A	G	0.1957	0.01042	0.30564814	0.638195
15	3344013	T	C	0.1087	0	0.23827467	0.614539
15	3344019	C	T	0.06522	0.003472	0.1137693	0.627049
15	3344039	G	A	0.1377	0.001736	0.27370694	0.624728
15	3344378	C	A	0.1087	0	0.23827467	0.624174
15	3348527	T	C	0.1014	0	0.2243633	0.624066
15	3348557	A	G	0.1304	0.001736	0.26050575	0.621736
15	3360111	G	T	0.1232	0.001736	0.24723743	0.621214
15	3360112	A	C	0.1812	0.003472	0.33287094	0.619318
15	3387505	T	C	0.1812	0.003472	0.33287094	0.618295
15	3436158	G	A	0.1812	0.003472	0.33287094	0.615932
15	3436173	G	T	0.1812	0.003472	0.33287094	0.615932
15	3436181	C	G	0.1812	0.003472	0.33287094	0.615932
15	3450244	G	A	0.1812	0.003472	0.33287094	0.615932
15	3467706	T	C	0.1812	0.003472	0.33287094	0.615059
15	3538254	T	G	0.1812	0.003472	0.33287094	0.611708
15	3538455	G	T	0.1739	0.003472	0.32081665	0.612053
15	3562991	C	A	0.1812	0.006944	0.30582759	0.617597
15	3565326	A	T	0.1449	0.001736	0.28648538	0.619195
15	3567664	A	C	0.1884	0.006944	0.31783341	0.619667
15	3568423	A	G	0.1884	0.006944	0.31783341	0.619667
15	3576730	G	T	0.1884	0.006944	0.31783341	0.62491
15	3576852	T	C	0.1449	0.001736	0.28648538	0.615831
15	3599693	C	T	0.2681	0.06944	0.17801683	0.620798
15	3625779	G	A	0.1594	0.006944	0.26827506	0.607848
15	3657141	C	T	0.2319	0.07465	0.11871293	0.545244
15	3686147	T	C	0.1377	0	0.29092338	0.533981
15	3687918	C	T	0.1377	0	0.29092338	0.533981
15	3700058	T	C	0.1667	0.003472	0.3087148	0.536764
15	3746999	T	C	0.1594	0.006944	0.26827506	0.536995
15	3747027	C	T	0.1884	0.006944	0.31783341	0.535257
15	3749851	A	G	0.2029	0.006944	0.34142684	0.561534
15	4602156	G	A	0.2029	0.06597	0.10183253	0.475553
15	6192071	T	C	0.1449	0.03646	0.0991336	0.482756
15	6208601	A	G	0.1377	0.02257	0.13806362	0.443661
15	10085220	T	C	0.1232	0.0191	0.12898599	0.478371
15	10557414	T	C	0.3913	0.2014	0.09106077	0.463617
15	17702497	A	G	0.1449	0.02083	0.15824268	0.480469
15	17756830	G	A	0.1739	0.02778	0.17551892	0.453317
15	17756837	G	A	0.1522	0.02778	0.14027771	0.449854
15	17925502	T	G	0.1377	0.03472	0.09394308	0.616783
15	18327340	T	G	0.5217	0.2656	0.1357291	0.604129
15	18352761	T	A	0.2101	0.05208	0.14614037	0.578007
15	18378397	A	G	0.1449	0.02083	0.15824268	0.600765
15	18378470	T	A	0.2536	0.05903	0.18698111	0.613372
15	18450427	C	T	0.3116	0.5938	0.14252176	0.505225
15	18533541	C	A	0.6812	0.3715	0.17058565	0.570024
15	18576753	A	T	0.2174	0.03125	0.23057482	0.658341
15	18588263	A	C	0.6087	0.3281	0.1477428	0.650733
15	18593174	C	A	0.1087	0.0191	0.10411034	0.611949
15	18621706	G	C	0.2754	0.06424	0.20221021	0.62168
15	18638628	G	A	0.2609	0.06771	0.1729038	0.606623
15	18715503	T	C	0.3551	0.5885	0.10012402	0.496538
15	18809180	G	T	0.2754	0.09896	0.12158851	0.570429
15	18809216	G	A	0.1594	0.03646	0.12040835	0.548489
15	18811126	C	T	0.1812	0.03993	0.14158693	0.546477
15	18917306	T	C	0.5362	0.2882	0.12399901	0.592239
15	18921248	T	C	0.5652	0.3073	0.12986191	0.64469
15	18931008	G	A	0.2101	0.06424	0.11472882	0.560787
15	18948342	G	T	0.2101	0.06771	0.10691999	0.577482
15	18948513	T	C	0.2101	0.06597	0.11077729	0.577118
15	18958937	C	A	0.2101	0.06597	0.11077729	0.585036
15	18958963	T	C	0.2101	0.06597	0.11077729	0.584591
15	18984624	A	C	0.6014	0.375	0.09622525	0.571815
15	19031779	A	T	0.1957	0.06076	0.10447313	0.555245
15	19080729	T	C	0.2029	0.0625	0.10959866	0.558486
15	19191765	A	G	0.1449	0.02951	0.12207384	0.767973
15	19191787	C	T	0.529	0.2344	0.18191377	0.899979
15	19191856	G	T	0.6594	0.3698	0.15161418	0.971274
15	19191880	C	T	0.2464	0.06424	0.16254511	0.952485
15	19639674	T	C	0.1449	0.03125	0.11589154	0.699413
15	19639711	T	A	0.2029	0.04861	0.14610342	0.730793
15	19661204	T	C	0.1159	0.01389	0.1424774	0.660758
15	19661230	G	T	0.1667	0.05035	0.09179374	0.662236
15	19879549	G	A	0.08696	0.01042	0.10822723	0.750303
15	19879570	C	T	0.2174	0.05903	0.13714158	0.787331
15	19964175	A	G	0.1304	0.02951	0.09961964	0.775422
15	19974826	A	C	0.1522	0.04167	0.09459642	0.686146
15	19981293	T	C	0.07246	0.006944	0.10174525	0.64606
15	19981299	A	G	0.1087	0.01736	0.11188412	0.698618
15	19981337	A	C	0.07971	0.008681	0.1047639	0.545231
15	20043013	A	G	0.2826	0.5556	0.13334754	0.509309
15	20191956	A	G	0.1594	0.03472	0.12616606	0.629039
15	20202113	C	G	0.2899	0.5781	0.14753889	0.655299
15	20441741	C	G	0.1594	0.03993	0.10966228	0.684882
15	20448765	A	G	0.1522	0.03993	0.09942967	0.741695
15	20481214	A	G	0.4565	0.2031	0.15063105	0.7497
15	20626825	A	C	0.1232	0.006944	0.20189804	0.65357
15	20756942	A	G	0.1594	0.03819	0.1149326	0.655808
15	20795995	C	G	0.1667	0.03819	0.1256822	0.677815
15	20796078	A	G	0.1522	0.04167	0.09459642	0.671906
15	20797594	T	C	0.07246	0.003472	0.1291731	0.6562
15	20811800	C	G	0.2971	0.5712	0.13450036	0.666276
15	20873505	A	T	0.1739	0.04688	0.11031698	0.66293
15	20904888	A	G	0.1232	0.006944	0.20189804	0.69397
15	20904889	T	C	0.1522	0.03299	0.12109107	0.673499
15	20994186	T	C	0.1304	0.01042	0.19059394	0.682527
15	20994214	T	G	0.1594	0.03472	0.12616606	0.687069
15	20999394	G	T	0.1377	0.006944	0.22908082	0.727975
15	21061410	A	G	0.1232	0.02431	0.10697098	0.638752
15	21310888	T	A	0.1087	0.005208	0.18780468	0.551143
15	21340347	G	T	0.1377	0.03299	0.09926083	0.558578
15	21402305	C	T	0.2826	0.5747	0.15109732	0.606249
15	21484895	C	T	0.1667	0.03819	0.1256822	0.778232
15	21484937	A	G	0.442	0.1858	0.16027707	0.828282
15	21484944	G	A	0.1739	0.0434	0.12015471	0.713096
15	21577924	T	A	0.1594	0.03472	0.12616606	0.710619
15	21923290	A	G	0.1739	0.03646	0.14226144	0.611784
15	21936116	C	T	0.1087	0.005208	0.18780468	0.615028
15	21944399	A	T	0.1449	0.006944	0.24228558	0.652049
15	21945357	T	C	0.7319	0.4253	0.16485239	0.630255
15	21964486	A	G	0.1667	0.03125	0.14996632	0.617156
15	22028682	A	T	0.1377	0.03125	0.10489693	0.570483
15	22158191	A	T	0.1522	0.03299	0.12109107	0.542696
15	22174853	T	A	0.1667	0.03299	0.14347916	0.553802
15	22388763	A	G	0.1087	0.003472	0.20299897	0.676968
15	22388775	G	T	0.1014	0.003472	0.1886051	0.538463
15	22443774	C	G	0.1449	0.01042	0.21728603	0.555097
15	22451668	C	T	0.2826	0.5712	0.14776976	0.53547
15	22468449	G	A	0.1522	0.03299	0.12109107	0.54003
15	22469269	C	T	0.1377	0.03125	0.10489693	0.538253
15	22640716	T	C	0.1377	0.03472	0.09394308	0.587651
15	22640727	G	A	0.1377	0.03472	0.09394308	0.587651
15	22753516	A	G	0.1522	0.03993	0.09942967	0.592788
15	22892080	T	A	0.1449	0.02604	0.1353962	0.687592
15	22911153	C	T	0.2681	0.07118	0.17349341	0.710699
15	22979085	C	G	0.1087	0.01562	0.12027377	0.518028
15	23280057	T	C	0.1304	0.02604	0.11196063	0.54106
15	23487342	C	T	0.1304	0.01042	0.19059394	0.544969
15	23504340	C	G	0.6449	0.3767	0.13152997	0.754924
15	23646611	C	A	0.0942	0.003472	0.17416664	0.547187
15	23789770	T	C	0.2536	0.5503	0.15527863	0.528537
15	23797467	T	C	0.3696	0.5938	0.09296687	0.569735
15	23822059	A	G	0.1087	0.006944	0.17396853	0.512591
15	30228094	T	C	0.08696	0.006944	0.13092352	0.55027
15	30228111	A	G	0.06522	0	0.15109971	0.512397
15	30504329	G	A	0.1304	0.02083	0.13343142	0.450749
15	31234561	A	G	0.05072	0	0.11954919	0.453058
16	9483471	G	C	0.5	0.2396	0.14611169	0.622442
16	9502372	T	G	0.5	0.2396	0.14611169	0.630843
16	9512960	T	C	0.442	0.2135	0.12289024	0.630426
16	10013049	C	T	0.3913	0.1892	0.10543792	0.68986
16	10016210	T	A	0.3986	0.1962	0.10362736	0.62731
16	10019351	A	G	0.413	0.1771	0.14291119	0.62879
16	10023639	T	C	0.4783	0.2326	0.13386855	0.580807
16	10053358	A	G	0.6377	0.4097	0.09585088	0.665767
16	10053361	A	T	0.6884	0.4045	0.14415346	0.645018
16	10088424	G	A	0.4638	0.2153	0.14162979	0.714536
16	10088429	C	T	0.4638	0.2153	0.14162979	0.714536
16	10089225	A	C	0.3986	0.1632	0.14860442	0.745543
16	10089243	C	T	0.3986	0.1615	0.15122783	0.745374
16	10089520	A	T	0.4638	0.2135	0.14397996	0.725773
16	10305381	A	G	0.4928	0.2535	0.1228254	0.711439
16	10348641	C	T	0.4638	0.2465	0.10465285	0.696418
16	10451695	G	T	0.5	0.2639	0.11777889	0.809487
16	10451733	T	C	0.5797	0.3021	0.14888	0.805315
16	10451766	A	G	0.5797	0.309	0.14130797	0.759282
16	10562890	C	G	0.4638	0.2552	0.09553877	0.525009
16	10721836	A	C	0.4638	0.2274	0.12646206	0.686764
16	10758053	C	T	0.6449	0.4028	0.10758273	0.579097
16	10888588	G	A	0.3406	0.1319	0.13638266	0.530511
16	10888598	A	G	0.2826	0.1094	0.11104744	0.497889
16	10940071	G	A	0.2899	0.1007	0.13505531	0.506237
16	11094715	A	C	0.2899	0.125	0.09404318	0.445787
16	11094717	G	A	0.4493	0.2188	0.12326702	0.482819
16	11098796	T	C	0.3913	0.2014	0.09106077	0.491358
16	11396702	A	G	0.3261	0.5972	0.13261902	0.533588
17	1143005	G	A	0.5435	0.1215	0.39795758	0.560598
17	1182744	A	G	0.3696	0.04688	0.38991598	0.455835
17	1622016	A	C	0.4348	0.2083	0.12252926	0.523344
17	13154517	C	G	0.1232	0.02431	0.10697098	0.558761
17	13296164	T	C	0.2391	0.07465	0.12764252	0.569367
17	13296165	T	G	0.2391	0.07465	0.12764252	0.569367
17	13695197	G	A	0.3188	0.5608	0.10654592	0.534053
17	13935930	T	G	0.1232	0.02431	0.10697098	0.596226
17	15265746	G	A	0.1449	0.03472	0.10445561	0.5197
17	15918149	G	T	0.1739	0.02778	0.17551892	0.476937
17	16412043	G	T	0.1304	0.02951	0.09961964	0.475735
17	17092519	T	C	0.1014	0.01389	0.11595524	0.625624
17	17287722	C	A	0.1232	0.0191	0.12898599	0.60629
17	17340372	C	G	0.07246	0.005208	0.11448024	0.516985
17	17571009	A	G	0.6884	0.3646	0.18500866	0.464807
17	17626642	T	C	0.2826	0.625	0.2026803	0.476537
17	17855674	T	C	0.4855	0.25	0.12012925	0.84312
17	21449794	A	G	0.3188	0.592	0.13428462	0.599113
17	21466471	T	A	0.1957	0.05208	0.12615055	0.800167
17	21466913	C	A	0.529	0.2274	0.1915492	0.89983
17	21755591	T	C	0.2754	0.5573	0.14144593	0.810714
17	22003011	C	A	0.3768	0.1042	0.23382716	0.860387
17	22110156	T	C	0.2174	0.06771	0.11602035	0.802958
17	22328044	C	T	0.6014	0.3455	0.1233348	0.702076
17	22393315	G	C	0.1522	0.03299	0.12109107	0.651984
17	22609909	C	T	0.2826	0.1128	0.10538673	0.619959
17	22617385	G	T	0.1377	0.02778	0.11707682	0.584493
17	22617394	C	T	0.2536	0.5104	0.11971776	0.627944
17	22617405	A	C	0.1377	0.02778	0.11707682	0.610966
17	22705818	C	T	0.6014	0.3559	0.11338052	0.515567
17	22713401	G	A	0.1232	0.02257	0.11385839	0.473085
17	23291823	C	A	0.4638	0.2413	0.11034085	0.595069
17	23376368	A	G	0.06522	0.003472	0.1137693	0.460578
17	23533189	G	A	0.2391	0.08681	0.10280651	0.683857
17	23905842	C	T	0.06522	0.005208	0.09942578	0.468737
17	23905864	C	T	0.06522	0.005208	0.09942578	0.468737
17	24587845	C	A	0.0942	0.008681	0.13313364	0.663525
17	24600258	T	G	0.1159	0.01042	0.16338098	0.761935
17	24998237	T	A	0.1377	0.03472	0.09394308	0.447628
17	25043473	A	G	0.1884	0.0625	0.09154966	0.471837
17	25582081	C	T	0.07971	0.005208	0.12946643	0.518853
17	25617656	G	C	0.0942	0.006944	0.14538722	0.505948
17	25622757	A	G	0.0942	0.008681	0.13313364	0.503594
17	26110308	A	G	0.2971	0.08681	0.17315848	0.604897
Overlap between Fst and bottom 5% XP-EHH (selection for cider apples)
chr	pos	minor_allele	major_allele	maf_dessert	maf_cider	fst_dessert_cider	xpehh_cider
1	24167130	C	A	0.02899	0.1962	0.093366617	-0.2304
2	1120527	A	G	0.1449	0.3854	0.116652373	-0.388036
2	1164704	A	C	0.1667	0.3993	0.107420828	-0.369388
2	1367767	A	G	0.6594	0.3715	0.149889018	-0.516139
2	1443692	A	G	0.2609	0.5017	0.106279061	-0.485101
2	1444127	A	G	0.6957	0.3889	0.166507648	-0.405815
2	1487338	G	A	0.2899	0.5139	0.092207689	-0.376966
2	2201194	C	G	0.2681	0.4931	0.09359987	-0.375619
2	2202374	T	G	0.2391	0.4757	0.103946588	-0.391751
2	2234773	G	C	0.2609	0.4896	0.09672748	-0.333711
2	2261826	A	G	0.2609	0.4896	0.09672748	-0.33599
2	2579476	G	A	0.3116	0.5434	0.09811443	-0.296187
2	2622877	T	A	0.6812	0.434	0.110960948	-0.330513
2	2622893	T	C	0.2319	0.4913	0.122873708	-0.33418
2	2623121	T	C	0.1232	0.3299	0.094888434	-0.390213
2	2766232	A	C	0.6377	0.4149	0.091581488	-0.223079
2	2875857	A	G	0.6304	0.4045	0.094371328	-0.293537
2	3793959	T	C	0.1159	0.3212	0.095261612	-0.337619
2	13178134	A	G	0.05072	0.2326	0.095427721	-0.363965
2	13578860	G	A	0.1594	0.3976	0.112723406	-0.21722
5	36386237	T	A	0.05072	0.2656	0.119783496	-0.306541
7	1564615	C	T	0.1377	0.342	0.090632942	-0.35426
8	2840946	T	C	0.2029	0.4514	0.11599104	-0.234939
8	9871771	T	C	0.1884	0.4045	0.092480916	-0.298551
9	1267611	T	G	0.2101	0.4826	0.135344706	-0.367528
9	1697074	A	G	0.6522	0.3993	0.116845318	-0.295608
9	1774541	C	T	0.2826	0.5642	0.141215673	-0.358612
9	2731360	T	C	0.7536	0.5156	0.104665802	-0.476621
9	36124847	T	C	0.1884	0.4184	0.102895354	-0.283704
9	36148636	T	C	0.1812	0.4132	0.105209453	-0.306889
9	36148669	A	G	0.1522	0.3941	0.116638637	-0.351714
10	4267309	A	T	0.7391	0.4583	0.140513713	-0.233127
10	35210785	T	C	0.01449	0.1701	0.092070763	-0.222835
10	35210791	T	C	0.01449	0.1701	0.092070763	-0.222835
11	6846384	T	C	0.2029	0.4809	0.140612923	-0.367005
11	6934117	G	A	0.05797	0.003472	0.098180313	-0.299686
11	6934293	A	G	0.07971	0.2708	0.093259257	-0.310213
16	837425	C	T	0.7029	0.434	0.129762135	-0.632977
16	909892	C	A	0.2609	0.4948	0.100786198	-0.64703
16	2762343	C	A	0.2754	0.5312	0.118311787	-0.739716
16	2874223	G	A	0.1087	0.3611	0.132724681	-0.80063
16	3060421	T	C	0.2029	0.4635	0.125872105	-0.65598
16	3136257	C	G	0.1957	0.4757	0.142922301	-0.651825
16	3136340	C	G	0.1957	0.4774	0.144396929	-0.649441
16	3161430	C	T	0.2101	0.4844	0.136890657	-0.629615
16	3176562	A	C	0.1957	0.4913	0.156669246	-0.65111
16	3248969	A	G	0.1957	0.4792	0.14596456	-0.429053
16	3421803	C	T	0.2174	0.4774	0.124268644	-0.41661
16	3789325	C	T	0.6014	0.3733	0.09769381	-0.502474
16	5190849	A	G	0.1159	0.316	0.091498801	-0.340813
16	5398699	C	A	0.2899	0.5417	0.114749252	-0.216182
16	6169717	A	G	0.1739	0.408	0.10767569	-0.344243
16	6416296	C	G	0.587	0.3681	0.090726649	-0.224377
16	6427712	C	T	0.2319	0.07639	0.114999408	-0.257234
16	6427793	C	A	0.3406	0.5642	0.091742912	-0.295805
16	12187423	T	A	0.0942	0.3073	0.105723463	-0.241403
16	12882947	C	A	0.7609	0.4792	0.141846285	-0.294718
16	23737773	G	A	0.1014	0.3125	0.102568432	-0.357167
17	176776	T	C	0.05797	0.2778	0.121039994	-0.346075
17	1378676	C	T	0.0942	0.4271	0.204114118	-0.327853
17	1378805	C	T	0.1667	0.5156	0.208827243	-0.232261
17	1452176	C	T	0.1232	0.3542	0.113051821	-0.418499
17	2001831	C	T	0.5942	0.3073	0.156825608	-0.310129
17	2188036	C	T	0.1014	0.3993	0.171941458	-0.795365
17	2378191	C	G	0.1014	0.3438	0.126431881	-0.335771
17	2962247	A	G	0.01449	0.3559	0.235377469	-0.349358
17	3108886	C	T	0.007246	0.2483	0.158727119	-0.318055
17	3207437	A	G	0.07246	0.3247	0.141674899	-0.30265
17	3246034	A	G	0.1159	0.4201	0.174461469	-0.257081
17	3499367	T	C	0.007246	0.2101	0.130163164	-0.376105
17	3738715	T	C	0.07971	0.2882	0.105986642	-0.562904
17	3770750	C	T	0.06522	0.3819	0.197032082	-0.515458
17	4621293	A	G	0.1884	0.408	0.095065608	-0.240421
17	4725282	A	G	0.2101	0.4774	0.130917101	-0.308324
17	6007439	A	C	0.04348	0.3142	0.165944403	-0.518565
17	6266178	T	C	0.2246	0.4688	0.110871513	-0.460942
17	6324600	C	G	0.1159	0.3906	0.149384691	-0.419081
17	6852592	G	A	0.03623	0.217	0.100073607	-0.217612
17	8369574	G	C	0.05072	0.2413	0.101742437	-0.426521
17	8896453	T	C	0	0.1632	0.105915273	-0.446301
17	9037373	A	T	0.05797	0.2552	0.104154289	-0.484044
