# Supplementary material for: Genomic consequences of apple improvement
Source: Hortic Res. 2021 Jan 1;8:9. doi: 10.1038/s41438-020-00441-7 (PMC7775473; doi:10.1038/s41438-020-00441-7)
Supplement: Supplementary file 3 — Supplementary Tables - zipped [file 41438_2020_441_MOESM3_ESM.zip › supp tables/TableS13.xlsx]

## Sheet: Dessert
Dessert mRNA info
snp_chr	snp_pos	snp_pos_minus_50kb	snp_pos_plus_50kb	overlapping_mrna	mrna_chr	mrna_start	mrna_end	go_term	go_id
1	28131876	28081876	28181876	MD01G1182100	1	28092561	28094807	protein binding	GO:0005515
1	28131876	28081876	28181876	MD01G1182900	1	28162243	28162702	oxidation-reduction process; peptide-methionine-(S)-S-oxide reductase activity	GO:0008113; GO:0055114
1	28131876	28081876	28181876	MD01G1182500	1	28117262	28119753
1	28131876	28081876	28181876	MD01G1182600	1	28120533	28121213	integral to peroxisomal membrane; peroxisome fission	GO:0005779; GO:0016559
1	28131876	28081876	28181876	MD01G1182300	1	28104180	28111060	ATP binding; chromosome; chromosome organization; protein binding	GO:0005515; GO:0005524; GO:0005694; GO:0051276
1	28131876	28081876	28181876	MD01G1182200	1	28097024	28102157
1	28131876	28081876	28181876	MD01G1182800	1	28127908	28132046	Golgi transport complex; intracellular protein transport	GO:0006886; GO:0017119
1	28131876	28081876	28181876	MD01G1182700	1	28122113	28126313	mRNA binding; mRNA splice site selection; U1 snRNP	GO:0003729; GO:0005685; GO:0006376
1	28131876	28081876	28181876	MD01G1182400	1	28111538	28112804	membrane; transport; transporter activity	GO:0005215; GO:0006810; GO:0016020
1	28131876	28081876	28181876	MD01G1182000	1	28085892	28086848	nucleic acid binding	GO:0003676
1	28565774	28515774	28615774	MD01G1187000	1	28575481	28577722	ADP binding	GO:0043531
1	28565774	28515774	28615774	MD01G1186600	1	28532495	28535538	ADP binding	GO:0043531
1	28565774	28515774	28615774	MD01G1187400	1	28597643	28603274	cation transport; integral to membrane; solute:hydrogen antiporter activity; transmembrane transport	GO:0006812; GO:0015299; GO:0016021; GO:0055085
1	28565774	28515774	28615774	MD01G1186900	1	28565640	28566082
1	28565774	28515774	28615774	MD01G1186700	1	28543074	28543584
1	28565774	28515774	28615774	MD01G1186800	1	28550421	28562418	ADP binding	GO:0043531
1	28565774	28515774	28615774	MD01G1186500	1	28517385	28520196	ADP binding	GO:0043531
1	28565774	28515774	28615774	MD01G1187300	1	28594562	28597209
1	28565774	28515774	28615774	MD01G1187200	1	28590054	28593736	activation of protein kinase activity; microtubule; regulation of mitotic spindle organization; spindle	GO:0005819; GO:0005874; GO:0032147; GO:0060236
1	28565774	28515774	28615774	MD01G1187500	1	28604105	28605694	2 iron, 2 sulfur cluster binding; intracellular membrane-bounded organelle	GO:0043231; GO:0051537
1	28565774	28515774	28615774	MD01G1187600	1	28609860	28611326
1	28565774	28515774	28615774	MD01G1187100	1	28581293	28582920	ADP binding	GO:0043531
1	28581477	28531477	28631477	MD01G1187900	1	28623282	28626410	metalloendopeptidase activity; proteolysis	GO:0004222; GO:0006508
1	28581477	28531477	28631477	MD01G1187800	1	28618069	28622457	ATP binding; helicase activity; nucleic acid binding; nucleus; RNA binding	GO:0003676; GO:0003723; GO:0004386; GO:0005524; GO:0005634
1	28581477	28531477	28631477	MD01G1187700	1	28614825	28616755	protein binding	GO:0005515
1	28887045	28837045	28937045	MD01G1189600	1	28866358	28866624
1	28887045	28837045	28937045	MD01G1189500	1	28842375	28844185	protein binding; signal transduction	GO:0005515; GO:0007165
1	28887045	28837045	28937045	MD01G1190500	1	28920565	28922807	ADP binding; protein binding; signal transduction	GO:0005515; GO:0007165; GO:0043531
1	28887045	28837045	28937045	MD01G1189900	1	28886302	28887624	proteolysis; serine-type endopeptidase activity	GO:0004252; GO:0006508
1	28887045	28837045	28937045	MD01G1189800	1	28883871	28884693
1	28887045	28837045	28937045	MD01G1190100	1	28891153	28893549
1	28887045	28837045	28937045	MD01G1190900	1	28934572	28936616	protein binding; signal transduction	GO:0005515; GO:0007165
1	28887045	28837045	28937045	MD01G1190700	1	28923705	28925985	protein binding	GO:0005515
1	28887045	28837045	28937045	MD01G1189700	1	28881915	28882990
1	28887045	28837045	28937045	MD01G1190400	1	28916720	28917928	proteolysis; serine-type endopeptidase activity	GO:0004252; GO:0006508
1	28887045	28837045	28937045	MD01G1190300	1	28894851	28895594
1	29418267	29368267	29468267	MD01G1196600	1	29455468	29456116
1	29418267	29368267	29468267	MD01G1195800	1	29406513	29407843
1	29418267	29368267	29468267	MD01G1195400	1	29377997	29379675	oxidation-reduction process; oxidoreductase activity; zinc ion binding	GO:0008270; GO:0016491; GO:0055114
1	29418267	29368267	29468267	MD01G1195500	1	29383738	29385849	oxidation-reduction process; oxidoreductase activity; zinc ion binding	GO:0008270; GO:0016491; GO:0055114
1	29418267	29368267	29468267	MD01G1196100	1	29427231	29427893	DNA binding; regulation of transcription, DNA-dependent; sequence-specific DNA binding transcription factor activity	GO:0003677; GO:0003700; GO:0006355
1	29418267	29368267	29468267	MD01G1196200	1	29435689	29437030
1	29418267	29368267	29468267	MD01G1196700	1	29456976	29461302	nucleic acid binding	GO:0003676
1	29418267	29368267	29468267	MD01G1196400	1	29444137	29446729
1	29418267	29368267	29468267	MD01G1196300	1	29438905	29439612	DNA binding; regulation of transcription, DNA-dependent; sequence-specific DNA binding transcription factor activity	GO:0003677; GO:0003700; GO:0006355
1	29418267	29368267	29468267	MD01G1195600	1	29392370	29396477	metal ion binding; protein binding	GO:0005515; GO:0046872
1	29418267	29368267	29468267	MD01G1195900	1	29415988	29419202
1	29418267	29368267	29468267	MD01G1195700	1	29400588	29404122	ATP binding; protein kinase activity; protein phosphorylation	GO:0004672; GO:0005524; GO:0006468
1	29418267	29368267	29468267	MD01G1196500	1	29449421	29453702	DNA binding; two-component signal transduction system (phosphorelay)	GO:0000160; GO:0003677
1	29418267	29368267	29468267	MD01G1196000	1	29419691	29427060	aminoacyl-tRNA editing activity; aminoacyl-tRNA ligase activity; ATP binding; cytoplasm; nucleotide binding; tRNA aminoacylation for protein translation; valine-tRNA ligase activity; valyl-tRNA aminoacylation	GO:0000166; GO:0002161; GO:0004812; GO:0004832; GO:0005524; GO:0005737; GO:0006418; GO:0006438
1	29439212	29389212	29489212	MD01G1196800	1	29468943	29470622	antiporter activity; drug transmembrane transport; drug transmembrane transporter activity; membrane; transmembrane transport	GO:0006855; GO:0015238; GO:0015297; GO:0016020; GO:0055085
2	31745844	31695844	31795844	MD02G1263200	2	31759248	31760604	oxidation-reduction process; oxidoreductase activity	GO:0016491; GO:0055114
2	31745844	31695844	31795844	MD02G1263600	2	31773404	31778546	phosphatidylinositol-3-phosphate binding; ubiquitin binding	GO:0032266; GO:0043130
2	31745844	31695844	31795844	MD02G1263400	2	31767978	31768339
2	31745844	31695844	31795844	MD02G1263100	2	31755607	31756967	oxidation-reduction process; oxidoreductase activity	GO:0016491; GO:0055114
2	31745844	31695844	31795844	MD02G1263800	2	31782818	31783779	oxidation-reduction process; oxidoreductase activity	GO:0016491; GO:0055114
2	31745844	31695844	31795844	MD02G1262600	2	31710168	31711974
2	31745844	31695844	31795844	MD02G1263300	2	31760665	31765976
2	31745844	31695844	31795844	MD02G1262900	2	31718839	31728839	ATP binding; ATP-dependent 3'-5' DNA helicase activity; ATP-dependent helicase activity; catalytic activity; cellular metabolic process; DNA recombination; DNA repair; DNA replication; intracellular; nucleic acid binding; nucleotide binding	GO:0000166; GO:0003676; GO:0003824; GO:0005524; GO:0005622; GO:0006260; GO:0006281; GO:0006310; GO:0008026; GO:0043140; GO:0044237
2	31745844	31695844	31795844	MD02G1263500	2	31769771	31771111
2	31745844	31695844	31795844	MD02G1263700	2	31779026	31782248	protein binding; zinc ion binding	GO:0005515; GO:0008270
2	31745844	31695844	31795844	MD02G1263000	2	31732199	31738472	ATP binding; integral to membrane; magnesium ion binding; nucleotide binding; phospholipid-translocating ATPase activity; phospholipid transport	GO:0000166; GO:0000287; GO:0004012; GO:0005524; GO:0015914; GO:0016021
2	31959524	31909524	32009524	MD02G1265200	2	31944684	31952840
2	31959524	31909524	32009524	MD02G1265700	2	31984152	31988373	histone lysine methylation; histone-lysine N-methyltransferase activity; nucleus; protein binding; zinc ion binding	GO:0005515; GO:0005634; GO:0008270; GO:0018024; GO:0034968
2	31959524	31909524	32009524	MD02G1265400	2	31965117	31966769
2	31959524	31909524	32009524	MD02G1265000	2	31918480	31920231
2	31959524	31909524	32009524	MD02G1265600	2	31980146	31983378	cytoplasm; integral to membrane; lipid metabolic process; oxidoreductase activity, acting on the CH-CH group of donors	GO:0005737; GO:0006629; GO:0016021; GO:0016627
2	31959524	31909524	32009524	MD02G1265500	2	31966771	31974678
2	31959524	31909524	32009524	MD02G1266000	2	32000468	32000773	calcium ion binding	GO:0005509
2	31959524	31909524	32009524	MD02G1265900	2	31993324	31999677	DNA binding; nucleic acid binding; protein dimerization activity	GO:0003676; GO:0003677; GO:0046983
2	31959524	31909524	32009524	MD02G1264900	2	31915555	31916757
2	31959524	31909524	32009524	MD02G1265100	2	31921207	31936520	ATP binding; chromosome; DNA binding; DNA metabolic process; DNA topoisomerase activity; DNA topoisomerase (ATP-hydrolyzing) activity; DNA topological change	GO:0003677; GO:0003916; GO:0003918; GO:0005524; GO:0005694; GO:0006259; GO:0006265
2	31959524	31909524	32009524	MD02G1265300	2	31954554	31959766	DNA binding; multicellular organismal development; regulation of transcription, DNA-dependent; sequence-specific DNA binding transcription factor activity	GO:0003677; GO:0003700; GO:0006355; GO:0007275
2	31959524	31909524	32009524	MD02G1264800	2	31912003	31915553	ADP binding; protein binding; signal transduction	GO:0005515; GO:0007165; GO:0043531
3	36839013	36789013	36889013	MD03G1290800	3	36828987	36829580	enzyme inhibitor activity	GO:0004857
3	36839013	36789013	36889013	MD03G1290600	3	36815891	36817826	intracellular; ribosome; structural constituent of ribosome; translation	GO:0003735; GO:0005622; GO:0005840; GO:0006412
3	36839013	36789013	36889013	MD03G1291300	3	36857633	36860139	sucrose metabolic process; sucrose synthase activity	GO:0005985; GO:0016157
3	36839013	36789013	36889013	MD03G1290000	3	36798798	36799307
3	36839013	36789013	36889013	MD03G1291400	3	36873989	36876173	carbohydrate metabolic process; polygalacturonase activity	GO:0004650; GO:0005975
3	36839013	36789013	36889013	MD03G1290700	3	36819890	36822533	catalytic activity	GO:0003824
3	36839013	36789013	36889013	MD03G1291000	3	36838382	36840289	cell wall; cell wall modification; enzyme inhibitor activity; pectinesterase activity	GO:0004857; GO:0005618; GO:0030599; GO:0042545
3	36839013	36789013	36889013	MD03G1290900	3	36832802	36834862	cell wall; cell wall modification; enzyme inhibitor activity; pectinesterase activity	GO:0004857; GO:0005618; GO:0030599; GO:0042545
3	36839013	36789013	36889013	MD03G1290300	3	36808549	36809374
3	36839013	36789013	36889013	MD03G1289900	3	36793321	36794497	response to stress	GO:0006950
3	36839013	36789013	36889013	MD03G1290400	3	36809732	36810214
3	36839013	36789013	36889013	MD03G1290100	3	36800626	36801104
3	36839013	36789013	36889013	MD03G1290500	3	36811903	36814936	exocyst; vesicle docking involved in exocytosis	GO:0000145; GO:0006904
3	36839013	36789013	36889013	MD03G1291200	3	36849646	36852494	carbohydrate metabolic process; catalytic activity; hydrolase activity, hydrolyzing O-glycosyl compounds	GO:0003824; GO:0004553; GO:0005975
3	36839013	36789013	36889013	MD03G1290200	3	36801217	36801764
3	37311925	37261925	37361925	MD03G1297100	3	37291914	37296766	DNA binding	GO:0003677
3	37311925	37261925	37361925	MD03G1297400	3	37317175	37318225
3	37311925	37261925	37361925	MD03G1296700	3	37272604	37277877
3	37311925	37261925	37361925	MD03G1296900	3	37280207	37284563	lipid metabolic process	GO:0006629
3	37311925	37261925	37361925	MD03G1297000	3	37286906	37290464	protein folding; unfolded protein binding	GO:0006457; GO:0051082
3	37311925	37261925	37361925	MD03G1297200	3	37305663	37308322
3	37311925	37261925	37361925	MD03G1296800	3	37278889	37280205
3	37311925	37261925	37361925	MD03G1297500	3	37325479	37329941
3	37311925	37261925	37361925	MD03G1297600	3	37334745	37338570
3	37311925	37261925	37361925	MD03G1298100	3	37359978	37360896
3	37311925	37261925	37361925	MD03G1297300	3	37310920	37317055	CTP biosynthetic process; CTP synthase activity; pyrimidine nucleotide biosynthetic process	GO:0003883; GO:0006221; GO:0006241
3	37412467	37362467	37462467	MD03G1298400	3	37393866	37394907
3	37412467	37362467	37462467	MD03G1298600	3	37416191	37416640
3	37412467	37362467	37462467	MD03G1298700	3	37446983	37449947
3	37412467	37362467	37462467	MD03G1298300	3	37388496	37390320
4	4085352	4035352	4135352	MD04G1036200	4	4045777	4048897
4	4085352	4035352	4135352	MD04G1036500	4	4084894	4086567
4	4085352	4035352	4135352	MD04G1036900	4	4107530	4115881	cofactor binding	GO:0048037
4	4085352	4035352	4135352	MD04G1037000	4	4117785	4124994	transmembrane transport	GO:0055085
4	4085352	4035352	4135352	MD04G1037100	4	4126629	4130360
4	4085352	4035352	4135352	MD04G1036700	4	4098710	4099211
4	4085352	4035352	4135352	MD04G1036600	4	4098127	4098438	calcium ion binding	GO:0005509
4	4085352	4035352	4135352	MD04G1036800	4	4100110	4106848	integral to membrane; transport	GO:0006810; GO:0016021
4	4085352	4035352	4135352	MD04G1036400	4	4073404	4077878	ADP binding; protein binding; signal transduction	GO:0005515; GO:0007165; GO:0043531
4	4085352	4035352	4135352	MD04G1036100	4	4040859	4043898	ADP binding; protein binding	GO:0005515; GO:0043531
4	4298977	4248977	4348977	MD04G1039600	4	4337031	4341213
4	4298977	4248977	4348977	MD04G1038700	4	4274138	4274890	protein transport	GO:0015031
4	4298977	4248977	4348977	MD04G1039400	4	4313491	4320866	integral to membrane; membrane; substrate-specific transmembrane transporter activity; transmembrane transport; transmembrane transporter activity; transporter activity	GO:0005215; GO:0016020; GO:0016021; GO:0022857; GO:0022891; GO:0055085
4	4298977	4248977	4348977	MD04G1038400	4	4252712	4255043
4	4298977	4248977	4348977	MD04G1039000	4	4276411	4277645	transcription, DNA-dependent	GO:0006351
4	4298977	4248977	4348977	MD04G1038900	4	4275526	4275966	nucleotide binding	GO:0000166
4	4298977	4248977	4348977	MD04G1039500	4	4324009	4328222	integral to membrane; positive regulation of catalytic activity; protein processing	GO:0016021; GO:0016485; GO:0043085
4	4298977	4248977	4348977	MD04G1039200	4	4298717	4300846
4	4298977	4248977	4348977	MD04G1039300	4	4307822	4308100
4	4298977	4248977	4348977	MD04G1038500	4	4257056	4261825	ATP binding; protein kinase activity; protein phosphorylation; protein tyrosine kinase activity	GO:0004672; GO:0004713; GO:0005524; GO:0006468
4	4298977	4248977	4348977	MD04G1038600	4	4263883	4271776	protein binding	GO:0005515
4	4298977	4248977	4348977	MD04G1039100	4	4278450	4279442
4	4298977	4248977	4348977	MD04G1038800	4	4274892	4275523
4	11374042	11324042	11424042	MD04G1082300	4	11416513	11422159	peptidase activity; proteolysis	GO:0006508; GO:0008233
4	11374042	11324042	11424042	MD04G1082000	4	11338034	11340258	biosynthetic process; transferase activity	GO:0009058; GO:0016740
4	11374042	11324042	11424042	MD04G1082100	4	11344205	11344495	cell redox homeostasis	GO:0045454
4	12105668	12055668	12155668	MD04G1083800	4	12064184	12067335	multicellular organismal development	GO:0007275
4	12153144	12103144	12203144	MD04G1083900	4	12182835	12187506	copper ion binding; oxidation-reduction process; oxidoreductase activity	GO:0005507; GO:0016491; GO:0055114
4	31441883	31391883	31491883	MD04G1235500	4	31442829	31448618
4	31441883	31391883	31491883	MD04G1235900	4	31481014	31487896
4	31441883	31391883	31491883	MD04G1235000	4	31412482	31416441	ATP binding; protein binding; protein kinase activity; protein phosphorylation	GO:0004672; GO:0005515; GO:0005524; GO:0006468
4	31441883	31391883	31491883	MD04G1235100	4	31422379	31426562	DNA binding; nucleic acid binding	GO:0003676; GO:0003677
4	31441883	31391883	31491883	MD04G1235200	4	31428517	31429323	protein binding	GO:0005515
4	31441883	31391883	31491883	MD04G1235400	4	31441262	31442635	protein binding	GO:0005515
4	31441883	31391883	31491883	MD04G1235600	4	31449108	31451954	binding; protein ubiquitination; ubiquitin-protein ligase activity	GO:0004842; GO:0005488; GO:0016567
4	31441883	31391883	31491883	MD04G1234800	4	31397947	31400212	hydrolase activity, acting on ester bonds	GO:0016788
4	31441883	31391883	31491883	MD04G1234900	4	31401873	31407940	protein binding	GO:0005515
4	31441883	31391883	31491883	MD04G1235300	4	31432347	31440952	protein binding	GO:0005515
4	31441883	31391883	31491883	MD04G1235800	4	31469427	31471913	DNA binding	GO:0003677
4	31441883	31391883	31491883	MD04G1236000	4	31488876	31490819	integral to membrane	GO:0016021
4	31441883	31391883	31491883	MD04G1235700	4	31454388	31457309
6	587436	537436	637436	MD06G1005100	6	574883	580734	integral to membrane; membrane; substrate-specific transmembrane transporter activity; transmembrane transport; transmembrane transporter activity; transporter activity	GO:0005215; GO:0016020; GO:0016021; GO:0022857; GO:0022891; GO:0055085
6	587436	537436	637436	MD06G1005600	6	603785	607986	dolichyl-diphosphooligosaccharide-protein glycotransferase activity; endoplasmic reticulum; integral to membrane; protein glycosylation	GO:0004579; GO:0005783; GO:0006486; GO:0016021
6	587436	537436	637436	MD06G1006000	6	630908	631671	defense response; integral to membrane	GO:0006952; GO:0016021
6	587436	537436	637436	MD06G1005500	6	601730	603590	regulation of anion transport; voltage-gated anion channel activity	GO:0008308; GO:0044070
6	587436	537436	637436	MD06G1005200	6	587070	588929	chloroplast; chloroplast fission	GO:0009507; GO:0010020
6	587436	537436	637436	MD06G1005000	6	569287	573617
6	587436	537436	637436	MD06G1005300	6	591522	594800	Golgi apparatus; mRNA binding; mRNA splice site selection; nucleotide-sugar transport; U1 snRNP	GO:0003729; GO:0005685; GO:0005794; GO:0006376; GO:0015780
6	587436	537436	637436	MD06G1005800	6	610672	616230	defense response; integral to membrane	GO:0006952; GO:0016021
6	587436	537436	637436	MD06G1005900	6	619871	629712	transcription factor TFIID complex; transcription initiation, DNA-dependent	GO:0005669; GO:0006352
6	587436	537436	637436	MD06G1005400	6	598210	598782
6	587436	537436	637436	MD06G1005700	6	607998	609915
6	680780	630780	730780	MD06G1006400	6	683459	684137
6	680780	630780	730780	MD06G1006700	6	691134	695870	catalytic activity; cation binding; protein dephosphorylation; protein serine/threonine phosphatase activity	GO:0003824; GO:0004722; GO:0006470; GO:0043169
6	680780	630780	730780	MD06G1006800	6	709114	713950	ionotropic glutamate receptor activity; membrane	GO:0004970; GO:0016020
6	680780	630780	730780	MD06G1006900	6	714149	716282	carbohydrate metabolic process; hydrolase activity, hydrolyzing O-glycosyl compounds	GO:0004553; GO:0005975
6	680780	630780	730780	MD06G1006300	6	679506	682991
6	680780	630780	730780	MD06G1007100	6	722533	725775	protein binding	GO:0005515
6	680780	630780	730780	MD06G1007000	6	716756	721241	ATP binding; mRNA processing; protein binding; protein kinase activity; protein phosphorylation; ribonuclease activity	GO:0004540; GO:0004672; GO:0005515; GO:0005524; GO:0006397; GO:0006468
6	680780	630780	730780	MD06G1006200	6	673235	673960
6	680780	630780	730780	MD06G1006600	6	688251	691046
6	680780	630780	730780	MD06G1006500	6	684140	686533	glucose metabolic process; NAD binding; NADP binding; oxidation-reduction process; oxidoreductase activity, acting on the aldehyde or oxo group of donors, NAD or NADP as acceptor	GO:0006006; GO:0016620; GO:0050661; GO:0051287; GO:0055114
6	680780	630780	730780	MD06G1006100	6	637158	642584	defense response; integral to membrane	GO:0006952; GO:0016021
6	711350	661350	761350	MD06G1007200	6	728836	733503	binding; protein binding; protein ubiquitination; ubiquitin-protein ligase activity	GO:0004842; GO:0005488; GO:0005515; GO:0016567
6	711350	661350	761350	MD06G1007600	6	754392	755166	integral to membrane; transmembrane transporter activity	GO:0016021; GO:0022857
6	711350	661350	761350	MD06G1007500	6	750958	751230
6	711350	661350	761350	MD06G1007400	6	741935	749888	calcium ion binding; protein binding	GO:0005509; GO:0005515
6	711350	661350	761350	MD06G1007300	6	734542	741636	cysteine biosynthetic process from serine; cysteine synthase activity	GO:0004124; GO:0006535
6	1927914	1877914	1977914	MD06G1015700	6	1964269	1971138	ribosome; RNA binding; structural constituent of ribosome; translation	GO:0003723; GO:0003735; GO:0005840; GO:0006412
6	1927914	1877914	1977914	MD06G1015300	6	1942676	1948290
6	1927914	1877914	1977914	MD06G1015100	6	1922680	1923164
6	1927914	1877914	1977914	MD06G1015000	6	1894264	1899615	methyltransferase activity	GO:0008168
6	1927914	1877914	1977914	MD06G1015500	6	1956127	1958223	nucleus	GO:0005634
6	1927914	1877914	1977914	MD06G1015200	6	1938586	1942209	DNA binding; DNA recombination; DNA repair; DNA replication; nucleic acid binding; nucleus; zinc ion binding	GO:0003676; GO:0003677; GO:0005634; GO:0006260; GO:0006281; GO:0006310; GO:0008270
6	1927914	1877914	1977914	MD06G1015400	6	1948607	1955229	endoplasmic reticulum; Golgi vesicle transport	GO:0005783; GO:0048193
6	1927914	1877914	1977914	MD06G1014900	6	1889883	1892152
6	1927914	1877914	1977914	MD06G1014800	6	1885432	1889881	ATP binding; protein kinase activity; protein phosphorylation	GO:0004672; GO:0005524; GO:0006468
6	1927914	1877914	1977914	MD06G1015600	6	1959232	1964120
6	27285366	27235366	27335366	MD06G1129300	6	27286314	27290990
6	27285366	27235366	27335366	MD06G1128800	6	27263575	27266277
6	27285366	27235366	27335366	MD06G1129100	6	27270868	27272511	iron ion binding	GO:0005506
6	27285366	27235366	27335366	MD06G1129500	6	27318257	27320940	DNA binding; regulation of transcription, DNA-dependent	GO:0003677; GO:0006355
6	27285366	27235366	27335366	MD06G1129400	6	27292415	27294762
6	27285366	27235366	27335366	MD06G1129200	6	27274168	27276911
6	27285366	27235366	27335366	MD06G1129000	6	27268313	27270816	lyase activity; protein-phycocyanobilin linkage	GO:0016829; GO:0017009
6	27285366	27235366	27335366	MD06G1128900	6	27266279	27267779
6	27627462	27577462	27677462	MD06G1132400	6	27650393	27654593	cortical microtubule organization; dephosphorylation; kinase activity; phosphatase activity; phosphoprotein phosphatase activity; protein dephosphorylation; protein tyrosine phosphatase activity; protein tyrosine/serine/threonine phosphatase activity; response to abscisic acid stimulus	GO:0004721; GO:0004725; GO:0006470; GO:0008138; GO:0009737; GO:0016301; GO:0016311; GO:0016791; GO:0043622
6	27627462	27577462	27677462	MD06G1131900	6	27579397	27583297
6	27627462	27577462	27677462	MD06G1132300	6	27644471	27650212	ATP binding; protein binding; protein metabolic process	GO:0005515; GO:0005524; GO:0019538
6	27627462	27577462	27677462	MD06G1132000	6	27583460	27586083
6	27627462	27577462	27677462	MD06G1132100	6	27619798	27625215	DNA binding; nucleus; protein binding; regulation of transcription, DNA-dependent; response to hormone stimulus	GO:0003677; GO:0005515; GO:0005634; GO:0006355; GO:0009725
6	27627462	27577462	27677462	MD06G1132500	6	27655507	27659013	proteolysis; serine-type carboxypeptidase activity	GO:0004185; GO:0006508
6	27627462	27577462	27677462	MD06G1132200	6	27634426	27636743	protein dimerization activity	GO:0046983
6	27652339	27602339	27702339	MD06G1132600	6	27674920	27679972
6	27652339	27602339	27702339	MD06G1132800	6	27683114	27683518
6	27652339	27602339	27702339	MD06G1133100	6	27692689	27696188	nucleotidyltransferase activity; RNA binding; RNA processing	GO:0003723; GO:0006396; GO:0016779
6	27652339	27602339	27702339	MD06G1132700	6	27681168	27683112	fatty acid biosynthetic process	GO:0006633
6	27652339	27602339	27702339	MD06G1132900	6	27686629	27688179
6	27652339	27602339	27702339	MD06G1133000	6	27690289	27692640
6	27693067	27643067	27743067	MD06G1133200	6	27729640	27732821	protein dimerization activity	GO:0046983
6	27797650	27747650	27847650	MD06G1134100	6	27838905	27840149
6	27797650	27747650	27847650	MD06G1133700	6	27809804	27811468	binding; protein binding	GO:0005488; GO:0005515
6	27797650	27747650	27847650	MD06G1134000	6	27824236	27830044
6	27797650	27747650	27847650	MD06G1133300	6	27772426	27776486	protein glycosylation; sialyltransferase activity	GO:0006486; GO:0008373
6	27797650	27747650	27847650	MD06G1133400	6	27787762	27790968	protein binding	GO:0005515
6	27797650	27747650	27847650	MD06G1133900	6	27817598	27819015
6	27797650	27747650	27847650	MD06G1133500	6	27793599	27794195
6	27797650	27747650	27847650	MD06G1134200	6	27842057	27844984	protein binding	GO:0005515
6	27830081	27780081	27880081	MD06G1134300	6	27857993	27862920	ATP binding; protein kinase activity; protein phosphorylation	GO:0004672; GO:0005524; GO:0006468
6	27839220	27789220	27889220	MD06G1134500	6	27887323	27888404
6	27901210	27851210	27951210	MD06G1134700	6	27928430	27931348
6	27901210	27851210	27951210	MD06G1134800	6	27932402	27934092
6	27901210	27851210	27951210	MD06G1134600	6	27894872	27901983
6	28056949	28006949	28106949	MD06G1136000	6	28086940	28090394	ATP binding; protein kinase activity; protein phosphorylation	GO:0004672; GO:0005524; GO:0006468
6	28056949	28006949	28106949	MD06G1135500	6	28050981	28054845
6	28056949	28006949	28106949	MD06G1135700	6	28061855	28063088	DNA binding; regulation of transcription, DNA-dependent	GO:0003677; GO:0006355
6	28056949	28006949	28106949	MD06G1135200	6	28018089	28025039
6	28056949	28006949	28106949	MD06G1135600	6	28056120	28057763
6	28056949	28006949	28106949	MD06G1136100	6	28092128	28094111
6	28056949	28006949	28106949	MD06G1135800	6	28078307	28080056
6	28056949	28006949	28106949	MD06G1135400	6	28042412	28050535
6	28056949	28006949	28106949	MD06G1136200	6	28104854	28105762
6	28056949	28006949	28106949	MD06G1135900	6	28081539	28084635
6	28079503	28029503	28129503	MD06G1136500	6	28124821	28127305	integral to membrane	GO:0016021
6	28079503	28029503	28129503	MD06G1136300	6	28113716	28114762	ATP binding; protein kinase activity; protein phosphorylation	GO:0004672; GO:0005524; GO:0006468
6	28125887	28075887	28175887	MD06G1136600	6	28162839	28164846	integral to membrane	GO:0016021
6	28277616	28227616	28327616	MD06G1137500	6	28262441	28265922	transferase activity, transferring acyl groups other than amino-acyl groups	GO:0016747
6	28277616	28227616	28327616	MD06G1137800	6	28285227	28288186	DNA binding; protein binding	GO:0003677; GO:0005515
6	28277616	28227616	28327616	MD06G1137300	6	28237372	28237890	response to auxin stimulus	GO:0009733
6	28277616	28227616	28327616	MD06G1138100	6	28302086	28304589	fatty acid biosynthetic process; thiolester hydrolase activity	GO:0006633; GO:0016790
6	28277616	28227616	28327616	MD06G1137400	6	28257831	28258085
6	28277616	28227616	28327616	MD06G1138200	6	28321535	28323986	metal ion binding; metal ion transport	GO:0030001; GO:0046872
6	28277616	28227616	28327616	MD06G1137700	6	28281523	28284392	ribonucleoprotein complex; ribosome biogenesis	GO:0030529; GO:0042254
6	28277616	28227616	28327616	MD06G1137600	6	28275756	28280301
6	28277616	28227616	28327616	MD06G1138000	6	28298596	28299882
6	28277616	28227616	28327616	MD06G1137900	6	28289168	28289806
6	28331083	28281083	28381083	MD06G1138700	6	28359789	28363351	small protein activating enzyme activity	GO:0008641
6	28331083	28281083	28381083	MD06G1139000	6	28379855	28380328
6	28331083	28281083	28381083	MD06G1138300	6	28349010	28355518	cellulose biosynthetic process; intramolecular transferase activity	GO:0016866; GO:0030244
6	28331083	28281083	28381083	MD06G1138900	6	28375105	28375856
6	28331083	28281083	28381083	MD06G1138800	6	28370179	28373439	DNA binding; nucleus	GO:0003677; GO:0005634
6	28331083	28281083	28381083	MD06G1138600	6	28358036	28358818
6	28331083	28281083	28381083	MD06G1138500	6	28356819	28357724	regulation of transcription, DNA-dependent; sequence-specific DNA binding; sequence-specific DNA binding transcription factor activity	GO:0003700; GO:0006355; GO:0043565
6	28371065	28321065	28421065	MD06G1139700	6	28410346	28411011
6	28371065	28321065	28421065	MD06G1139500	6	28406913	28407526	protein binding	GO:0005515
6	28371065	28321065	28421065	MD06G1139200	6	28390842	28395359	protein binding	GO:0005515
6	28371065	28321065	28421065	MD06G1140000	6	28415128	28418552
6	28371065	28321065	28421065	MD06G1139600	6	28407528	28410344
6	28371065	28321065	28421065	MD06G1139800	6	28411013	28411825
6	28419845	28369845	28469845	MD06G1140600	6	28449629	28452478	catalytic activity; hydrolase activity, acting on ester bonds; metabolic process	GO:0003824; GO:0008152; GO:0016788
6	28419845	28369845	28469845	MD06G1140200	6	28431915	28432124
6	28419845	28369845	28469845	MD06G1140400	6	28434711	28435692
6	28419845	28369845	28469845	MD06G1140100	6	28419344	28421787	DNA binding; nucleus; positive regulation of transcription from RNA polymerase II promoter; protein dimerization activity; regulation of transcription, DNA-dependent; RNA polymerase II regulatory region sequence-specific DNA binding; sequence-specific DNA binding transcription factor activity	GO:0000977; GO:0003677; GO:0003700; GO:0005634; GO:0006355; GO:0045944; GO:0046983
6	28419845	28369845	28469845	MD06G1140800	6	28453545	28455215
6	28419845	28369845	28469845	MD06G1140500	6	28440759	28445907	protein binding	GO:0005515
6	28441362	28391362	28491362	MD06G1141000	6	28482906	28486194
6	28441362	28391362	28491362	MD06G1140900	6	28465260	28475358	cellular amino acid metabolic process; oxidation-reduction process; oxidoreductase activity	GO:0006520; GO:0016491; GO:0055114
6	28445477	28395477	28495477	MD06G1141100	6	28489648	28492845
6	28486045	28436045	28536045	MD06G1141800	6	28519571	28521212	protein binding	GO:0005515
6	28486045	28436045	28536045	MD06G1141200	6	28495891	28498876	protein heterodimerization activity	GO:0046982
6	28486045	28436045	28536045	MD06G1141500	6	28510518	28511030
6	28486045	28436045	28536045	MD06G1141400	6	28501273	28504547
6	28486045	28436045	28536045	MD06G1141700	6	28516216	28518036	catalytic activity	GO:0003824
6	28486045	28436045	28536045	MD06G1141300	6	28499862	28500817	xylan biosynthetic process	GO:0045492
6	28496331	28446331	28546331	MD06G1141900	6	28539336	28543768	small protein activating enzyme activity	GO:0008641
6	28576724	28526724	28626724	MD06G1142300	6	28606916	28612194	acid phosphatase activity; hydrolase activity; metal ion binding	GO:0003993; GO:0016787; GO:0046872
6	28576724	28526724	28626724	MD06G1142100	6	28580805	28583218	cytolysis; defense response to Gram-negative bacterium; integral to membrane	GO:0016021; GO:0019835; GO:0050829
6	28576724	28526724	28626724	MD06G1142200	6	28584454	28587742	acid phosphatase activity; hydrolase activity; metal ion binding	GO:0003993; GO:0016787; GO:0046872
6	28576724	28526724	28626724	MD06G1142500	6	28617382	28619360
6	28576724	28526724	28626724	MD06G1142400	6	28612560	28616918	acid phosphatase activity; hydrolase activity; metal ion binding	GO:0003993; GO:0016787; GO:0046872
6	28576724	28526724	28626724	MD06G1142000	6	28575406	28580276	ATP binding; protein serine/threonine kinase activity	GO:0004674; GO:0005524
6	28616692	28566692	28666692	MD06G1142800	6	28642908	28646035
6	28616692	28566692	28666692	MD06G1142600	6	28629188	28631137	exocyst; exocytosis	GO:0000145; GO:0006887
6	28616692	28566692	28666692	MD06G1142900	6	28652241	28654178	heme binding; iron ion binding; oxidation-reduction process; oxidoreductase activity, acting on paired donors, with incorporation or reduction of molecular oxygen	GO:0005506; GO:0016705; GO:0020037; GO:0055114
6	28616692	28566692	28666692	MD06G1142700	6	28633826	28636491
6	28644448	28594448	28694448	MD06G1143000	6	28675935	28679134	protein binding	GO:0005515
6	28710824	28660824	28760824	MD06G1143600	6	28712475	28720183
6	28710824	28660824	28760824	MD06G1144100	6	28750109	28753650	arginine biosynthetic process; argininosuccinate synthase activity; ATP binding	GO:0004055; GO:0005524; GO:0006526
6	28710824	28660824	28760824	MD06G1143700	6	28720786	28723716
6	28710824	28660824	28760824	MD06G1143300	6	28688556	28699598	ATP binding; protein binding	GO:0005515; GO:0005524
6	28710824	28660824	28760824	MD06G1143900	6	28735013	28738421	protein binding	GO:0005515
6	28710824	28660824	28760824	MD06G1144200	6	28754759	28757794	ATP binding; nucleobase-containing compound kinase activity; nucleobase-containing compound metabolic process	GO:0005524; GO:0006139; GO:0019205
6	28710824	28660824	28760824	MD06G1143400	6	28700890	28706307	Golgi organization; membrane; protein transport	GO:0007030; GO:0015031; GO:0016020
6	28710824	28660824	28760824	MD06G1143500	6	28710193	28710615	calcium ion binding	GO:0005509
6	28710824	28660824	28760824	MD06G1144000	6	28740691	28748484	arginine biosynthetic process; argininosuccinate synthase activity; ATP binding	GO:0004055; GO:0005524; GO:0006526
6	28854137	28804137	28904137	MD06G1145500	6	28811385	28813711
6	28854137	28804137	28904137	MD06G1145600	6	28815740	28818281	nucleus; phosphoprotein phosphatase activity	GO:0004721; GO:0005634
6	28854137	28804137	28904137	MD06G1146200	6	28856370	28857202	carbohydrate metabolic process; hydrolase activity, hydrolyzing O-glycosyl compounds	GO:0004553; GO:0005975
6	28854137	28804137	28904137	MD06G1146000	6	28845205	28847249	heme binding; iron ion binding; oxidation-reduction process; oxidoreductase activity, acting on paired donors, with incorporation or reduction of molecular oxygen	GO:0005506; GO:0016705; GO:0020037; GO:0055114
6	28854137	28804137	28904137	MD06G1145800	6	28829368	28832468	heme binding; iron ion binding; oxidation-reduction process; oxidoreductase activity, acting on paired donors, with incorporation or reduction of molecular oxygen	GO:0005506; GO:0016705; GO:0020037; GO:0055114
6	28854137	28804137	28904137	MD06G1145400	6	28805171	28809498	aminopeptidase activity; proteolysis; zinc ion binding	GO:0004177; GO:0006508; GO:0008270
6	28854137	28804137	28904137	MD06G1145700	6	28820730	28828121	carbohydrate metabolic process; hydrolase activity, hydrolyzing O-glycosyl compounds	GO:0004553; GO:0005975
6	28854137	28804137	28904137	MD06G1146400	6	28889293	28890674	metabolic process; transferase activity, transferring hexosyl groups	GO:0008152; GO:0016758
6	28854137	28804137	28904137	MD06G1145900	6	28839670	28840240
6	28854137	28804137	28904137	MD06G1146100	6	28850286	28851034	carbohydrate metabolic process; hydrolase activity, hydrolyzing O-glycosyl compounds	GO:0004553; GO:0005975
6	34750133	34700133	34800133	MD06G1215200	6	34747478	34748869
6	34750133	34700133	34800133	MD06G1214700	6	34730048	34734593	binding	GO:0005488
6	34750133	34700133	34800133	MD06G1215100	6	34746280	34746881
6	34750133	34700133	34800133	MD06G1214400	6	34714412	34719017	heme binding; iron ion binding; oxidation-reduction process; oxidoreductase activity, acting on paired donors, with incorporation or reduction of molecular oxygen	GO:0005506; GO:0016705; GO:0020037; GO:0055114
6	34750133	34700133	34800133	MD06G1214900	6	34743045	34743673	metal ion binding; metal ion transport	GO:0030001; GO:0046872
6	34750133	34700133	34800133	MD06G1215000	6	34744589	34745342
6	34750133	34700133	34800133	MD06G1215500	6	34792884	34795066	DNA binding; regulation of transcription, DNA-dependent; sequence-specific DNA binding transcription factor activity	GO:0003677; GO:0003700; GO:0006355
6	34750133	34700133	34800133	MD06G1214600	6	34722618	34728291	COPI vesicle coat; intracellular protein transport; membrane coat; protein binding; structural molecule activity; vesicle-mediated transport	GO:0005198; GO:0005515; GO:0006886; GO:0016192; GO:0030117; GO:0030126
6	34750133	34700133	34800133	MD06G1215400	6	34779221	34780276
6	34750133	34700133	34800133	MD06G1215300	6	34755362	34756102
6	34750133	34700133	34800133	MD06G1214800	6	34735129	34738991	malate transport	GO:0015743
6	34750133	34700133	34800133	MD06G1214500	6	34721766	34722089	heme binding; iron ion binding; oxidation-reduction process; oxidoreductase activity, acting on paired donors, with incorporation or reduction of molecular oxygen	GO:0005506; GO:0016705; GO:0020037; GO:0055114
6	35128662	35078662	35178662	MD06G1218800	6	35156202	35158132	ATP binding; protein kinase activity; protein phosphorylation	GO:0004672; GO:0005524; GO:0006468
6	35128662	35078662	35178662	MD06G1218900	6	35158479	35161283	ATP binding; polysaccharide binding; protein kinase activity; protein phosphorylation	GO:0004672; GO:0005524; GO:0006468; GO:0030247
6	35128662	35078662	35178662	MD06G1219000	6	35162383	35163753
6	35128662	35078662	35178662	MD06G1218400	6	35128074	35129616	calmodulin binding; response to stress	GO:0005516; GO:0006950
6	35128662	35078662	35178662	MD06G1218300	6	35111149	35115887	ATP binding; protein kinase activity; protein phosphorylation	GO:0004672; GO:0005524; GO:0006468
6	35128662	35078662	35178662	MD06G1218500	6	35137062	35137979
6	35128662	35078662	35178662	MD06G1219100	6	35163973	35166635
6	35128662	35078662	35178662	MD06G1219200	6	35169545	35170327	polysaccharide binding	GO:0030247
6	35128662	35078662	35178662	MD06G1218600	6	35148578	35150349	ATP binding; protein kinase activity; protein phosphorylation	GO:0004672; GO:0005524; GO:0006468
6	35160505	35110505	35210505	MD06G1219700	6	35197538	35202426	ATP binding; microtubule-based movement; microtubule binding; microtubule motor activity	GO:0003777; GO:0005524; GO:0007018; GO:0008017
6	35160505	35110505	35210505	MD06G1219800	6	35204313	35204609	lipid transport	GO:0006869
6	35160505	35110505	35210505	MD06G1219300	6	35181476	35182124	carbohydrate metabolic process; catalytic activity; hydrolase activity, hydrolyzing O-glycosyl compounds	GO:0003824; GO:0004553; GO:0005975
6	35160505	35110505	35210505	MD06G1219600	6	35192258	35196265
7	22590671	22540671	22640671	MD07G1155600	7	22619191	22619427	heme binding; iron ion binding; oxidation-reduction process; oxidoreductase activity, acting on paired donors, with incorporation or reduction of molecular oxygen	GO:0005506; GO:0016705; GO:0020037; GO:0055114
7	22590671	22540671	22640671	MD07G1155400	7	22617952	22618392	heme binding; iron ion binding; oxidation-reduction process; oxidoreductase activity, acting on paired donors, with incorporation or reduction of molecular oxygen	GO:0005506; GO:0016705; GO:0020037; GO:0055114
7	22590671	22540671	22640671	MD07G1155500	7	22618462	22619100	heme binding; iron ion binding; oxidation-reduction process; oxidoreductase activity, acting on paired donors, with incorporation or reduction of molecular oxygen	GO:0005506; GO:0016705; GO:0020037; GO:0055114
7	22590671	22540671	22640671	MD07G1155300	7	22568099	22570602	heme binding	GO:0020037
7	26614859	26564859	26664859	MD07G1184900	7	26610752	26614145	ATPase activity; ATP binding; membrane	GO:0005524; GO:0016020; GO:0016887
7	26614859	26564859	26664859	MD07G1185300	7	26644707	26645814
7	26614859	26564859	26664859	MD07G1185400	7	26649203	26654000
7	26614859	26564859	26664859	MD07G1184700	7	26595231	26604099
7	26614859	26564859	26664859	MD07G1184800	7	26604672	26605244
7	26614859	26564859	26664859	MD07G1185000	7	26618102	26622540	nuclear mRNA splicing, via spliceosome; U4/U6 x U5 tri-snRNP complex	GO:0000398; GO:0046540
7	26614859	26564859	26664859	MD07G1185500	7	26654766	26655541
7	26770417	26720417	26820417	MD07G1186600	7	26769497	26770585
7	26770417	26720417	26820417	MD07G1186700	7	26772583	26777633	protein binding	GO:0005515
7	26770417	26720417	26820417	MD07G1187200	7	26816135	26816641	catalytic activity; fatty acid biosynthetic process; membrane; metabolic process; transferase activity, transferring acyl groups other than amino-acyl groups	GO:0003824; GO:0006633; GO:0008152; GO:0016020; GO:0016747
7	26770417	26720417	26820417	MD07G1186300	7	26733159	26735913	chalcone isomerase activity; flavonoid biosynthetic process; intramolecular lyase activity	GO:0009813; GO:0016872; GO:0045430
7	26770417	26720417	26820417	MD07G1186400	7	26739258	26740051	chalcone isomerase activity; flavonoid biosynthetic process; intramolecular lyase activity	GO:0009813; GO:0016872; GO:0045430
7	26770417	26720417	26820417	MD07G1187300	7	26816911	26817069
7	26770417	26720417	26820417	MD07G1187000	7	26791011	26792426	catalytic activity; fatty acid biosynthetic process; membrane; metabolic process; transferase activity, transferring acyl groups other than amino-acyl groups	GO:0003824; GO:0006633; GO:0008152; GO:0016020; GO:0016747
7	26770417	26720417	26820417	MD07G1186500	7	26759388	26765868
7	26912585	26862585	26962585	MD07G1189100	7	26957099	26957818	isomerase activity	GO:0016853
7	26912585	26862585	26962585	MD07G1188100	7	26864078	26865392	catalytic activity; fatty acid biosynthetic process; membrane; metabolic process; transferase activity, transferring acyl groups other than amino-acyl groups	GO:0003824; GO:0006633; GO:0008152; GO:0016020; GO:0016747
7	26912585	26862585	26962585	MD07G1189000	7	26952890	26955695	nucleic acid binding; nucleus; protein binding	GO:0003676; GO:0005515; GO:0005634
7	26912585	26862585	26962585	MD07G1188700	7	26945274	26948322
7	26912585	26862585	26962585	MD07G1188300	7	26870950	26872010	exocyst; exocytosis	GO:0000145; GO:0006887
7	26912585	26862585	26962585	MD07G1189200	7	26959047	26960234	isomerase activity	GO:0016853
7	26912585	26862585	26962585	MD07G1188800	7	26951213	26951654	nucleic acid binding; nucleus	GO:0003676; GO:0005634
7	26912585	26862585	26962585	MD07G1188400	7	26879150	26879871
7	26912585	26862585	26962585	MD07G1188600	7	26927605	26928763	intracellular; ribosome; structural constituent of ribosome; translation	GO:0003735; GO:0005622; GO:0005840; GO:0006412
7	26912585	26862585	26962585	MD07G1188500	7	26898046	26899956	exocyst; exocytosis	GO:0000145; GO:0006887
7	26912585	26862585	26962585	MD07G1188200	7	26866877	26870908
7	26962520	26912520	27012520	MD07G1189500	7	26974998	26977603	protein binding	GO:0005515
7	26962520	26912520	27012520	MD07G1189400	7	26963192	26966840
7	26962520	26912520	27012520	MD07G1189600	7	26986137	26987882
7	26962520	26912520	27012520	MD07G1189300	7	26961760	26962665	isomerase activity	GO:0016853
7	27031489	26981489	27081489	MD07G1190600	7	27073009	27076299
7	27031489	26981489	27081489	MD07G1190200	7	27052759	27057611	actin filament binding; dephosphorylation; phosphatase activity; protein dephosphorylation; protein tyrosine phosphatase activity; protein tyrosine/serine/threonine phosphatase activity	GO:0004725; GO:0006470; GO:0008138; GO:0016311; GO:0016791; GO:0051015
7	27031489	26981489	27081489	MD07G1190700	7	27077450	27078397
7	27031489	26981489	27081489	MD07G1190100	7	27044521	27050544	beta-N-acetylhexosaminidase activity; carbohydrate metabolic process; hydrolase activity, hydrolyzing O-glycosyl compounds	GO:0004553; GO:0004563; GO:0005975
7	27031489	26981489	27081489	MD07G1190300	7	27062180	27063311
7	27031489	26981489	27081489	MD07G1189900	7	27025324	27033470	integral to membrane; membrane; secondary active sulfate transmembrane transporter activity; sulfate transmembrane transporter activity; sulfate transport; transmembrane transport	GO:0008271; GO:0008272; GO:0015116; GO:0016020; GO:0016021; GO:0055085
7	27031489	26981489	27081489	MD07G1190500	7	27069376	27070182
7	27031489	26981489	27081489	MD07G1190000	7	27035216	27039287	cation transmembrane transporter activity; cation transport; integral to membrane; transmembrane transport	GO:0006812; GO:0008324; GO:0016021; GO:0055085
7	27031489	26981489	27081489	MD07G1190400	7	27064598	27065405
7	27031489	26981489	27081489	MD07G1190900	7	27079224	27079984	calcium ion binding; extrinsic to membrane; oxygen evolving complex; photosynthesis; photosystem II	GO:0005509; GO:0009523; GO:0009654; GO:0015979; GO:0019898
7	27031489	26981489	27081489	MD07G1190800	7	27078399	27078739	intracellular; ribosome; structural constituent of ribosome; translation	GO:0003735; GO:0005622; GO:0005840; GO:0006412
7	27057617	27007617	27107617	MD07G1191000	7	27080576	27082773	heme binding; iron ion binding; oxidation-reduction process; oxidoreductase activity, acting on paired donors, with incorporation or reduction of molecular oxygen	GO:0005506; GO:0016705; GO:0020037; GO:0055114
7	27153968	27103968	27203968	MD07G1191700	7	27153671	27157774	ATP binding; DNA-dependent DNA replication initiation; regulation of DNA replication; sequence-specific DNA binding	GO:0005524; GO:0006270; GO:0006275; GO:0043565
7	27153968	27103968	27203968	MD07G1191200	7	27111140	27113651	calcium ion binding; extrinsic to membrane; oxygen evolving complex; photosynthesis; photosystem II	GO:0005509; GO:0009523; GO:0009654; GO:0015979; GO:0019898
7	27153968	27103968	27203968	MD07G1191800	7	27158768	27160603	actin binding; actin cytoskeleton; actin filament depolymerization; intracellular	GO:0003779; GO:0005622; GO:0015629; GO:0030042
7	27153968	27103968	27203968	MD07G1191500	7	27137243	27138484	protein binding	GO:0005515
7	27153968	27103968	27203968	MD07G1192000	7	27178563	27182148	protein dimerization activity	GO:0046983
7	27153968	27103968	27203968	MD07G1191300	7	27116657	27119215	ATP binding; protein kinase activity; protein phosphorylation	GO:0004672; GO:0005524; GO:0006468
7	27153968	27103968	27203968	MD07G1191600	7	27145894	27149230	nucleic acid binding; zinc ion binding	GO:0003676; GO:0008270
7	27153968	27103968	27203968	MD07G1192300	7	27197418	27203333	metabolic process; oxidation-reduction process; oxidoreductase activity, acting on the aldehyde or oxo group of donors, disulfide as acceptor; oxoglutarate dehydrogenase (succinyl-transferring) activity; thiamine pyrophosphate binding; tricarboxylic acid cycle	GO:0004591; GO:0006099; GO:0008152; GO:0016624; GO:0030976; GO:0055114
7	27153968	27103968	27203968	MD07G1192100	7	27188424	27190380	ribosome; structural constituent of ribosome; translation	GO:0003735; GO:0005840; GO:0006412
7	27153968	27103968	27203968	MD07G1191900	7	27161168	27166230	hydrolase activity, acting on ester bonds; lipase activity; lipid metabolic process	GO:0006629; GO:0016298; GO:0016788
7	27153968	27103968	27203968	MD07G1192200	7	27192530	27195815	GTPase activity; GTP binding	GO:0003924; GO:0005525
7	27153968	27103968	27203968	MD07G1191400	7	27135590	27136059	membrane; transport; transporter activity	GO:0005215; GO:0006810; GO:0016020
7	27165451	27115451	27215451	MD07G1192400	7	27203413	27205210	metabolic process; oxidation-reduction process; oxidoreductase activity, acting on the aldehyde or oxo group of donors, disulfide as acceptor; oxoglutarate dehydrogenase (succinyl-transferring) activity; thiamine pyrophosphate binding; tricarboxylic acid cycle	GO:0004591; GO:0006099; GO:0008152; GO:0016624; GO:0030976; GO:0055114
7	27463440	27413440	27513440	MD07G1196100	7	27465960	27466433
7	27463440	27413440	27513440	MD07G1196700	7	27506352	27508512
7	27463440	27413440	27513440	MD07G1196000	7	27463345	27463758
7	27463440	27413440	27513440	MD07G1195500	7	27428591	27432207
7	27463440	27413440	27513440	MD07G1195300	7	27426410	27427974
7	27463440	27413440	27513440	MD07G1196300	7	27471284	27474476	catalytic activity	GO:0003824
7	27463440	27413440	27513440	MD07G1196200	7	27468051	27469610
7	27463440	27413440	27513440	MD07G1195400	7	27427976	27428230
7	27463440	27413440	27513440	MD07G1194900	7	27415780	27418835
7	27463440	27413440	27513440	MD07G1195600	7	27435151	27437583
7	27463440	27413440	27513440	MD07G1195900	7	27457265	27458110
7	27463440	27413440	27513440	MD07G1195800	7	27455309	27455680
7	27463440	27413440	27513440	MD07G1196400	7	27476139	27479746	cofactor binding	GO:0048037
7	27463440	27413440	27513440	MD07G1196500	7	27480044	27483016
7	27463440	27413440	27513440	MD07G1196600	7	27483018	27486955
7	27463440	27413440	27513440	MD07G1195100	7	27425910	27426342
7	27463440	27413440	27513440	MD07G1195700	7	27451463	27451882
7	27716998	27666998	27766998	MD07G1198800	7	27716377	27717377
7	27716998	27666998	27766998	MD07G1198900	7	27733100	27735615
7	27716998	27666998	27766998	MD07G1198500	7	27678641	27678901	protein binding	GO:0005515
7	27716998	27666998	27766998	MD07G1198600	7	27687764	27690548	carbohydrate metabolic process; hydrolase activity, hydrolyzing O-glycosyl compounds	GO:0004553; GO:0005975
7	27716998	27666998	27766998	MD07G1199000	7	27740471	27741139
7	27716998	27666998	27766998	MD07G1198700	7	27698599	27701463	carbohydrate metabolic process; hydrolase activity, hydrolyzing O-glycosyl compounds	GO:0004553; GO:0005975
7	27716998	27666998	27766998	MD07G1199200	7	27756276	27756895
7	27716998	27666998	27766998	MD07G1199100	7	27743037	27745495	DNA replication; nucleus	GO:0005634; GO:0006260
7	28032354	27982354	28082354	MD07G1202000	7	28014091	28014965
7	28032354	27982354	28082354	MD07G1202100	7	28019128	28022070	nucleic acid binding; protein dimerization activity	GO:0003676; GO:0046983
7	28032354	27982354	28082354	MD07G1202300	7	28025627	28028349
7	28032354	27982354	28082354	MD07G1201800	7	27995782	27997492	metabolic process; transferase activity, transferring acyl groups	GO:0008152; GO:0016746
7	28032354	27982354	28082354	MD07G1202200	7	28023495	28025625	ATP binding	GO:0005524
7	28032354	27982354	28082354	MD07G1202600	7	28041974	28042396
7	28032354	27982354	28082354	MD07G1202500	7	28038488	28038655	intracellular; ribosome; structural constituent of ribosome; translation	GO:0003735; GO:0005622; GO:0005840; GO:0006412
7	28032354	27982354	28082354	MD07G1201900	7	28005681	28013321	binding; RNA binding	GO:0003723; GO:0005488
7	28032354	27982354	28082354	MD07G1202400	7	28028422	28029273
7	28032354	27982354	28082354	MD07G1202700	7	28070433	28071377
7	28047717	27997717	28097717	MD07G1202800	7	28079930	28086050	ARF guanyl-nucleotide exchange factor activity; binding; regulation of ARF protein signal transduction	GO:0005086; GO:0005488; GO:0032012
7	28047717	27997717	28097717	MD07G1202900	7	28087533	28090824	ARF guanyl-nucleotide exchange factor activity; binding; regulation of ARF protein signal transduction	GO:0005086; GO:0005488; GO:0032012
7	28047717	27997717	28097717	MD07G1203000	7	28090853	28093190
7	28401424	28351424	28451424	MD07G1205700	7	28355985	28360202	membrane; transport; transporter activity	GO:0005215; GO:0006810; GO:0016020
7	28401424	28351424	28451424	MD07G1206200	7	28398867	28402270	proteolysis; serine-type endopeptidase activity	GO:0004252; GO:0006508
7	28401424	28351424	28451424	MD07G1205800	7	28368375	28370433	GTPase activity; GTP binding	GO:0003924; GO:0005525
7	28401424	28351424	28451424	MD07G1206300	7	28402580	28419791
7	28401424	28351424	28451424	MD07G1206100	7	28394686	28397322
7	28401424	28351424	28451424	MD07G1206000	7	28389176	28389538
7	28417011	28367011	28467011	MD07G1206400	7	28457223	28465104	proteolysis; serine-type endopeptidase activity	GO:0004252; GO:0006508
7	28417011	28367011	28467011	MD07G1206500	7	28465106	28465812
7	28678861	28628861	28728861	MD07G1207600	7	28690465	28691615
7	28678861	28628861	28728861	MD07G1207300	7	28650056	28651782
7	28678861	28628861	28728861	MD07G1207500	7	28674526	28676082
7	28678861	28628861	28728861	MD07G1207200	7	28639516	28640280	proteolysis; serine-type endopeptidase activity	GO:0004252; GO:0006508
7	28678861	28628861	28728861	MD07G1207700	7	28694901	28698537	Rho guanyl-nucleotide exchange factor activity	GO:0005089
7	28678861	28628861	28728861	MD07G1207800	7	28707465	28713681
7	28739510	28689510	28789510	MD07G1207900	7	28764667	28767044
7	28739510	28689510	28789510	MD07G1208000	7	28772921	28774917
7	29094336	29044336	29144336	MD07G1213300	7	29100838	29103879	apoplast; copper ion binding; hydroquinone:oxygen oxidoreductase activity; lignin catabolic process; oxidation-reduction process; oxidoreductase activity	GO:0005507; GO:0016491; GO:0046274; GO:0048046; GO:0052716; GO:0055114
7	29094336	29044336	29144336	MD07G1213900	7	29125588	29126476
7	29094336	29044336	29144336	MD07G1213600	7	29118177	29120314
7	29094336	29044336	29144336	MD07G1212200	7	29045745	29048547
7	29094336	29044336	29144336	MD07G1212500	7	29052632	29054148
7	29094336	29044336	29144336	MD07G1212600	7	29055520	29057351	intracellular; ribosome; structural constituent of ribosome; translation	GO:0003735; GO:0005622; GO:0005840; GO:0006412
7	29094336	29044336	29144336	MD07G1212900	7	29076737	29080099	binding	GO:0005488
7	29094336	29044336	29144336	MD07G1212800	7	29072245	29074953
7	29094336	29044336	29144336	MD07G1213800	7	29120433	29122079	protein binding	GO:0005515
7	29094336	29044336	29144336	MD07G1213000	7	29080519	29081863	carbohydrate metabolic process; hydrolase activity, hydrolyzing O-glycosyl compounds	GO:0004553; GO:0005975
7	29094336	29044336	29144336	MD07G1213500	7	29106077	29108235	DNA binding	GO:0003677
7	29094336	29044336	29144336	MD07G1212700	7	29067399	29070574
7	29094336	29044336	29144336	MD07G1212300	7	29048734	29051025
7	29094336	29044336	29144336	MD07G1213200	7	29092043	29097920	carbohydrate metabolic process; phosphatase activity; phosphoric ester hydrolase activity	GO:0005975; GO:0016791; GO:0042578
7	29094336	29044336	29144336	MD07G1213100	7	29085618	29089717
7	29094336	29044336	29144336	MD07G1212400	7	29051792	29052568
7	29787648	29737648	29837648	MD07G1220200	7	29765508	29769601
7	29787648	29737648	29837648	MD07G1220100	7	29761704	29765042	ATP binding; protein kinase activity; protein phosphorylation	GO:0004672; GO:0005524; GO:0006468
7	29787648	29737648	29837648	MD07G1219900	7	29757226	29759264	clathrin coat of coated pit; clathrin coat of trans-Golgi network vesicle; intracellular protein transport; structural molecule activity; vesicle-mediated transport	GO:0005198; GO:0006886; GO:0016192; GO:0030130; GO:0030132
7	29787648	29737648	29837648	MD07G1219700	7	29740085	29742609	ATP binding; protein binding; protein kinase activity; protein phosphorylation	GO:0004672; GO:0005515; GO:0005524; GO:0006468
7	29787648	29737648	29837648	MD07G1220700	7	29829638	29830003	response to auxin stimulus	GO:0009733
7	29787648	29737648	29837648	MD07G1220500	7	29781292	29783802	membrane; photosynthesis, light harvesting	GO:0009765; GO:0016020
7	29787648	29737648	29837648	MD07G1220000	7	29760490	29761490
7	29787648	29737648	29837648	MD07G1220300	7	29771046	29775143	arginine-tRNA ligase activity; arginyltransferase activity; arginyl-tRNA aminoacylation; ATP binding; cytoplasm; nucleotide binding; protein arginylation	GO:0000166; GO:0004057; GO:0004814; GO:0005524; GO:0005737; GO:0006420; GO:0016598
7	29787648	29737648	29837648	MD07G1220400	7	29775948	29778963
7	29787648	29737648	29837648	MD07G1220600	7	29786627	29790176
7	29787648	29737648	29837648	MD07G1219800	7	29742687	29743348	protein binding	GO:0005515
7	30332910	30282910	30382910	MD07G1227800	7	30331646	30334278	apoplast; copper ion binding; hydroquinone:oxygen oxidoreductase activity; lignin catabolic process; oxidation-reduction process; oxidoreductase activity	GO:0005507; GO:0016491; GO:0046274; GO:0048046; GO:0052716; GO:0055114
7	30332910	30282910	30382910	MD07G1228100	7	30350743	30353867	ATP binding; protein binding; protein kinase activity; protein phosphorylation	GO:0004672; GO:0005515; GO:0005524; GO:0006468
7	30332910	30282910	30382910	MD07G1227200	7	30306375	30309517	cation transport; integral to membrane; solute:hydrogen antiporter activity; transmembrane transport	GO:0006812; GO:0015299; GO:0016021; GO:0055085
7	30332910	30282910	30382910	MD07G1228600	7	30376482	30378891	nuclease activity; nucleic acid binding	GO:0003676; GO:0004518
7	30332910	30282910	30382910	MD07G1228500	7	30367448	30368451
7	30332910	30282910	30382910	MD07G1228300	7	30358599	30363082
7	30332910	30282910	30382910	MD07G1228000	7	30346072	30349533	phosphatidylinositol binding	GO:0035091
7	30332910	30282910	30382910	MD07G1228400	7	30363595	30366265	cation transport; integral to membrane; solute:hydrogen antiporter activity; transmembrane transport	GO:0006812; GO:0015299; GO:0016021; GO:0055085
7	30332910	30282910	30382910	MD07G1227900	7	30339208	30341644	apoplast; copper ion binding; hydroquinone:oxygen oxidoreductase activity; lignin catabolic process; oxidation-reduction process; oxidoreductase activity	GO:0005507; GO:0016491; GO:0046274; GO:0048046; GO:0052716; GO:0055114
7	30332910	30282910	30382910	MD07G1228700	7	30378893	30380193
7	30332910	30282910	30382910	MD07G1227500	7	30314564	30316420	cation transport; integral to membrane; solute:hydrogen antiporter activity; transmembrane transport	GO:0006812; GO:0015299; GO:0016021; GO:0055085
7	30332910	30282910	30382910	MD07G1227600	7	30325645	30328537	cation transport; integral to membrane; solute:hydrogen antiporter activity; transmembrane transport	GO:0006812; GO:0015299; GO:0016021; GO:0055085
7	30332910	30282910	30382910	MD07G1228200	7	30356488	30358119
7	30368071	30318071	30418071	MD07G1228800	7	30384347	30385699
7	30368071	30318071	30418071	MD07G1228900	7	30404007	30404387
7	30420569	30370569	30470569	MD07G1229200	7	30429273	30432141
7	30420569	30370569	30470569	MD07G1229100	7	30420091	30424199	intracellular protein transport; protein binding	GO:0005515; GO:0006886
7	30420569	30370569	30470569	MD07G1229600	7	30453247	30453502
7	30420569	30370569	30470569	MD07G1229000	7	30415764	30418363
7	30420569	30370569	30470569	MD07G1230000	7	30460625	30463269	protein binding	GO:0005515
7	30420569	30370569	30470569	MD07G1229700	7	30453504	30455246	protein dimerization activity	GO:0046983
7	30420569	30370569	30470569	MD07G1229300	7	30432241	30434343	binding	GO:0005488
7	30420569	30370569	30470569	MD07G1229500	7	30441092	30444477	protein binding; zinc ion binding	GO:0005515; GO:0008270
7	30420569	30370569	30470569	MD07G1229400	7	30436609	30440327
7	30420569	30370569	30470569	MD07G1230100	7	30466673	30467005	protein binding	GO:0005515
7	30633388	30583388	30683388	MD07G1232500	7	30636012	30645093
7	30633388	30583388	30683388	MD07G1232200	7	30625745	30628924	metal ion binding; oxidation-reduction process; superoxide dismutase activity; superoxide metabolic process	GO:0004784; GO:0006801; GO:0046872; GO:0055114
7	30633388	30583388	30683388	MD07G1232800	7	30678009	30679986
7	30633388	30583388	30683388	MD07G1232300	7	30629480	30631364	intracellular; ribosome; structural constituent of ribosome; translation	GO:0003735; GO:0005622; GO:0005840; GO:0006412
7	30633388	30583388	30683388	MD07G1232600	7	30645173	30649536	carbohydrate metabolic process; catalytic activity; hydrolase activity, hydrolyzing O-glycosyl compounds	GO:0003824; GO:0004553; GO:0005975
7	30633388	30583388	30683388	MD07G1231600	7	30585341	30587065	membrane; transmembrane transport; transport; transporter activity	GO:0005215; GO:0006810; GO:0016020; GO:0055085
7	30633388	30583388	30683388	MD07G1232100	7	30621973	30625743
7	30633388	30583388	30683388	MD07G1231700	7	30593369	30593915	dephosphorylation; phosphatase activity; protein tyrosine/serine/threonine phosphatase activity	GO:0008138; GO:0016311; GO:0016791
7	30633388	30583388	30683388	MD07G1232400	7	30632630	30635805	RNA binding; tRNA (guanine-N2-)-methyltransferase activity; tRNA processing	GO:0003723; GO:0004809; GO:0008033
7	30633388	30583388	30683388	MD07G1232700	7	30668540	30672696	membrane; potassium ion transmembrane transport; potassium ion transmembrane transporter activity	GO:0015079; GO:0016020; GO:0071805
7	30633388	30583388	30683388	MD07G1232000	7	30605703	30608881
7	30633388	30583388	30683388	MD07G1231900	7	30595938	30604919
7	30633388	30583388	30683388	MD07G1231800	7	30594098	30595936	ATP:ADP antiporter activity; ATP binding; integral to membrane; transport	GO:0005471; GO:0005524; GO:0006810; GO:0016021
7	30633388	30583388	30683388	MD07G1232900	7	30680381	30680632	carbohydrate metabolic process; hydrolase activity, hydrolyzing O-glycosyl compounds	GO:0004553; GO:0005975
7	30670886	30620886	30720886	MD07G1233000	7	30697033	30701088
7	30670886	30620886	30720886	MD07G1233300	7	30715852	30716502
7	30670886	30620886	30720886	MD07G1233100	7	30701846	30703901	extracellular region; plant-type cell wall organization	GO:0005576; GO:0009664
7	30670886	30620886	30720886	MD07G1233200	7	30709210	30712160	regulation of transcription, DNA-dependent; sequence-specific DNA binding transcription factor activity	GO:0003700; GO:0006355
7	30709449	30659449	30759449	MD07G1233700	7	30733926	30737378
7	30709449	30659449	30759449	MD07G1233400	7	30720185	30722337	chalcone isomerase activity; flavonoid biosynthetic process; intramolecular lyase activity	GO:0009813; GO:0016872; GO:0045430
7	30709449	30659449	30759449	MD07G1233600	7	30730931	30731656
7	30709449	30659449	30759449	MD07G1233900	7	30745738	30749881	ATP binding; protein binding; protein kinase activity; protein phosphorylation	GO:0004672; GO:0005515; GO:0005524; GO:0006468
7	30709449	30659449	30759449	MD07G1233500	7	30726116	30728989	heme binding; iron ion binding; oxidation-reduction process; oxidoreductase activity, acting on paired donors, with incorporation or reduction of molecular oxygen	GO:0005506; GO:0016705; GO:0020037; GO:0055114
7	30709449	30659449	30759449	MD07G1233800	7	30738112	30741403	protein ubiquitination; ubiquitin-protein ligase activity	GO:0004842; GO:0016567
7	30774094	30724094	30824094	MD07G1234200	7	30765058	30766039
7	30774094	30724094	30824094	MD07G1234100	7	30763178	30764487	two-component signal transduction system (phosphorelay)	GO:0000160
7	30774094	30724094	30824094	MD07G1234300	7	30768029	30771317	carbohydrate metabolic process; glycerol-3-phosphate catabolic process; glycerol-3-phosphate dehydrogenase complex; glycerol-3-phosphate dehydrogenase [NAD+] activity; glycerol-3-phosphate metabolic process; NAD binding; oxidation-reduction process; oxidoreductase activity; oxidoreductase activity, acting on the CH-OH group of donors, NAD or NADP as acceptor	GO:0004367; GO:0005975; GO:0006072; GO:0009331; GO:0016491; GO:0016616; GO:0046168; GO:0051287; GO:0055114
7	30774094	30724094	30824094	MD07G1234600	7	30813251	30815403	regulation of transcription, DNA-dependent; sequence-specific DNA binding; sequence-specific DNA binding transcription factor activity	GO:0003700; GO:0006355; GO:0043565
7	30774094	30724094	30824094	MD07G1234400	7	30773200	30777329	integral to membrane	GO:0016021
7	30774094	30724094	30824094	MD07G1234000	7	30756197	30760844	tRNA binding	GO:0000049
7	30774094	30724094	30824094	MD07G1234700	7	30816225	30818950	regulation of transcription, DNA-dependent; sequence-specific DNA binding; sequence-specific DNA binding transcription factor activity	GO:0003700; GO:0006355; GO:0043565
7	30855693	30805693	30905693	MD07G1235400	7	30846587	30851126	ATP binding; protein kinase activity; protein phosphorylation	GO:0004672; GO:0005524; GO:0006468
7	30855693	30805693	30905693	MD07G1234900	7	30832706	30834465
7	30855693	30805693	30905693	MD07G1234800	7	30822062	30824630
7	30855693	30805693	30905693	MD07G1235800	7	30899302	30901751
7	30855693	30805693	30905693	MD07G1235200	7	30841033	30841650
7	30855693	30805693	30905693	MD07G1235300	7	30843754	30844158
7	30855693	30805693	30905693	MD07G1235600	7	30855528	30856927
7	30855693	30805693	30905693	MD07G1235100	7	30838271	30838720
7	30855693	30805693	30905693	MD07G1235500	7	30851428	30853752
7	30855693	30805693	30905693	MD07G1235000	7	30834591	30837411	nucleic acid binding; nucleus; regulation of transcription, DNA-dependent; transcription, DNA-dependent; zinc ion binding	GO:0003676; GO:0005634; GO:0006351; GO:0006355; GO:0008270
7	30855693	30805693	30905693	MD07G1235700	7	30870692	30875108	ATP binding; protein binding; protein kinase activity; protein phosphorylation	GO:0004672; GO:0005515; GO:0005524; GO:0006468
7	30940729	30890729	30990729	MD07G1236800	7	30951155	30956021	ATP binding; protein binding; protein kinase activity; protein phosphorylation	GO:0004672; GO:0005515; GO:0005524; GO:0006468
7	30940729	30890729	30990729	MD07G1237200	7	30973183	30974101	cell redox homeostasis; glycerol ether metabolic process; protein disulfide oxidoreductase activity	GO:0006662; GO:0015035; GO:0045454
7	30940729	30890729	30990729	MD07G1237000	7	30966093	30969218
7	30940729	30890729	30990729	MD07G1237400	7	30984452	30986282
7	30940729	30890729	30990729	MD07G1236300	7	30926391	30928204	actin binding	GO:0003779
7	30940729	30890729	30990729	MD07G1237300	7	30975210	30978030	ATP binding; protein kinase activity; protein phosphorylation	GO:0004672; GO:0005524; GO:0006468
7	30940729	30890729	30990729	MD07G1237500	7	30986952	30988730	intracellular; ribosome; structural constituent of ribosome; translation	GO:0003735; GO:0005622; GO:0005840; GO:0006412
7	30940729	30890729	30990729	MD07G1236200	7	30917304	30925573	ATP binding; protein binding; protein kinase activity; protein phosphorylation	GO:0004672; GO:0005515; GO:0005524; GO:0006468
7	30940729	30890729	30990729	MD07G1236600	7	30939550	30942336	actin binding	GO:0003779
7	30940729	30890729	30990729	MD07G1236100	7	30907251	30908930	actin binding	GO:0003779
7	30940729	30890729	30990729	MD07G1236000	7	30906765	30907249
7	30940729	30890729	30990729	MD07G1236400	7	30929279	30933207
7	30940729	30890729	30990729	MD07G1237100	7	30970776	30972446	integral to membrane; transmembrane transport; transmembrane transporter activity; transporter activity	GO:0005215; GO:0016021; GO:0022857; GO:0055085
7	30940729	30890729	30990729	MD07G1235900	7	30901754	30906198	ATP binding; protein binding; protein kinase activity; protein phosphorylation	GO:0004672; GO:0005515; GO:0005524; GO:0006468
7	30940729	30890729	30990729	MD07G1236500	7	30934003	30938872	ATP binding; protein binding; protein kinase activity; protein phosphorylation	GO:0004672; GO:0005515; GO:0005524; GO:0006468
7	30940729	30890729	30990729	MD07G1236900	7	30956901	30958617	actin binding	GO:0003779
7	30957552	30907552	31007552	MD07G1237600	7	30998396	31003321
7	31034142	30984142	31084142	MD07G1238900	7	31060619	31063994	protein binding	GO:0005515
7	31034142	30984142	31084142	MD07G1238000	7	31013140	31016099	protein binding	GO:0005515
7	31034142	30984142	31084142	MD07G1238100	7	31021056	31024784	ADP binding; protein binding; signal transduction	GO:0005515; GO:0007165; GO:0043531
7	31034142	30984142	31084142	MD07G1238300	7	31031466	31034894	oxidation-reduction process; oxidoreductase activity; zinc ion binding	GO:0008270; GO:0016491; GO:0055114
7	31034142	30984142	31084142	MD07G1238700	7	31040398	31047961	protein binding	GO:0005515
7	31034142	30984142	31084142	MD07G1238400	7	31034896	31037641
7	31034142	30984142	31084142	MD07G1239100	7	31072631	31078269	protein binding	GO:0005515
7	31034142	30984142	31084142	MD07G1237900	7	31009809	31012274
7	31034142	30984142	31084142	MD07G1238600	7	31038518	31039999	N-acetyltransferase activity	GO:0008080
7	31034142	30984142	31084142	MD07G1239000	7	31066957	31072435
7	31034142	30984142	31084142	MD07G1238200	7	31024786	31027538	ADP binding; protein binding	GO:0005515; GO:0043531
7	31034142	30984142	31084142	MD07G1238500	7	31037643	31038368
7	31034142	30984142	31084142	MD07G1238800	7	31049651	31054087	heme binding; iron ion binding; oxidation-reduction process; oxidoreductase activity, acting on paired donors, with incorporation or reduction of molecular oxygen	GO:0005506; GO:0016705; GO:0020037; GO:0055114
7	31034142	30984142	31084142	MD07G1239200	7	31078682	31080240	4-alpha-hydroxytetrahydrobiopterin dehydratase activity; tetrahydrobiopterin biosynthetic process	GO:0006729; GO:0008124
8	669459	619459	719459	MD08G1008000	8	634688	635236
8	669459	619459	719459	MD08G1008100	8	636796	639371	iron ion binding; L-ascorbic acid binding; oxidation-reduction process; oxidoreductase activity; oxidoreductase activity, acting on paired donors, with incorporation or reduction of molecular oxygen	GO:0005506; GO:0016491; GO:0016705; GO:0031418; GO:0055114
8	669459	619459	719459	MD08G1009000	8	671848	673331	extracellular region; plant-type cell wall organization	GO:0005576; GO:0009664
8	669459	619459	719459	MD08G1008700	8	657941	660063
8	669459	619459	719459	MD08G1009100	8	674835	676199
8	669459	619459	719459	MD08G1008500	8	651182	652226
8	669459	619459	719459	MD08G1008600	8	655706	656071
8	669459	619459	719459	MD08G1009300	8	689585	693896	nucleus; ribonucleoprotein complex; RNA binding; RNA processing	GO:0003723; GO:0005634; GO:0006396; GO:0030529
8	669459	619459	719459	MD08G1009500	8	700077	703013	ubiquitin-dependent protein catabolic process	GO:0006511
8	669459	619459	719459	MD08G1009200	8	678733	684320	oxidation-reduction process; oxidoreductase activity; zinc ion binding	GO:0008270; GO:0016491; GO:0055114
8	669459	619459	719459	MD08G1009600	8	703876	706457
8	669459	619459	719459	MD08G1008200	8	639373	640409	zinc ion binding	GO:0008270
8	669459	619459	719459	MD08G1009400	8	697893	700075	proteolysis; serine-type endopeptidase activity	GO:0004252; GO:0006508
8	669459	619459	719459	MD08G1009700	8	707772	710237	hydrolase activity, acting on ester bonds; lipase activity; lipid metabolic process	GO:0006629; GO:0016298; GO:0016788
8	669459	619459	719459	MD08G1008800	8	661896	664986	nucleic acid binding	GO:0003676
8	669459	619459	719459	MD08G1008900	8	666695	669625	enzyme regulator activity; proteasome complex; protein binding; regulation of protein catabolic process	GO:0000502; GO:0005515; GO:0030234; GO:0042176
8	669459	619459	719459	MD08G1008400	8	641948	648040	calcium ion binding; cell redox homeostasis	GO:0005509; GO:0045454
8	696411	646411	746411	MD08G1009800	8	721227	724970	hydrolase activity, acting on ester bonds; lipase activity; lipid metabolic process	GO:0006629; GO:0016298; GO:0016788
8	696411	646411	746411	MD08G1009900	8	731203	735936	metal ion binding	GO:0046872
8	2133760	2083760	2183760	MD08G1028600	8	2087939	2090678	catalytic activity; coenzyme binding	GO:0003824; GO:0050662
8	2133760	2083760	2183760	MD08G1029000	8	2112272	2115024
8	2133760	2083760	2183760	MD08G1029700	8	2153786	2155212
8	2133760	2083760	2183760	MD08G1029300	8	2125540	2126817
8	2133760	2083760	2183760	MD08G1029600	8	2147259	2150424
8	2133760	2083760	2183760	MD08G1029500	8	2133269	2135397
8	2133760	2083760	2183760	MD08G1029900	8	2169638	2171367	protein binding	GO:0005515
8	2133760	2083760	2183760	MD08G1029100	8	2118261	2121965
8	2133760	2083760	2183760	MD08G1028900	8	2109426	2112168	endopeptidase activity; proteasome core complex; proteasome core complex, alpha-subunit complex; proteolysis involved in cellular protein catabolic process; threonine-type endopeptidase activity; ubiquitin-dependent protein catabolic process	GO:0004175; GO:0004298; GO:0005839; GO:0006511; GO:0019773; GO:0051603
8	2133760	2083760	2183760	MD08G1030200	8	2174907	2176258
8	2133760	2083760	2183760	MD08G1029400	8	2128541	2130234
8	2133760	2083760	2183760	MD08G1030100	8	2172547	2174336
8	2133760	2083760	2183760	MD08G1028700	8	2096426	2097042
8	2133760	2083760	2183760	MD08G1030000	8	2171370	2172137
8	2133760	2083760	2183760	MD08G1029800	8	2156404	2158458	cell wall; cell wall modification; pectinesterase activity	GO:0005618; GO:0030599; GO:0042545
8	2133760	2083760	2183760	MD08G1029200	8	2123380	2125538	integral to membrane	GO:0016021
8	2133760	2083760	2183760	MD08G1028800	8	2098134	2105437
8	2173674	2123674	2223674	MD08G1030400	8	2186847	2189474	DNA binding	GO:0003677
8	2173674	2123674	2223674	MD08G1030900	8	2208824	2213052	integral to membrane; membrane; substrate-specific transmembrane transporter activity; transmembrane transport; transmembrane transporter activity; transporter activity	GO:0005215; GO:0016020; GO:0016021; GO:0022857; GO:0022891; GO:0055085
8	2173674	2123674	2223674	MD08G1031000	8	2215461	2217848	catalytic activity; fatty acid biosynthetic process; membrane; metabolic process; transferase activity, transferring acyl groups other than amino-acyl groups	GO:0003824; GO:0006633; GO:0008152; GO:0016020; GO:0016747
8	2173674	2123674	2223674	MD08G1030700	8	2193400	2195131	DNA binding	GO:0003677
8	2173674	2123674	2223674	MD08G1031100	8	2219494	2223263	nucleoside-triphosphate diphosphatase activity	GO:0047429
8	2173674	2123674	2223674	MD08G1030800	8	2199749	2203920	base-excision repair; catalytic activity; DNA repair	GO:0003824; GO:0006281; GO:0006284
8	2173674	2123674	2223674	MD08G1030600	8	2191258	2191957
8	6027189	5977189	6077189	MD08G1075000	8	6073821	6074939	metal ion binding	GO:0046872
8	6027189	5977189	6077189	MD08G1074300	8	5991927	5995188
8	6027189	5977189	6077189	MD08G1074600	8	6025321	6027694	vacuolar transport	GO:0007034
8	6027189	5977189	6077189	MD08G1074400	8	6013866	6017968	3'-5' exonuclease activity; nucleic acid binding; nucleobase-containing compound metabolic process; RNA binding	GO:0003676; GO:0003723; GO:0006139; GO:0008408
8	6027189	5977189	6077189	MD08G1074500	8	6018676	6023654	clathrin binding; protein targeting to vacuole	GO:0006623; GO:0030276
8	6027189	5977189	6077189	MD08G1074700	8	6031793	6032915	DNA binding	GO:0003677
8	7244931	7194931	7294931	MD08G1086800	8	7212849	7214200
8	7244931	7194931	7294931	MD08G1087700	8	7253078	7254934
8	7244931	7194931	7294931	MD08G1087400	8	7245919	7248355	ATP binding; protein kinase activity; protein phosphorylation	GO:0004672; GO:0005524; GO:0006468
8	7244931	7194931	7294931	MD08G1087900	8	7268429	7270744	proteolysis; serine-type endopeptidase activity	GO:0004252; GO:0006508
8	7244931	7194931	7294931	MD08G1087300	8	7244094	7244899	intracellular; ribosome; structural constituent of ribosome; translation	GO:0003735; GO:0005622; GO:0005840; GO:0006412
8	7244931	7194931	7294931	MD08G1088200	8	7276398	7278864	Golgi vesicle transport; membrane; vesicle-mediated transport	GO:0016020; GO:0016192; GO:0048193
8	7244931	7194931	7294931	MD08G1086900	8	7219414	7224737
8	7244931	7194931	7294931	MD08G1087000	8	7240850	7243561
8	7244931	7194931	7294931	MD08G1087500	8	7248357	7249724	ATP binding; protein kinase activity; protein phosphorylation	GO:0004672; GO:0005524; GO:0006468
8	7244931	7194931	7294931	MD08G1087600	8	7249873	7250827
8	7244931	7194931	7294931	MD08G1088000	8	7271687	7273988	proteolysis; serine-type endopeptidase activity	GO:0004252; GO:0006508
8	7244931	7194931	7294931	MD08G1087800	8	7256189	7257358
8	7244931	7194931	7294931	MD08G1086600	8	7202802	7203742
8	7244931	7194931	7294931	MD08G1088100	8	7274138	7275542	protein-arginine N-methyltransferase activity; protein binding	GO:0005515; GO:0016274
8	7244931	7194931	7294931	MD08G1086500	8	7196216	7197169	nucleic acid binding	GO:0003676
8	7244931	7194931	7294931	MD08G1088400	8	7282846	7284628
8	7244931	7194931	7294931	MD08G1088300	8	7278900	7281247
8	7273481	7223481	7323481	MD08G1088600	8	7312757	7313114
8	7273481	7223481	7323481	MD08G1088700	8	7320617	7322911	binding; protein binding	GO:0005488; GO:0005515
8	7571768	7521768	7621768	MD08G1091500	8	7558871	7561941	heme binding; iron ion binding; oxidation-reduction process; oxidoreductase activity, acting on paired donors, with incorporation or reduction of molecular oxygen	GO:0005506; GO:0016705; GO:0020037; GO:0055114
8	7571768	7521768	7621768	MD08G1091400	8	7542735	7543347
8	7571768	7521768	7621768	MD08G1091200	8	7527787	7530547	nucleus	GO:0005634
8	7571768	7521768	7621768	MD08G1091600	8	7571359	7571835
8	7571768	7521768	7621768	MD08G1091300	8	7536426	7542263
8	7700035	7650035	7750035	MD08G1091800	8	7663068	7666871	chromatin organization; nucleus; regulation of transcription, DNA-dependent	GO:0005634; GO:0006325; GO:0006355
8	7700035	7650035	7750035	MD08G1092900	8	7738865	7740999	nucleus	GO:0005634
8	7700035	7650035	7750035	MD08G1092000	8	7671741	7672700	DNA binding	GO:0003677
8	7700035	7650035	7750035	MD08G1092200	8	7691184	7693311
8	7700035	7650035	7750035	MD08G1092400	8	7699490	7700523
8	7700035	7650035	7750035	MD08G1092300	8	7698039	7698465
8	7700035	7650035	7750035	MD08G1092600	8	7707440	7709916	hydrolase activity	GO:0016787
8	7700035	7650035	7750035	MD08G1091900	8	7670188	7670698
8	7708024	7658024	7758024	MD08G1093000	8	7748412	7751568
8	7721274	7671274	7771274	MD08G1093100	8	7755053	7758267
8	7721274	7671274	7771274	MD08G1093400	8	7764574	7766008
8	7721274	7671274	7771274	MD08G1093300	8	7761394	7764572	ADP binding; protein binding	GO:0005515; GO:0043531
8	8051228	8001228	8101228	MD08G1095600	8	8005996	8011954	biosynthetic process; catalytic activity; pyridoxal phosphate binding	GO:0003824; GO:0009058; GO:0030170
8	8051228	8001228	8101228	MD08G1096300	8	8081170	8082937	DNA binding	GO:0003677
8	8051228	8001228	8101228	MD08G1095900	8	8036698	8037948	nucleic acid binding	GO:0003676
8	8051228	8001228	8101228	MD08G1095800	8	8029334	8031921	protein binding	GO:0005515
8	8051228	8001228	8101228	MD08G1095700	8	8025933	8028109
8	8051228	8001228	8101228	MD08G1096000	8	8050518	8051605	DNA binding; regulation of transcription, DNA-dependent; sequence-specific DNA binding transcription factor activity	GO:0003677; GO:0003700; GO:0006355
8	8051228	8001228	8101228	MD08G1096400	8	8087841	8091410	nucleic acid binding; RNA binding	GO:0003676; GO:0003723
8	8196083	8146083	8246083	MD08G1097700	8	8214833	8215978	calcium ion binding; endoplasmic reticulum; protein folding; unfolded protein binding	GO:0005509; GO:0005783; GO:0006457; GO:0051082
8	8196083	8146083	8246083	MD08G1097400	8	8201992	8207084
8	8196083	8146083	8246083	MD08G1097300	8	8192989	8194635	negative regulation of translation; rRNA N-glycosylase activity	GO:0017148; GO:0030598
8	8196083	8146083	8246083	MD08G1097600	8	8213810	8214779	calcium ion binding; endoplasmic reticulum; protein binding; protein folding; unfolded protein binding	GO:0005509; GO:0005515; GO:0005783; GO:0006457; GO:0051082
8	8196083	8146083	8246083	MD08G1097200	8	8185322	8187585	protein binding	GO:0005515
8	8196083	8146083	8246083	MD08G1098000	8	8228576	8229283	proteolysis; serine-type endopeptidase activity	GO:0004252; GO:0006508
8	8196083	8146083	8246083	MD08G1098100	8	8237213	8239531	proteolysis; serine-type endopeptidase activity	GO:0004252; GO:0006508
8	8196083	8146083	8246083	MD08G1097900	8	8222043	8225582	ATP binding; protein kinase activity; protein phosphorylation	GO:0004672; GO:0005524; GO:0006468
8	8196083	8146083	8246083	MD08G1097000	8	8152702	8163863	protein binding	GO:0005515
8	8196083	8146083	8246083	MD08G1097500	8	8212311	8213380	protein binding; zinc ion binding	GO:0005515; GO:0008270
8	8196083	8146083	8246083	MD08G1097800	8	8216353	8216900
8	8196083	8146083	8246083	MD08G1097100	8	8181867	8184755	ADP binding; protein binding	GO:0005515; GO:0043531
8	9552155	9502155	9602155	MD08G1108100	8	9522661	9528007	nucleic acid binding; RNA binding	GO:0003676; GO:0003723
8	9552155	9502155	9602155	MD08G1109000	8	9591394	9593425	protein binding	GO:0005515
8	9552155	9502155	9602155	MD08G1108800	8	9578277	9580291	regulation of translational fidelity	GO:0006450
8	9552155	9502155	9602155	MD08G1108400	8	9550986	9552449	protein binding	GO:0005515
8	9552155	9502155	9602155	MD08G1108700	8	9567650	9577771
8	9552155	9502155	9602155	MD08G1108500	8	9555985	9559893
8	9552155	9502155	9602155	MD08G1108300	8	9543448	9544106
8	9552155	9502155	9602155	MD08G1109100	8	9597050	9597451	integral to membrane; monolayer-surrounded lipid storage body	GO:0012511; GO:0016021
8	9552155	9502155	9602155	MD08G1108000	8	9511565	9521821	metal ion binding	GO:0046872
8	9552155	9502155	9602155	MD08G1108600	8	9561339	9565425	DNA binding; regulation of transcription, DNA-dependent; sequence-specific DNA binding transcription factor activity; sigma factor activity; transcription initiation, DNA-dependent	GO:0003677; GO:0003700; GO:0006352; GO:0006355; GO:0016987
8	9552155	9502155	9602155	MD08G1108900	8	9581969	9591309	DNA replication-independent nucleosome assembly; protein binding	GO:0005515; GO:0006336
8	13184131	13134131	13234131	MD08G1137700	8	13193401	13194866
8	13184131	13134131	13234131	MD08G1137600	8	13185746	13188369	GTPase activator activity	GO:0005096
8	13184131	13134131	13234131	MD08G1137500	8	13179781	13184749
8	13184131	13134131	13234131	MD08G1137400	8	13152266	13155806	protein binding	GO:0005515
8	13184131	13134131	13234131	MD08G1137800	8	13196440	13197904
8	13394691	13344691	13444691	MD08G1139100	8	13415661	13424078	protein binding	GO:0005515
8	13394691	13344691	13444691	MD08G1139200	8	13424534	13425379
8	13394691	13344691	13444691	MD08G1138900	8	13402469	13403923	protein binding	GO:0005515
8	13394691	13344691	13444691	MD08G1139000	8	13405250	13406649	carbohydrate metabolic process; hydrolase activity, hydrolyzing O-glycosyl compounds	GO:0004553; GO:0005975
8	18575492	18525492	18625492	MD08G1160700	8	18591245	18596362
8	18575492	18525492	18625492	MD08G1160600	8	18571737	18572129	protein binding	GO:0005515
8	21373339	21323339	21423339	MD08G1176400	8	21395642	21398438	protein binding	GO:0005515
8	21373339	21323339	21423339	MD08G1176300	8	21390530	21393422	protein binding	GO:0005515
8	21373339	21323339	21423339	MD08G1176200	8	21378944	21390493
8	21373339	21323339	21423339	MD08G1175800	8	21360168	21362198	nucleic acid binding	GO:0003676
8	21373339	21323339	21423339	MD08G1175900	8	21362200	21368627	ADP binding; protein binding; signal transduction	GO:0005515; GO:0007165; GO:0043531
8	21373339	21323339	21423339	MD08G1176500	8	21411692	21412306
8	21373339	21323339	21423339	MD08G1176000	8	21370001	21373759	DNA binding; protein binding; regulation of transcription, DNA-dependent; sequence-specific DNA binding transcription factor activity; signal transduction	GO:0003677; GO:0003700; GO:0005515; GO:0006355; GO:0007165
8	21373339	21323339	21423339	MD08G1175700	8	21343346	21343884
8	21400962	21350962	21450962	MD08G1176600	8	21432773	21443326
8	22563807	22513807	22613807	MD08G1182200	8	22593392	22597167	nucleic acid binding	GO:0003676
8	22563807	22513807	22613807	MD08G1181900	8	22565213	22569259	binding; RNA binding	GO:0003723; GO:0005488
8	22563807	22513807	22613807	MD08G1182000	8	22569563	22570161
8	22563807	22513807	22613807	MD08G1181800	8	22556478	22559276
8	22563807	22513807	22613807	MD08G1181700	8	22522529	22526016	metabolic process; methyltransferase activity	GO:0008152; GO:0008168
8	22563807	22513807	22613807	MD08G1182100	8	22579026	22580167
8	22598925	22548925	22648925	MD08G1182600	8	22648081	22648761
8	22598925	22548925	22648925	MD08G1182400	8	22637132	22638255	protein binding	GO:0005515
8	22598925	22548925	22648925	MD08G1182300	8	22613192	22625742	integral to membrane; membrane; substrate-specific transmembrane transporter activity; transmembrane transport; transmembrane transporter activity; transporter activity	GO:0005215; GO:0016020; GO:0016021; GO:0022857; GO:0022891; GO:0055085
8	22598925	22548925	22648925	MD08G1182500	8	22639565	22645477
8	23851544	23801544	23901544	MD08G1189200	8	23888646	23889195
8	23851544	23801544	23901544	MD08G1188900	8	23867901	23881201	carbohydrate metabolic process; catalytic activity; hydrolase activity, hydrolyzing O-glycosyl compounds	GO:0003824; GO:0004553; GO:0005975
8	23851544	23801544	23901544	MD08G1188800	8	23847511	23864592
8	23851544	23801544	23901544	MD08G1188700	8	23846311	23846511	nucleic acid binding	GO:0003676
8	23851544	23801544	23901544	MD08G1188600	8	23807912	23822800	queuine tRNA-ribosyltransferase activity; transferase activity, transferring pentosyl groups; tRNA modification	GO:0006400; GO:0008479; GO:0016763
8	24591313	24541313	24641313	MD08G1191800	8	24542301	24548030	cofactor binding; FMN binding; oxidation-reduction process; oxidoreductase activity, acting on the CH-NH2 group of donors; pyridoxamine-phosphate oxidase activity; pyridoxine biosynthetic process	GO:0004733; GO:0008615; GO:0010181; GO:0016638; GO:0048037; GO:0055114
8	24591313	24541313	24641313	MD08G1192000	8	24621182	24624332	protein binding	GO:0005515
8	24591313	24541313	24641313	MD08G1192100	8	24631435	24635337
8	24737032	24687032	24787032	MD08G1192400	8	24757419	24758972	ATP binding; protein kinase activity; protein phosphorylation	GO:0004672; GO:0005524; GO:0006468
8	24772558	24722558	24822558	MD08G1192700	8	24805098	24806171
8	24772558	24722558	24822558	MD08G1192500	8	24795209	24796814
8	24973118	24923118	25023118	MD08G1194100	8	24960189	24966406	gluconeogenesis; glucose-6-phosphate isomerase activity; glycolysis	GO:0004347; GO:0006094; GO:0006096
8	24973118	24923118	25023118	MD08G1194200	8	24971346	24981041
8	24973118	24923118	25023118	MD08G1194000	8	24926335	24929944
8	24973118	24923118	25023118	MD08G1193900	8	24923562	24926168
8	24973118	24923118	25023118	MD08G1194500	8	25001791	25003101
8	24973118	24923118	25023118	MD08G1194600	8	25004514	25007594	ATP binding; motor activity; myosin complex	GO:0003774; GO:0005524; GO:0016459
8	24973118	24923118	25023118	MD08G1194300	8	24981134	24983503	cytoplasm; 'de novo' IMP biosynthetic process; phosphoribosylformylglycinamidine cyclo-ligase activity	GO:0004641; GO:0005737; GO:0006189
8	24992948	24942948	25042948	MD08G1194700	8	25022938	25025218	cytoplasm; 'de novo' IMP biosynthetic process; phosphoribosylformylglycinamidine cyclo-ligase activity	GO:0004641; GO:0005737; GO:0006189
8	25029667	24979667	25079667	MD08G1194800	8	25055867	25057972	cytoplasm; 'de novo' IMP biosynthetic process; phosphoribosylformylglycinamidine cyclo-ligase activity	GO:0004641; GO:0005737; GO:0006189
8	25029667	24979667	25079667	MD08G1194900	8	25065341	25065985	oxidation-reduction process; oxidoreductase activity	GO:0016491; GO:0055114
8	25201109	25151109	25251109	MD08G1195200	8	25176800	25180276
8	25201109	25151109	25251109	MD08G1195100	8	25156563	25159173	cytoplasm; 'de novo' IMP biosynthetic process; phosphoribosylformylglycinamidine cyclo-ligase activity	GO:0004641; GO:0005737; GO:0006189
8	25201109	25151109	25251109	MD08G1195600	8	25225526	25227571	cell wall; cell wall modification; enzyme inhibitor activity; pectinesterase activity	GO:0004857; GO:0005618; GO:0030599; GO:0042545
8	25201109	25151109	25251109	MD08G1195400	8	25209898	25210871	mitochondrial membrane; mitochondrial transport	GO:0006839; GO:0031966
8	25201109	25151109	25251109	MD08G1195300	8	25194384	25208726	signal transduction	GO:0007165
8	25201109	25151109	25251109	MD08G1195800	8	25235967	25237240	aspartic-type endopeptidase activity; proteolysis	GO:0004190; GO:0006508
8	25201109	25151109	25251109	MD08G1195700	8	25228516	25229754
8	25683258	25633258	25733258	MD08G1198800	8	25697605	25699921	protein binding	GO:0005515
8	25683258	25633258	25733258	MD08G1198100	8	25667464	25672146
8	25683258	25633258	25733258	MD08G1198900	8	25701874	25709019	DNA binding	GO:0003677
8	25683258	25633258	25733258	MD08G1198000	8	25657145	25666361	ATP binding; microtubule-based movement; microtubule binding; microtubule motor activity	GO:0003777; GO:0005524; GO:0007018; GO:0008017
8	25683258	25633258	25733258	MD08G1198300	8	25681728	25685484	actin binding	GO:0003779
8	25683258	25633258	25733258	MD08G1197900	8	25646519	25648182	integral to membrane; transport	GO:0006810; GO:0016021
8	25683258	25633258	25733258	MD08G1198200	8	25677314	25680689
8	25683258	25633258	25733258	MD08G1197800	8	25638827	25644586	membrane; transmembrane transport	GO:0016020; GO:0055085
8	25774005	25724005	25824005	MD08G1199200	8	25765007	25766336
8	25774005	25724005	25824005	MD08G1199100	8	25742436	25748876	FMN binding; NADPH-hemoprotein reductase activity; oxidation-reduction process; oxidoreductase activity	GO:0003958; GO:0010181; GO:0016491; GO:0055114
8	25774005	25724005	25824005	MD08G1199300	8	25766397	25767828	transferase activity, transferring acyl groups other than amino-acyl groups	GO:0016747
8	26213933	26163933	26263933	MD08G1202600	8	26211294	26214533
8	26213933	26163933	26263933	MD08G1202000	8	26177750	26180851
8	26213933	26163933	26263933	MD08G1202400	8	26195589	26196451
8	26213933	26163933	26263933	MD08G1202100	8	26185914	26186595
8	26213933	26163933	26263933	MD08G1202900	8	26245512	26251929	ATP binding; microtubule-based movement; microtubule binding; microtubule motor activity	GO:0003777; GO:0005524; GO:0007018; GO:0008017
8	26213933	26163933	26263933	MD08G1203000	8	26252320	26260929	ubiquitin-protein ligase activity	GO:0004842
8	26213933	26163933	26263933	MD08G1202200	8	26191200	26192047
8	26213933	26163933	26263933	MD08G1202700	8	26216701	26218681
8	26213933	26163933	26263933	MD08G1203100	8	26260938	26261998
8	26213933	26163933	26263933	MD08G1202800	8	26227473	26229799
8	26213933	26163933	26263933	MD08G1202500	8	26197038	26211175
8	26213933	26163933	26263933	MD08G1202300	8	26192133	26194955
8	26748325	26698325	26798325	MD08G1206300	8	26726307	26728070
8	26748325	26698325	26798325	MD08G1206400	8	26769431	26788752	DNA binding; nucleus; protein dimerization activity; regulation of transcription, DNA-dependent; sequence-specific DNA binding transcription factor activity	GO:0003677; GO:0003700; GO:0005634; GO:0006355; GO:0046983
8	27417765	27367765	27467765	MD08G1210300	8	27388927	27389499	ubiquitin-dependent protein catabolic process	GO:0006511
8	27417765	27367765	27467765	MD08G1210900	8	27430013	27431284
8	27417765	27367765	27467765	MD08G1211000	8	27434357	27444373
8	27417765	27367765	27467765	MD08G1210400	8	27392738	27396527	ATP binding; protein kinase activity; protein phosphorylation	GO:0004672; GO:0005524; GO:0006468
8	27417765	27367765	27467765	MD08G1210800	8	27424790	27426932	catalytic activity	GO:0003824
8	27417765	27367765	27467765	MD08G1210700	8	27417572	27422704	carbohydrate metabolic process; phosphotransferase activity, alcohol group as acceptor	GO:0005975; GO:0016773
8	27417765	27367765	27467765	MD08G1210600	8	27415820	27417419	GTPase activity; GTP binding; microtubule; microtubule-based process; structural constituent of cytoskeleton	GO:0003924; GO:0005200; GO:0005525; GO:0005874; GO:0007017
8	27696436	27646436	27746436	MD08G1214200	8	27702549	27704243	integral to peroxisomal membrane; protein C-terminus binding; protein targeting to peroxisome; zinc ion binding	GO:0005779; GO:0006625; GO:0008022; GO:0008270
8	27696436	27646436	27746436	MD08G1213300	8	27654083	27654349	ATP binding; ATP-dependent 5'-3' DNA helicase activity; DNA helicase activity	GO:0003678; GO:0005524; GO:0043141
8	27696436	27646436	27746436	MD08G1214600	8	27739842	27740081
8	27696436	27646436	27746436	MD08G1214400	8	27728666	27729199	DNA binding; regulation of transcription, DNA-dependent; sequence-specific DNA binding transcription factor activity	GO:0003677; GO:0003700; GO:0006355
8	27696436	27646436	27746436	MD08G1213200	8	27651402	27652910	protein binding	GO:0005515
8	27696436	27646436	27746436	MD08G1213500	8	27662463	27664298	antiporter activity; drug transmembrane transport; drug transmembrane transporter activity; membrane; transmembrane transport	GO:0006855; GO:0015238; GO:0015297; GO:0016020; GO:0055085
8	27696436	27646436	27746436	MD08G1214500	8	27730999	27731244
8	27696436	27646436	27746436	MD08G1214300	8	27708468	27715051
8	27696436	27646436	27746436	MD08G1213900	8	27691324	27694492
8	27696436	27646436	27746436	MD08G1214100	8	27700905	27701432	DNA binding; regulation of transcription, DNA-dependent; sequence-specific DNA binding transcription factor activity	GO:0003677; GO:0003700; GO:0006355
8	27696436	27646436	27746436	MD08G1213700	8	27682336	27684773
8	27696436	27646436	27746436	MD08G1213400	8	27655462	27657035	antiporter activity; drug transmembrane transport; drug transmembrane transporter activity; membrane; transmembrane transport	GO:0006855; GO:0015238; GO:0015297; GO:0016020; GO:0055085
8	27696436	27646436	27746436	MD08G1213600	8	27671573	27672106	DNA binding; regulation of transcription, DNA-dependent; sequence-specific DNA binding transcription factor activity	GO:0003677; GO:0003700; GO:0006355
8	27696436	27646436	27746436	MD08G1214000	8	27694494	27696965
8	27701200	27651200	27751200	MD08G1214700	8	27744591	27747875	oxidoreductase activity	GO:0016491
8	28361939	28311939	28411939	MD08G1220700	8	28352385	28355896	cell redox homeostasis	GO:0045454
8	28361939	28311939	28411939	MD08G1221000	8	28367241	28372586	catalytic activity	GO:0003824
8	28361939	28311939	28411939	MD08G1220800	8	28361774	28364798	cytoplasm; fatty acid biosynthetic process; hydro-lyase activity	GO:0005737; GO:0006633; GO:0016836
8	28361939	28311939	28411939	MD08G1220600	8	28335737	28345188	fucosyltransferase activity; membrane; protein glycosylation	GO:0006486; GO:0008417; GO:0016020
8	28361939	28311939	28411939	MD08G1220400	8	28318765	28325810
8	28361939	28311939	28411939	MD08G1220900	8	28364908	28366375	membrane; photosynthesis, light harvesting	GO:0009765; GO:0016020
8	28361939	28311939	28411939	MD08G1220500	8	28327919	28329873	DNA binding	GO:0003677
8	28361939	28311939	28411939	MD08G1221400	8	28400001	28402399	protein binding	GO:0005515
8	28361939	28311939	28411939	MD08G1221100	8	28376703	28377092	lipid binding; lipid transport	GO:0006869; GO:0008289
8	28361939	28311939	28411939	MD08G1221500	8	28402886	28405817	biosynthetic process; catalytic activity; L,L-diaminopimelate aminotransferase activity; lysine biosynthetic process via diaminopimelate; pyridoxal phosphate binding	GO:0003824; GO:0009058; GO:0009089; GO:0010285; GO:0030170
8	28361939	28311939	28411939	MD08G1221300	8	28389022	28391829	metal ion binding; metal ion transport	GO:0030001; GO:0046872
8	28361939	28311939	28411939	MD08G1221200	8	28386787	28387332
8	28385370	28335370	28435370	MD08G1221700	8	28418540	28426232	ATP binding; protein binding; protein kinase activity; protein phosphorylation	GO:0004672; GO:0005515; GO:0005524; GO:0006468
8	28385370	28335370	28435370	MD08G1221600	8	28411242	28416688	protein binding	GO:0005515
8	30370037	30320037	30420037	MD08G1236300	8	30412712	30414215
8	30370037	30320037	30420037	MD08G1236000	8	30377633	30385417	ion channel activity; ion transport; membrane; potassium ion transport; protein binding; transmembrane transport; voltage-gated potassium channel activity	GO:0005216; GO:0005249; GO:0005515; GO:0006811; GO:0006813; GO:0016020; GO:0055085
8	30370037	30320037	30420037	MD08G1236400	8	30415090	30417779	catalytic activity	GO:0003824
8	30370037	30320037	30420037	MD08G1236100	8	30399324	30406150
8	30370037	30320037	30420037	MD08G1235900	8	30342962	30370217	protein glycosylation; transferase activity, transferring glycosyl groups; UDP-glucose:glycoprotein glucosyltransferase activity	GO:0003980; GO:0006486; GO:0016757
8	30370037	30320037	30420037	MD08G1236200	8	30406765	30411513	aminoacyl-tRNA ligase activity; ATP binding; cytoplasm; nucleotide binding; RNA binding; tRNA aminoacylation for protein translation; tyrosine-tRNA ligase activity; tyrosyl-tRNA aminoacylation	GO:0000166; GO:0003723; GO:0004812; GO:0004831; GO:0005524; GO:0005737; GO:0006418; GO:0006437
8	30432002	30382002	30482002	MD08G1237400	8	30474151	30478017
8	30432002	30382002	30482002	MD08G1237000	8	30447414	30450615
8	30432002	30382002	30482002	MD08G1236500	8	30418868	30422789	ATP binding; protein kinase activity; protein phosphorylation	GO:0004672; GO:0005524; GO:0006468
8	30432002	30382002	30482002	MD08G1236600	8	30426824	30432596	integral to membrane	GO:0016021
8	30432002	30382002	30482002	MD08G1236900	8	30435157	30441656	defense response; integral to membrane	GO:0006952; GO:0016021
8	30432002	30382002	30482002	MD08G1237100	8	30450692	30463615	DNA binding; DNA-directed RNA polymerase activity; nucleus; ribonucleoside binding; transcription, DNA-dependent	GO:0003677; GO:0003899; GO:0005634; GO:0006351; GO:0032549
8	30432002	30382002	30482002	MD08G1236700	8	30432598	30433042
8	30432002	30382002	30482002	MD08G1237200	8	30468462	30473410	calcium ion binding; catalytic activity; membrane; phosphatidylcholine metabolic process; phospholipase D activity	GO:0003824; GO:0004630; GO:0005509; GO:0016020; GO:0046470
8	30432002	30382002	30482002	MD08G1236800	8	30434406	30435116	2 iron, 2 sulfur cluster binding; electron carrier activity; electron transport chain; iron-sulfur cluster binding	GO:0009055; GO:0022900; GO:0051536; GO:0051537
8	30492479	30442479	30542479	MD08G1237800	8	30494653	30497898	proteolysis; serine-type carboxypeptidase activity	GO:0004185; GO:0006508
8	30492479	30442479	30542479	MD08G1237500	8	30479366	30484888	Golgi transport complex; intra-Golgi vesicle-mediated transport	GO:0006891; GO:0017119
8	30492479	30442479	30542479	MD08G1237900	8	30499795	30500244
8	30492479	30442479	30542479	MD08G1238300	8	30539670	30540242
8	30492479	30442479	30542479	MD08G1237600	8	30489013	30491887	proteolysis; serine-type carboxypeptidase activity	GO:0004185; GO:0006508
8	30492479	30442479	30542479	MD08G1238200	8	30518095	30530264	proteolysis; serine-type carboxypeptidase activity	GO:0004185; GO:0006508
8	30492479	30442479	30542479	MD08G1237700	8	30491889	30494013	proteolysis; serine-type carboxypeptidase activity	GO:0004185; GO:0006508
8	30671710	30621710	30721710	MD08G1240300	8	30650089	30655237	integral to membrane; magnesium ion transmembrane transporter activity; magnesium ion transport	GO:0015095; GO:0015693; GO:0016021
8	30671710	30621710	30721710	MD08G1240900	8	30675402	30683781
8	30671710	30621710	30721710	MD08G1240500	8	30662287	30663117
8	30671710	30621710	30721710	MD08G1240000	8	30628021	30630739	protein binding	GO:0005515
8	30671710	30621710	30721710	MD08G1241400	8	30702689	30706844	pseudouridine synthase activity; pseudouridine synthesis; RNA binding; RNA modification	GO:0001522; GO:0003723; GO:0009451; GO:0009982
8	30671710	30621710	30721710	MD08G1240600	8	30666877	30668661
8	30671710	30621710	30721710	MD08G1241100	8	30691234	30691939
8	30671710	30621710	30721710	MD08G1241000	8	30684297	30687267
8	30671710	30621710	30721710	MD08G1240400	8	30657346	30660320	iron ion binding; iron-sulfur cluster assembly; iron-sulfur cluster binding	GO:0005506; GO:0016226; GO:0051536
8	30671710	30621710	30721710	MD08G1241600	8	30711357	30720049	ion channel activity; ion transport; membrane; protein binding; transmembrane transport	GO:0005216; GO:0005515; GO:0006811; GO:0016020; GO:0055085
8	30671710	30621710	30721710	MD08G1240800	8	30671221	30674381
8	30671710	30621710	30721710	MD08G1240100	8	30637733	30645203
8	30671710	30621710	30721710	MD08G1241200	8	30692014	30698006
8	30671710	30621710	30721710	MD08G1241300	8	30699631	30701201	protein binding	GO:0005515
8	30671710	30621710	30721710	MD08G1240200	8	30646334	30649309
8	31012387	30962387	31062387	MD08G1246000	8	31044117	31045631
8	31012387	30962387	31062387	MD08G1244800	8	30964720	30970346	ATP binding; protein kinase activity; protein phosphorylation	GO:0004672; GO:0005524; GO:0006468
8	31012387	30962387	31062387	MD08G1245500	8	31011902	31012954	ATP binding; protein kinase activity; protein phosphorylation	GO:0004672; GO:0005524; GO:0006468
8	31012387	30962387	31062387	MD08G1245300	8	30995424	30996024	mitotic cell cycle spindle assembly checkpoint	GO:0007094
8	31012387	30962387	31062387	MD08G1245600	8	31013798	31014581
8	31012387	30962387	31062387	MD08G1245100	8	30990597	30993007
8	31012387	30962387	31062387	MD08G1245200	8	30993009	30994230
8	31012387	30962387	31062387	MD08G1246100	8	31045633	31056265
8	31012387	30962387	31062387	MD08G1246300	8	31059484	31061761	core TFIIH complex; nucleotide-excision repair; transcription, DNA-dependent	GO:0000439; GO:0006289; GO:0006351
8	31012387	30962387	31062387	MD08G1246200	8	31056650	31059482
8	31012387	30962387	31062387	MD08G1245700	8	31020054	31026825
8	31012387	30962387	31062387	MD08G1245800	8	31027941	31031302	nucleus; sequence-specific DNA binding transcription factor activity	GO:0003700; GO:0005634
8	31012387	30962387	31062387	MD08G1245400	8	30997471	31011169	catalytic activity; glucosylceramidase activity; glucosylceramide catabolic process; hydrolase activity, hydrolyzing O-glycosyl compounds; membrane	GO:0003824; GO:0004348; GO:0004553; GO:0006680; GO:0016020
8	31012387	30962387	31062387	MD08G1245900	8	31038859	31043432	protein binding	GO:0005515
8	31012387	30962387	31062387	MD08G1245000	8	30986312	30989324
8	31012387	30962387	31062387	MD08G1244900	8	30971615	30983343
8	31056238	31006238	31106238	MD08G1246700	8	31067234	31068548
8	31056238	31006238	31106238	MD08G1246900	8	31079542	31083802	defense response; integral to membrane	GO:0006952; GO:0016021
8	31056238	31006238	31106238	MD08G1246800	8	31069871	31072757	acetylglucosaminyltransferase activity; membrane	GO:0008375; GO:0016020
8	31056238	31006238	31106238	MD08G1246500	8	31063292	31064404
8	31056238	31006238	31106238	MD08G1247200	8	31089169	31089642
8	31056238	31006238	31106238	MD08G1247400	8	31094942	31102535
8	31056238	31006238	31106238	MD08G1247100	8	31087234	31089066	chloride transport; ion channel activity; membrane; transmembrane transport; voltage-gated chloride channel activity	GO:0005216; GO:0005247; GO:0006821; GO:0016020; GO:0055085
8	31056238	31006238	31106238	MD08G1246400	8	31061763	31063290	core TFIIH complex; nucleotide-excision repair; transcription, DNA-dependent	GO:0000439; GO:0006289; GO:0006351
8	31056238	31006238	31106238	MD08G1246600	8	31066249	31067231	protein binding	GO:0005515
8	31056238	31006238	31106238	MD08G1247300	8	31090376	31093106	nuclear mRNA splicing, via spliceosome; small nucleolar ribonucleoprotein complex; spliceosomal complex; spliceosomal snRNP assembly	GO:0000387; GO:0000398; GO:0005681; GO:0005732
8	31056238	31006238	31106238	MD08G1247000	8	31084320	31086451
8	31133203	31083203	31183203	MD08G1247500	8	31121183	31124019	oxidoreductase activity	GO:0016491
8	31133203	31083203	31183203	MD08G1247800	8	31143515	31144603	regulation of transcription, DNA-dependent	GO:0006355
8	31133203	31083203	31183203	MD08G1247600	8	31124091	31131039	ATP binding; nucleic acid binding; RNA binding; RNA catabolic process; RNA helicase activity	GO:0003676; GO:0003723; GO:0003724; GO:0005524; GO:0006401
8	31133203	31083203	31183203	MD08G1247900	8	31144895	31147702	intracellular; ribosome; RNA binding; structural constituent of ribosome; translation	GO:0003723; GO:0003735; GO:0005622; GO:0005840; GO:0006412
8	31133203	31083203	31183203	MD08G1247700	8	31132502	31141393	DNA binding; nucleus; protein binding; regulation of transcription, DNA-dependent; response to hormone stimulus	GO:0003677; GO:0005515; GO:0005634; GO:0006355; GO:0009725
9	34369587	34319587	34419587	MD09G1269100	9	34342846	34343377	carbon-sulfur lyase activity; metabolic process	GO:0008152; GO:0016846
9	34369587	34319587	34419587	MD09G1269400	9	34367805	34369903	intracellular; ribosome; structural constituent of ribosome; translational elongation	GO:0003735; GO:0005622; GO:0005840; GO:0006414
9	34369587	34319587	34419587	MD09G1269500	9	34370708	34371349
9	34369587	34319587	34419587	MD09G1269900	9	34411356	34416503	catalytic activity; glycine biosynthetic process; glycine hydroxymethyltransferase activity; pyridoxal phosphate binding; tetrahydrofolate interconversion	GO:0003824; GO:0004372; GO:0006545; GO:0030170; GO:0035999
9	34369587	34319587	34419587	MD09G1269000	9	34340138	34341638
9	34369587	34319587	34419587	MD09G1268900	9	34332478	34338740	ATP synthesis coupled electron transport; electron carrier activity; iron-sulfur cluster binding; membrane; NADH dehydrogenase (ubiquinone) activity; oxidation-reduction process; oxidoreductase activity; oxidoreductase activity, acting on NADH or NADPH	GO:0008137; GO:0009055; GO:0016020; GO:0016491; GO:0016651; GO:0042773; GO:0051536; GO:0055114
9	34369587	34319587	34419587	MD09G1269800	9	34407775	34411198	carbon-sulfur lyase activity; metabolic process	GO:0008152; GO:0016846
9	34369587	34319587	34419587	MD09G1269700	9	34401879	34407046	catalytic activity	GO:0003824
9	34369587	34319587	34419587	MD09G1268800	9	34319880	34320565
9	34369587	34319587	34419587	MD09G1269200	9	34347070	34356239	catalytic activity	GO:0003824
9	34369587	34319587	34419587	MD09G1269600	9	34397522	34397950	carbon-sulfur lyase activity; metabolic process	GO:0008152; GO:0016846
9	34577924	34527924	34627924	MD09G1271400	9	34570103	34572449	DNA binding	GO:0003677
9	34577924	34527924	34627924	MD09G1271100	9	34531591	34533232
9	34577924	34527924	34627924	MD09G1271300	9	34552195	34565291	GTP binding; intracellular; small GTPase mediated signal transduction	GO:0005525; GO:0005622; GO:0007264
9	34577924	34527924	34627924	MD09G1271200	9	34546996	34550135	ATP binding; protein kinase activity; protein phosphorylation	GO:0004672; GO:0005524; GO:0006468
10	3828726	3778726	3878726	MD10G1029100	10	3806737	3807697	response to stress	GO:0006950
10	3828726	3778726	3878726	MD10G1029400	10	3852400	3852861
10	3828726	3778726	3878726	MD10G1029300	10	3848982	3849580	protein binding	GO:0005515
10	3828726	3778726	3878726	MD10G1029200	10	3839159	3841120	ribosome; structural constituent of ribosome; translation	GO:0003735; GO:0005840; GO:0006412
10	8305366	8255366	8355366	MD10G1061500	10	8290057	8291095
10	8305366	8255366	8355366	MD10G1061700	10	8303707	8306875	ATP synthesis coupled proton transport; hydrogen ion transmembrane transporter activity; mitochondrial proton-transporting ATP synthase complex, coupling factor F(o)	GO:0000276; GO:0015078; GO:0015986
10	8305366	8255366	8355366	MD10G1061400	10	8286787	8287227	response to auxin stimulus	GO:0009733
10	8305366	8255366	8355366	MD10G1061900	10	8349566	8351329	amidophosphoribosyltransferase activity; nucleoside metabolic process; purine base biosynthetic process	GO:0004044; GO:0009113; GO:0009116
10	8305366	8255366	8355366	MD10G1061800	10	8328785	8332798	Cdc73/Paf1 complex; DNA binding; histone modification; transcription elongation from RNA polymerase II promoter	GO:0003677; GO:0006368; GO:0016570; GO:0016593
10	8305366	8255366	8355366	MD10G1061600	10	8298551	8300410	rRNA processing	GO:0006364
11	29047877	28997877	29097877	MD11G1200900	11	29008742	29011765
11	29047877	28997877	29097877	MD11G1200800	11	29003278	29003610
11	29047877	28997877	29097877	MD11G1201000	11	29012987	29014920	cysteine biosynthetic process from serine	GO:0006535
11	29047877	28997877	29097877	MD11G1201100	11	29015006	29016964
12	11537467	11487467	11587467	MD12G1091100	12	11524223	11524886	protein binding	GO:0005515
12	11537467	11487467	11587467	MD12G1091800	12	11567563	11572123	oxidation-reduction process; proline biosynthetic process; pyrroline-5-carboxylate reductase activity	GO:0004735; GO:0006561; GO:0055114
12	11537467	11487467	11587467	MD12G1091400	12	11547838	11556698	oxidation-reduction process; oxidoreductase activity, acting on the CH-OH group of donors, oxygen as acceptor	GO:0016899; GO:0055114
12	11537467	11487467	11587467	MD12G1091200	12	11536135	11537087
12	11537467	11487467	11587467	MD12G1091600	12	11560085	11560755
13	8124848	8074848	8174848	MD13G1111500	13	8118489	8121598	glucose metabolic process; NAD binding; NADP binding; oxidation-reduction process; oxidoreductase activity, acting on the aldehyde or oxo group of donors, NAD or NADP as acceptor	GO:0006006; GO:0016620; GO:0050661; GO:0051287; GO:0055114
13	8124848	8074848	8174848	MD13G1112100	13	8142599	8145003
13	8124848	8074848	8174848	MD13G1111800	13	8132441	8137043	DNA binding; DNA-directed DNA polymerase activity; DNA replication	GO:0003677; GO:0003887; GO:0006260
13	8124848	8074848	8174848	MD13G1112200	13	8150077	8156803
13	8124848	8074848	8174848	MD13G1112000	13	8138958	8142074	3-oxoacyl-[acyl-carrier-protein] reductase (NADPH) activity; fatty acid biosynthetic process; NAD binding; oxidation-reduction process; oxidoreductase activity	GO:0004316; GO:0006633; GO:0016491; GO:0051287; GO:0055114
13	8124848	8074848	8174848	MD13G1111900	13	8137317	8138054	integral to membrane	GO:0016021
13	8124848	8074848	8174848	MD13G1112300	13	8158813	8159638	ATP binding	GO:0005524
13	8124848	8074848	8174848	MD13G1111600	13	8123824	8127015	protein binding	GO:0005515
13	8124848	8074848	8174848	MD13G1111200	13	8075408	8083862	CTP synthase activity; pyrimidine nucleotide biosynthetic process	GO:0003883; GO:0006221
13	8124848	8074848	8174848	MD13G1112500	13	8168974	8170495
13	8124848	8074848	8174848	MD13G1111700	13	8128072	8131491
13	8124848	8074848	8174848	MD13G1111300	13	8084055	8085349	oxidation-reduction process; oxidoreductase activity, acting on the aldehyde or oxo group of donors, NAD or NADP as acceptor	GO:0016620; GO:0055114
13	8124848	8074848	8174848	MD13G1111400	13	8111575	8112340
14	2574325	2524325	2624325	MD14G1029000	14	2570947	2575160	DNA binding; DNA-directed RNA polymerase activity; ribonucleoside binding; transcription, DNA-dependent	GO:0003677; GO:0003899; GO:0006351; GO:0032549
14	2574325	2524325	2624325	MD14G1029900	14	2588116	2593944	auxin homeostasis; phosphatidylinositol binding; retromer complex; root development; vacuolar transport	GO:0007034; GO:0010252; GO:0030904; GO:0035091; GO:0048364
14	2574325	2524325	2624325	MD14G1028900	14	2567509	2569364	ribosome; structural constituent of ribosome; translation	GO:0003735; GO:0005840; GO:0006412
14	2574325	2524325	2624325	MD14G1029100	14	2575898	2576799
14	2574325	2524325	2624325	MD14G1029300	14	2577457	2579730	heat shock protein binding; unfolded protein binding	GO:0031072; GO:0051082
14	2574325	2524325	2624325	MD14G1029400	14	2579732	2580942
14	2574325	2524325	2624325	MD14G1028500	14	2528211	2531699	carbohydrate metabolic process; hydrolase activity, hydrolyzing O-glycosyl compounds	GO:0004553; GO:0005975
14	2574325	2524325	2624325	MD14G1029600	14	2584987	2585813
14	2574325	2524325	2624325	MD14G1029800	14	2586034	2586437
14	2574325	2524325	2624325	MD14G1030000	14	2597350	2597964
14	2574325	2524325	2624325	MD14G1028800	14	2563799	2565833	protein binding; ribosome; structural constituent of ribosome; translation	GO:0003735; GO:0005515; GO:0005840; GO:0006412
14	2574325	2524325	2624325	MD14G1029500	14	2583005	2583622
14	2574325	2524325	2624325	MD14G1028700	14	2561176	2563221	oxidation-reduction process; oxidoreductase activity	GO:0016491; GO:0055114
14	2609434	2559434	2659434	MD14G1030700	14	2648438	2650377	DNA binding; regulation of transcription, DNA-dependent	GO:0003677; GO:0006355
14	2811527	2761527	2861527	MD14G1031900	14	2831911	2832975	protein binding	GO:0005515
14	2811527	2761527	2861527	MD14G1031400	14	2806135	2809153	peptidyl-prolyl cis-trans isomerase activity; protein folding; protein peptidyl-prolyl isomerization	GO:0000413; GO:0003755; GO:0006457
14	2811527	2761527	2861527	MD14G1031200	14	2785170	2788026	protein binding	GO:0005515
14	2811527	2761527	2861527	MD14G1031500	14	2810409	2813810
14	2811527	2761527	2861527	MD14G1031600	14	2814412	2815695
14	2811527	2761527	2861527	MD14G1031700	14	2816631	2824624	deadenylation-dependent decapping of nuclear-transcribed mRNA; enzyme activator activity; positive regulation of catalytic activity	GO:0000290; GO:0008047; GO:0043085
14	2811527	2761527	2861527	MD14G1031300	14	2796124	2805929	protein binding	GO:0005515
14	2811527	2761527	2861527	MD14G1031800	14	2825429	2827578	nucleic acid binding	GO:0003676
14	2811527	2761527	2861527	MD14G1031100	14	2779532	2782702
14	3045739	2995739	3095739	MD14G1034000	14	3017637	3018377
14	3045739	2995739	3095739	MD14G1034300	14	3039362	3040944	ATP binding; protein kinase activity; protein phosphorylation	GO:0004672; GO:0005524; GO:0006468
14	3045739	2995739	3095739	MD14G1034600	14	3083625	3083819	ATP binding; protein kinase activity; protein phosphorylation	GO:0004672; GO:0005524; GO:0006468
14	3045739	2995739	3095739	MD14G1034700	14	3083881	3084360	ATP binding; protein kinase activity; protein phosphorylation	GO:0004672; GO:0005524; GO:0006468
14	3045739	2995739	3095739	MD14G1034200	14	3036149	3036376
14	3045739	2995739	3095739	MD14G1034100	14	3026735	3036147
14	3045739	2995739	3095739	MD14G1034400	14	3041230	3041955	recognition of pollen	GO:0048544
14	3045739	2995739	3095739	MD14G1034500	14	3057956	3060060
14	31469300	31419300	31519300	MD14G1234500	14	31422058	31425370	DNA binding	GO:0003677
14	31469300	31419300	31519300	MD14G1235200	14	31516390	31517765
14	31469300	31419300	31519300	MD14G1234600	14	31430302	31432320	DNA binding	GO:0003677
14	31469300	31419300	31519300	MD14G1234900	14	31482743	31487314	ATP binding; MAP kinase activity; protein kinase activity; protein phosphorylation	GO:0004672; GO:0004707; GO:0005524; GO:0006468
14	31469300	31419300	31519300	MD14G1234700	14	31467940	31470193
14	31469300	31419300	31519300	MD14G1235000	14	31495391	31499114	DNA binding; nucleosome; nucleosome assembly; nucleus	GO:0000786; GO:0003677; GO:0005634; GO:0006334
14	31469300	31419300	31519300	MD14G1235100	14	31509034	31515791	ATP binding; protein kinase activity; protein phosphorylation	GO:0004672; GO:0005524; GO:0006468
14	31469300	31419300	31519300	MD14G1234800	14	31472594	31475024	apoplast; copper ion binding; hydroquinone:oxygen oxidoreductase activity; lignin catabolic process; oxidation-reduction process; oxidoreductase activity	GO:0005507; GO:0016491; GO:0046274; GO:0048046; GO:0052716; GO:0055114
14	31516570	31466570	31566570	MD14G1235300	14	31518057	31520338	cytoplasm; integral to membrane; lipid metabolic process; oxidoreductase activity, acting on the CH-CH group of donors	GO:0005737; GO:0006629; GO:0016021; GO:0016627
14	31516570	31466570	31566570	MD14G1235500	14	31525613	31527915	GTPase activity; GTP binding	GO:0003924; GO:0005525
14	31516570	31466570	31566570	MD14G1235700	14	31531438	31532140
14	31516570	31466570	31566570	MD14G1235600	14	31529077	31529895
14	31516570	31466570	31566570	MD14G1235400	14	31520846	31525229	Golgi organization	GO:0007030
15	5508	0	55508	MD15G1000200	15	6173	10605
15	5508	0	55508	MD15G1000700	15	52282	53659
15	5508	0	55508	MD15G1000600	15	39515	42267	ATPase activity; ATP binding; membrane	GO:0005524; GO:0016020; GO:0016887
15	2663774	2613774	2713774	MD15G1038000	15	2655828	2657507	nucleic acid binding	GO:0003676
15	2663774	2613774	2713774	MD15G1037900	15	2651026	2653830
15	2663774	2613774	2713774	MD15G1037700	15	2624797	2648107	ATP binding	GO:0005524
15	2663774	2613774	2713774	MD15G1038200	15	2663551	2667930	ATP binding; protein metabolic process	GO:0005524; GO:0019538
15	2663774	2613774	2713774	MD15G1038400	15	2682912	2685708	membrane	GO:0016020
15	2663774	2613774	2713774	MD15G1037600	15	2617592	2622265
15	2663774	2613774	2713774	MD15G1038300	15	2672283	2674975	binding; protein binding	GO:0005488; GO:0005515
15	2663774	2613774	2713774	MD15G1038100	15	2660520	2662756	integral to membrane; peptidase activity; signal peptidase complex; signal peptide processing	GO:0005787; GO:0006465; GO:0008233; GO:0016021
15	2663774	2613774	2713774	MD15G1038500	15	2689628	2693906	binding	GO:0005488
15	2784533	2734533	2834533	MD15G1039000	15	2740344	2741773	protein binding	GO:0005515
15	2784533	2734533	2834533	MD15G1039100	15	2741775	2744856
15	2784533	2734533	2834533	MD15G1039800	15	2814507	2816893
15	2784533	2734533	2834533	MD15G1038900	15	2739030	2740342	protein binding	GO:0005515
15	2784533	2734533	2834533	MD15G1039700	15	2800906	2809821
15	2784533	2734533	2834533	MD15G1039500	15	2783151	2784898	regulation of transcription, DNA-dependent; sequence-specific DNA binding; sequence-specific DNA binding transcription factor activity	GO:0003700; GO:0006355; GO:0043565
15	2784533	2734533	2834533	MD15G1040000	15	2827870	2830251	aromatic amino acid family biosynthetic process; chorismate metabolic process; chorismate mutase activity	GO:0004106; GO:0009073; GO:0046417
15	2784533	2734533	2834533	MD15G1039900	15	2823764	2825516
15	2784533	2734533	2834533	MD15G1039300	15	2754046	2756109	ATP binding; protein kinase activity; protein phosphorylation; signal transduction	GO:0004672; GO:0005524; GO:0006468; GO:0007165
15	2784533	2734533	2834533	MD15G1039600	15	2798151	2799702	regulation of transcription, DNA-dependent; sequence-specific DNA binding; sequence-specific DNA binding transcription factor activity	GO:0003700; GO:0006355; GO:0043565
15	2828710	2778710	2878710	MD15G1040400	15	2841051	2844524	catalytic activity	GO:0003824
15	2828710	2778710	2878710	MD15G1040200	15	2837832	2838939
15	2828710	2778710	2878710	MD15G1040300	15	2838941	2840919	3-hydroxyisobutyryl-CoA hydrolase activity	GO:0003860
15	2828710	2778710	2878710	MD15G1040500	15	2847106	2848106	auxin transport; signal transducer activity	GO:0004871; GO:0060918
15	2828710	2778710	2878710	MD15G1040100	15	2831010	2837692	DNA binding; DNA-directed RNA polymerase activity; ribonucleoside binding; transcription, DNA-dependent	GO:0003677; GO:0003899; GO:0006351; GO:0032549
15	2828710	2778710	2878710	MD15G1040700	15	2867609	2870949	integral to membrane	GO:0016021
15	2828710	2778710	2878710	MD15G1040900	15	2875152	2876153	electron carrier activity	GO:0009055
15	2828710	2778710	2878710	MD15G1040600	15	2848108	2851854	auxin transport; protein binding; signal transducer activity	GO:0004871; GO:0005515; GO:0060918
15	2828710	2778710	2878710	MD15G1040800	15	2872248	2872550
15	2836213	2786213	2886213	MD15G1041000	15	2877873	2880765
15	2879807	2829807	2929807	MD15G1041800	15	2925728	2927834
15	2879807	2829807	2929807	MD15G1041600	15	2911240	2914467
15	2879807	2829807	2929807	MD15G1041500	15	2908115	2908924
15	2879807	2829807	2929807	MD15G1041300	15	2899150	2905048	aspartic-type endopeptidase activity; integral to membrane	GO:0004190; GO:0016021
15	2879807	2829807	2929807	MD15G1041200	15	2892629	2895332	protein binding	GO:0005515
15	2879807	2829807	2929807	MD15G1041700	15	2917388	2924520
15	2936546	2886546	2986546	MD15G1042500	15	2965150	2967108	ATP binding; carbohydrate binding; protein kinase activity; protein phosphorylation	GO:0004672; GO:0005524; GO:0006468; GO:0030246
15	2936546	2886546	2986546	MD15G1042300	15	2951690	2958908	nucleic acid binding; RNA binding; RNA processing	GO:0003676; GO:0003723; GO:0006396
15	2936546	2886546	2986546	MD15G1042200	15	2948522	2951261	cell cycle; positive regulation of Notch signaling pathway; pyrimidine nucleotide biosynthetic process	GO:0006221; GO:0007049; GO:0045747
15	2936546	2886546	2986546	MD15G1042600	15	2972509	2977383	ADP binding; protein binding	GO:0005515; GO:0043531
15	2936546	2886546	2986546	MD15G1042400	15	2958929	2963697
15	2936546	2886546	2986546	MD15G1042700	15	2978586	2980795	protein deubiquitination; ubiquitin-dependent protein catabolic process; zinc ion binding	GO:0006511; GO:0008270; GO:0016579
15	2936546	2886546	2986546	MD15G1042000	15	2936454	2942819	binding; protein binding; RNA binding	GO:0003723; GO:0005488; GO:0005515
15	2936546	2886546	2986546	MD15G1041900	15	2928357	2933287	catalytic activity; cation binding; protein dephosphorylation; protein serine/threonine phosphatase activity	GO:0003824; GO:0004722; GO:0006470; GO:0043169
15	2936546	2886546	2986546	MD15G1042100	15	2945092	2947874	glutathione peroxidase activity; oxidation-reduction process; response to oxidative stress	GO:0004602; GO:0006979; GO:0055114
15	2936546	2886546	2986546	MD15G1042800	15	2984660	2984962
15	3022328	2972328	3072328	MD15G1044500	15	3059168	3059996
15	3022328	2972328	3072328	MD15G1043500	15	3014049	3022055	GTPase activity; GTP binding	GO:0003924; GO:0005525
15	3022328	2972328	3072328	MD15G1044700	15	3061762	3063675
15	3022328	2972328	3072328	MD15G1044600	15	3059999	3061760
15	3022328	2972328	3072328	MD15G1044300	15	3047030	3049852	aspartic-type endopeptidase activity; proteolysis	GO:0004190; GO:0006508
15	3022328	2972328	3072328	MD15G1044400	15	3052096	3053514
15	3022328	2972328	3072328	MD15G1044800	15	3063677	3064242
15	3022328	2972328	3072328	MD15G1043000	15	2989235	2992442	integral to membrane; membrane	GO:0016020; GO:0016021
15	3022328	2972328	3072328	MD15G1043200	15	3004087	3004632
15	3022328	2972328	3072328	MD15G1043100	15	2993941	2997497	glycolipid biosynthetic process; transferase activity, transferring hexosyl groups	GO:0009247; GO:0016758
15	3022328	2972328	3072328	MD15G1043900	15	3032032	3034098	protein binding	GO:0005515
15	3022328	2972328	3072328	MD15G1043400	15	3011107	3012663	cell division; chromosome segregation; condensed chromosome outer kinetochore; microtubule binding; spindle microtubule	GO:0000940; GO:0005876; GO:0007059; GO:0008017; GO:0051301
15	3022328	2972328	3072328	MD15G1042900	15	2986055	2988697
15	3022328	2972328	3072328	MD15G1044900	15	3066785	3071564	catalytic activity; cation binding; protein dephosphorylation; protein serine/threonine phosphatase activity	GO:0003824; GO:0004722; GO:0006470; GO:0043169
15	3022328	2972328	3072328	MD15G1044000	15	3039898	3043735	aspartic-type endopeptidase activity; proteolysis	GO:0004190; GO:0006508
15	3022328	2972328	3072328	MD15G1043600	15	3022057	3024612
15	3022328	2972328	3072328	MD15G1044100	15	3044051	3046906	aspartic-type endopeptidase activity; proteolysis	GO:0004190; GO:0006508
15	3022328	2972328	3072328	MD15G1043300	15	3008726	3011082	heat shock protein binding; unfolded protein binding	GO:0031072; GO:0051082
15	3022328	2972328	3072328	MD15G1043800	15	3027296	3030179	hydrolase activity; hydrolase activity, acting on ester bonds; mRNA processing	GO:0006397; GO:0016787; GO:0016788
15	3063719	3013719	3113719	MD15G1045000	15	3077568	3079004	intracellular; protein binding; zinc ion binding	GO:0005515; GO:0005622; GO:0008270
15	3063719	3013719	3113719	MD15G1045100	15	3088977	3090817
15	3063719	3013719	3113719	MD15G1045200	15	3100637	3101044	ATP binding; protein kinase activity; protein phosphorylation	GO:0004672; GO:0005524; GO:0006468
15	3144246	3094246	3194246	MD15G1045600	15	3137479	3140888
15	3144246	3094246	3194246	MD15G1045700	15	3141071	3143297	nucleus; transcription initiation, DNA-dependent	GO:0005634; GO:0006352
15	3144246	3094246	3194246	MD15G1046100	15	3164468	3169209
15	3144246	3094246	3194246	MD15G1045500	15	3134437	3135602
15	3144246	3094246	3194246	MD15G1046400	15	3179243	3180013	ionotropic glutamate receptor activity; membrane	GO:0004970; GO:0016020
15	3144246	3094246	3194246	MD15G1045300	15	3121784	3123542	3-hydroxyisobutyryl-CoA hydrolase activity	GO:0003860
15	3144246	3094246	3194246	MD15G1046000	15	3159304	3163882	ionotropic glutamate receptor activity; membrane	GO:0004970; GO:0016020
15	3144246	3094246	3194246	MD15G1045400	15	3125372	3127250	protein binding	GO:0005515
15	3144246	3094246	3194246	MD15G1046200	15	3174460	3178245	ionotropic glutamate receptor activity; membrane	GO:0004970; GO:0016020
15	3144246	3094246	3194246	MD15G1045900	15	3145821	3149206	ionotropic glutamate receptor activity; membrane	GO:0004970; GO:0016020
15	3144246	3094246	3194246	MD15G1045800	15	3143299	3144624
15	3144246	3094246	3194246	MD15G1046500	15	3187188	3192778	phosphorylation; signal transduction; transferase activity, transferring phosphorus-containing groups; two-component sensor activity; two-component signal transduction system (phosphorelay)	GO:0000155; GO:0000160; GO:0007165; GO:0016310; GO:0016772
15	3144246	3094246	3194246	MD15G1046300	15	3178406	3179059
15	3209673	3159673	3259673	MD15G1047400	15	3254197	3257870
15	3209673	3159673	3259673	MD15G1046600	15	3209217	3214459	protein deubiquitination; ubiquitin-dependent protein catabolic process	GO:0006511; GO:0016579
15	3209673	3159673	3259673	MD15G1046900	15	3224678	3225016	ADP binding	GO:0043531
15	3209673	3159673	3259673	MD15G1047200	15	3243658	3244828	flavin adenine dinucleotide binding; NADP binding; N,N-dimethylaniline monooxygenase activity; oxidation-reduction process; oxidoreductase activity	GO:0004499; GO:0016491; GO:0050660; GO:0050661; GO:0055114
15	3209673	3159673	3259673	MD15G1047300	15	3244830	3246825	flavin adenine dinucleotide binding; NADP binding; N,N-dimethylaniline monooxygenase activity; oxidation-reduction process; oxidoreductase activity	GO:0004499; GO:0016491; GO:0050660; GO:0050661; GO:0055114
15	3209673	3159673	3259673	MD15G1046800	15	3219650	3221330
15	3209673	3159673	3259673	MD15G1047100	15	3240794	3243540	protein binding	GO:0005515
15	3209673	3159673	3259673	MD15G1046700	15	3216282	3219076	protein binding	GO:0005515
15	3241665	3191665	3291665	MD15G1047900	15	3283858	3284217
15	3241665	3191665	3291665	MD15G1048100	15	3285673	3289131	cell surface receptor signaling pathway; integral to membrane; transmembrane signaling receptor activity	GO:0004888; GO:0007166; GO:0016021
15	3241665	3191665	3291665	MD15G1048000	15	3284715	3285173	copper ion transmembrane transport; copper ion transmembrane transporter activity; integral to membrane	GO:0005375; GO:0016021; GO:0035434
15	3241665	3191665	3291665	MD15G1047700	15	3273871	3278391
15	3241665	3191665	3291665	MD15G1047600	15	3269353	3272388	protein binding; zinc ion binding	GO:0005515; GO:0008270
15	3241665	3191665	3291665	MD15G1047500	15	3257872	3268466	ATP binding; endoribonuclease activity, producing 5'-phosphomonoesters; nucleic acid binding; protein binding; ribonuclease III activity; RNA processing	GO:0003676; GO:0004525; GO:0005515; GO:0005524; GO:0006396; GO:0016891
15	3241665	3191665	3291665	MD15G1047800	15	3281589	3282005
15	3264376	3214376	3314376	MD15G1048200	15	3302660	3303518
15	3264376	3214376	3314376	MD15G1048300	15	3303520	3305593	cell surface receptor signaling pathway; integral to membrane; transmembrane signaling receptor activity	GO:0004888; GO:0007166; GO:0016021
15	3264376	3214376	3314376	MD15G1048500	15	3307912	3309857	ATP binding; protein kinase activity; protein phosphorylation	GO:0004672; GO:0005524; GO:0006468
15	3277213	3227213	3327213	MD15G1048800	15	3319844	3324162	G-protein beta/gamma-subunit complex binding; G-protein coupled receptor signaling pathway; GTPase activity; GTP binding; guanyl nucleotide binding; signal transducer activity; signal transduction	GO:0003924; GO:0004871; GO:0005525; GO:0007165; GO:0007186; GO:0019001; GO:0031683
15	3277213	3227213	3327213	MD15G1048600	15	3314297	3316594
15	3284852	3234852	3334852	MD15G1048900	15	3326060	3330100	chalcone isomerase activity; flavonoid biosynthetic process; intramolecular lyase activity	GO:0009813; GO:0016872; GO:0045430
15	3284852	3234852	3334852	MD15G1049000	15	3331387	3333871	carbohydrate metabolic process; catalytic activity; hydrolase activity, hydrolyzing O-glycosyl compounds	GO:0003824; GO:0004553; GO:0005975
15	3320819	3270819	3370819	MD15G1049200	15	3338036	3351673	ATP binding; motor activity; myosin complex; protein binding	GO:0003774; GO:0005515; GO:0005524; GO:0016459
15	3320819	3270819	3370819	MD15G1049300	15	3354019	3361307	ATP binding; protein binding; protein kinase activity; protein phosphorylation	GO:0004672; GO:0005515; GO:0005524; GO:0006468
15	3320819	3270819	3370819	MD15G1049100	15	3336626	3337950
15	3344013	3294013	3394013	MD15G1049400	15	3379678	3385456	cation transport; cation-transporting ATPase activity; integral to membrane; metal ion binding; metal ion transport; nucleotide binding	GO:0000166; GO:0006812; GO:0016021; GO:0019829; GO:0030001; GO:0046872
15	3344013	3294013	3394013	MD15G1049500	15	3386162	3388095	membrane	GO:0016020
15	3344013	3294013	3394013	MD15G1049700	15	3389543	3391623
15	3344013	3294013	3394013	MD15G1049600	15	3388870	3389223
15	3348527	3298527	3398527	MD15G1049800	15	3393376	3395831
15	3360111	3310111	3410111	MD15G1049900	15	3395833	3402372	protein binding	GO:0005515
15	3387505	3337505	3437505	MD15G1050100	15	3409249	3413715	catalytic activity; cytokinin dehydrogenase activity; cytokinin metabolic process; flavin adenine dinucleotide binding; oxidation-reduction process; oxidoreductase activity; oxidoreductase activity, acting on CH-OH group of donors	GO:0003824; GO:0009690; GO:0016491; GO:0016614; GO:0019139; GO:0050660; GO:0055114
15	3387505	3337505	3437505	MD15G1050300	15	3434670	3435870	DNA binding	GO:0003677
15	3436158	3386158	3486158	MD15G1050900	15	3470384	3473388	DNA binding	GO:0003677
15	3436158	3386158	3486158	MD15G1050500	15	3444510	3446397	heme binding; iron ion binding; oxidation-reduction process; oxidoreductase activity, acting on paired donors, with incorporation or reduction of molecular oxygen	GO:0005506; GO:0016705; GO:0020037; GO:0055114
15	3436158	3386158	3486158	MD15G1050600	15	3449311	3451783	heme binding; iron ion binding; oxidation-reduction process; oxidoreductase activity, acting on paired donors, with incorporation or reduction of molecular oxygen	GO:0005506; GO:0016705; GO:0020037; GO:0055114
15	3436158	3386158	3486158	MD15G1050800	15	3467319	3469513	protein binding	GO:0005515
15	3436158	3386158	3486158	MD15G1050400	15	3436991	3439517	heme binding; iron ion binding; oxidation-reduction process; oxidoreductase activity, acting on paired donors, with incorporation or reduction of molecular oxygen	GO:0005506; GO:0016705; GO:0020037; GO:0055114
15	3436158	3386158	3486158	MD15G1050700	15	3459356	3461853	heme binding; iron ion binding; oxidation-reduction process; oxidoreductase activity, acting on paired donors, with incorporation or reduction of molecular oxygen	GO:0005506; GO:0016705; GO:0020037; GO:0055114
15	3436158	3386158	3486158	MD15G1051000	15	3473780	3475855	DNA binding	GO:0003677
15	3436158	3386158	3486158	MD15G1051100	15	3480335	3480987
15	3538254	3488254	3588254	MD15G1051400	15	3536821	3537781	DNA binding	GO:0003677
15	3538254	3488254	3588254	MD15G1052000	15	3573396	3577268	catalytic activity	GO:0003824
15	3538254	3488254	3588254	MD15G1052200	15	3584810	3586448	ATP binding; protein kinase activity; protein phosphorylation	GO:0004672; GO:0005524; GO:0006468
15	3538254	3488254	3588254	MD15G1052100	15	3577319	3581665	calcium ion binding; membrane; transmembrane transport	GO:0005509; GO:0016020; GO:0055085
15	3538254	3488254	3588254	MD15G1051800	15	3560185	3563544	integral to peroxisomal membrane; peroxisome organization; protein binding; protein import into peroxisome matrix; zinc ion binding	GO:0005515; GO:0005779; GO:0007031; GO:0008270; GO:0016558
15	3538254	3488254	3588254	MD15G1051500	15	3552717	3557404	nucleic acid binding; nucleus; zinc ion binding	GO:0003676; GO:0005634; GO:0008270
15	3538254	3488254	3588254	MD15G1051600	15	3557520	3559648
15	3538254	3488254	3588254	MD15G1051900	15	3565168	3567267	nucleic acid binding; ribosome; RNA binding; small ribosomal subunit; structural constituent of ribosome; translation	GO:0003676; GO:0003723; GO:0003735; GO:0005840; GO:0006412; GO:0015935
15	3562991	3512991	3612991	MD15G1052500	15	3604050	3607043	hydrolase activity, acting on carbon-nitrogen (but not peptide) bonds; nitrogen compound metabolic process	GO:0006807; GO:0016810
15	3562991	3512991	3612991	MD15G1052400	15	3600783	3603856	hydrolase activity, acting on carbon-nitrogen (but not peptide) bonds; nitrogen compound metabolic process	GO:0006807; GO:0016810
15	3562991	3512991	3612991	MD15G1052300	15	3592170	3593528
15	3562991	3512991	3612991	MD15G1052600	15	3608515	3610155
15	3562991	3512991	3612991	MD15G1052700	15	3610628	3611648
15	3576730	3526730	3626730	MD15G1052900	15	3622986	3626237	histone binding; regulation of transcription, DNA-dependent	GO:0006355; GO:0042393
15	3576730	3526730	3626730	MD15G1052800	15	3620154	3621903
15	3599693	3549693	3649693	MD15G1053100	15	3631857	3632650
15	3599693	3549693	3649693	MD15G1053000	15	3627755	3629835	transmembrane transport	GO:0055085
15	3625779	3575779	3675779	MD15G1053300	15	3651843	3655040	carbohydrate binding; DNA integration; nucleic acid binding	GO:0003676; GO:0015074; GO:0030246
15	3625779	3575779	3675779	MD15G1053500	15	3658892	3659347
15	3625779	3575779	3675779	MD15G1053200	15	3648016	3651766	ATP binding; nucleic acid binding; protein kinase activity; protein phosphorylation	GO:0003676; GO:0004672; GO:0005524; GO:0006468
15	3625779	3575779	3675779	MD15G1053600	15	3662890	3663356
15	3625779	3575779	3675779	MD15G1053700	15	3670346	3673855
15	3625779	3575779	3675779	MD15G1053400	15	3656702	3658845	protein binding	GO:0005515
15	3657141	3607141	3707141	MD15G1053800	15	3675367	3676018
15	3657141	3607141	3707141	MD15G1054100	15	3684740	3688758
15	3657141	3607141	3707141	MD15G1054300	15	3699925	3702433	lipid biosynthetic process	GO:0008610
15	3657141	3607141	3707141	MD15G1054000	15	3683177	3684465	regulation of transcription, DNA-dependent; sequence-specific DNA binding; sequence-specific DNA binding transcription factor activity	GO:0003700; GO:0006355; GO:0043565
15	3657141	3607141	3707141	MD15G1053900	15	3676214	3680025	methyltransferase activity	GO:0008168
15	3686147	3636147	3736147	MD15G1054400	15	3708654	3714059	metallopeptidase activity; proteolysis; zinc ion binding	GO:0006508; GO:0008237; GO:0008270
15	3686147	3636147	3736147	MD15G1054600	15	3720839	3722149
15	3686147	3636147	3736147	MD15G1055000	15	3727362	3732241	ATP binding; protein kinase activity; protein phosphorylation; protein serine/threonine kinase activity	GO:0004672; GO:0004674; GO:0005524; GO:0006468
15	3686147	3636147	3736147	MD15G1054900	15	3725675	3727356
15	3686147	3636147	3736147	MD15G1054500	15	3714347	3717523	catalytic activity; cation binding; protein dephosphorylation; protein serine/threonine phosphatase activity	GO:0003824; GO:0004722; GO:0006470; GO:0043169
15	3686147	3636147	3736147	MD15G1054800	15	3722907	3724155	ADP binding	GO:0043531
15	3686147	3636147	3736147	MD15G1054700	15	3722151	3722905	ADP binding	GO:0043531
15	3687918	3637918	3737918	MD15G1055100	15	3734139	3736483	nucleic acid binding	GO:0003676
15	3687918	3637918	3737918	MD15G1055200	15	3737253	3737790
15	3700058	3650058	3750058	MD15G1055400	15	3743782	3747204	peptidyl-prolyl cis-trans isomerase activity; protein folding; protein peptidyl-prolyl isomerization	GO:0000413; GO:0003755; GO:0006457
15	3746999	3696999	3796999	MD15G1055700	15	3758982	3761230
15	3746999	3696999	3796999	MD15G1055500	15	3748519	3752095	ATP binding; protein kinase activity; protein phosphorylation; response to stress	GO:0004672; GO:0005524; GO:0006468; GO:0006950
15	3746999	3696999	3796999	MD15G1056000	15	3773823	3775225
15	3746999	3696999	3796999	MD15G1055600	15	3754632	3758691	Golgi transport complex	GO:0017119
15	3746999	3696999	3796999	MD15G1055800	15	3761233	3762834
15	3749851	3699851	3799851	MD15G1056400	15	3799063	3799584	ATP binding; nucleic acid binding	GO:0003676; GO:0005524
15	3749851	3699851	3799851	MD15G1056300	15	3797937	3799061
15	4602156	4552156	4652156	MD15G1066600	15	4632386	4635023
15	4602156	4552156	4652156	MD15G1066400	15	4616053	4617321
15	4602156	4552156	4652156	MD15G1065400	15	4557637	4559191
15	4602156	4552156	4652156	MD15G1066500	15	4625398	4632215	ATP binding; DNA binding; microtubule-based movement; microtubule binding; microtubule motor activity	GO:0003677; GO:0003777; GO:0005524; GO:0007018; GO:0008017
15	4602156	4552156	4652156	MD15G1065600	15	4566637	4567026
15	4602156	4552156	4652156	MD15G1066100	15	4595773	4596096
15	4602156	4552156	4652156	MD15G1066200	15	4601560	4602369	aminopeptidase activity; cytoplasm; intracellular; manganese ion binding; metalloexopeptidase activity; protein metabolic process; proteolysis	GO:0004177; GO:0005622; GO:0005737; GO:0006508; GO:0008235; GO:0019538; GO:0030145
15	4602156	4552156	4652156	MD15G1065900	15	4586174	4590319
15	4602156	4552156	4652156	MD15G1065700	15	4567451	4572496	ATP binding; microtubule-based movement; microtubule binding; microtubule motor activity	GO:0003777; GO:0005524; GO:0007018; GO:0008017
15	4602156	4552156	4652156	MD15G1065500	15	4564006	4565280	carbohydrate metabolic process; polygalacturonase activity	GO:0004650; GO:0005975
15	4602156	4552156	4652156	MD15G1066300	15	4612903	4613689	cell proliferation; extracellular region; growth factor activity	GO:0005576; GO:0008083; GO:0008283
15	4602156	4552156	4652156	MD15G1066800	15	4646201	4649979	maturation of SSU-rRNA from tricistronic rRNA transcript (SSU-rRNA, 5.8S rRNA, LSU-rRNA); protein binding; RNA processing; snoRNA binding	GO:0000462; GO:0005515; GO:0006396; GO:0030515
15	4602156	4552156	4652156	MD15G1065800	15	4580979	4581437	regulation of transcription, DNA-dependent; sequence-specific DNA binding transcription factor activity	GO:0003700; GO:0006355
15	4602156	4552156	4652156	MD15G1066700	15	4639717	4641078	binding; protein binding; protein ubiquitination; ubiquitin-protein ligase activity	GO:0004842; GO:0005488; GO:0005515; GO:0016567
15	4602156	4552156	4652156	MD15G1066900	15	4649981	4651920
15	6192071	6142071	6242071	MD15G1088600	15	6182130	6184764	nucleic acid binding; RNA binding	GO:0003676; GO:0003723
15	6192071	6142071	6242071	MD15G1088200	15	6153121	6156696	oxidation-reduction process; oxidoreductase activity	GO:0016491; GO:0055114
15	6192071	6142071	6242071	MD15G1088900	15	6191900	6192676
15	6192071	6142071	6242071	MD15G1088500	15	6171404	6180995	metal ion binding	GO:0046872
15	6192071	6142071	6242071	MD15G1089200	15	6207858	6217372
15	6192071	6142071	6242071	MD15G1089300	15	6217856	6220331	ATP binding; cell cycle; protein kinase activity; protein phosphorylation	GO:0004672; GO:0005524; GO:0006468; GO:0007049
15	6192071	6142071	6242071	MD15G1088300	15	6163700	6165815
15	6192071	6142071	6242071	MD15G1089600	15	6227172	6229052	protein binding; zinc ion binding	GO:0005515; GO:0008270
15	6192071	6142071	6242071	MD15G1089100	15	6201553	6205035	DNA binding; regulation of transcription, DNA-dependent; sequence-specific DNA binding transcription factor activity; sigma factor activity; transcription initiation, DNA-dependent	GO:0003677; GO:0003700; GO:0006352; GO:0006355; GO:0016987
15	6192071	6142071	6242071	MD15G1089400	15	6220463	6224279	6-phosphofructokinase activity; ATP binding; fructose 6-phosphate metabolic process; glycolysis	GO:0003872; GO:0005524; GO:0006002; GO:0006096
15	6192071	6142071	6242071	MD15G1089700	15	6231315	6232886	protein binding	GO:0005515
15	6192071	6142071	6242071	MD15G1088800	15	6186530	6187933
15	6192071	6142071	6242071	MD15G1088700	15	6184766	6186528
15	6192071	6142071	6242071	MD15G1088400	15	6166287	6168868	ATP binding; calcium ion binding; polysaccharide binding; protein kinase activity; protein phosphorylation	GO:0004672; GO:0005509; GO:0005524; GO:0006468; GO:0030247
15	6192071	6142071	6242071	MD15G1089500	15	6225495	6227077	actin binding	GO:0003779
15	6192071	6142071	6242071	MD15G1089000	15	6196524	6200574
15	10085220	10035220	10135220	MD15G1137200	15	10064147	10068781	metabolic process; oxidation-reduction process; oxidoreductase activity	GO:0008152; GO:0016491; GO:0055114
15	10085220	10035220	10135220	MD15G1137600	15	10100153	10101636	2 iron, 2 sulfur cluster binding; nitrate assimilation; nitrite reductase [NAD(P)H] activity; oxidation-reduction process; oxidoreductase activity	GO:0008942; GO:0016491; GO:0042128; GO:0051537; GO:0055114
15	10085220	10035220	10135220	MD15G1137000	15	10043291	10043761
15	10085220	10035220	10135220	MD15G1136900	15	10036254	10040828	metabolic process; oxidation-reduction process; oxidoreductase activity	GO:0008152; GO:0016491; GO:0055114
15	10085220	10035220	10135220	MD15G1137500	15	10090325	10099578	zinc ion binding	GO:0008270
15	10085220	10035220	10135220	MD15G1138000	15	10127426	10128280	sequence-specific DNA binding; transcription, DNA-dependent	GO:0006351; GO:0043565
15	10085220	10035220	10135220	MD15G1137900	15	10110716	10119010	ATP binding; protein kinase activity; protein phosphorylation	GO:0004672; GO:0005524; GO:0006468
15	10085220	10035220	10135220	MD15G1137400	15	10084392	10087858	catalytic activity	GO:0003824
15	10085220	10035220	10135220	MD15G1137100	15	10044558	10046946	catalytic activity	GO:0003824
15	10085220	10035220	10135220	MD15G1137800	15	10104413	10106125
15	10085220	10035220	10135220	MD15G1137300	15	10081287	10083565
15	10557414	10507414	10607414	MD15G1142600	15	10542094	10551688	carbohydrate metabolic process; poly(ADP-ribose) glycohydrolase activity	GO:0004649; GO:0005975
15	10557414	10507414	10607414	MD15G1142200	15	10528569	10530978	response to desiccation	GO:0009269
15	10557414	10507414	10607414	MD15G1143200	15	10578518	10582363
15	10557414	10507414	10607414	MD15G1143700	15	10601098	10604809	protein binding	GO:0005515
15	10557414	10507414	10607414	MD15G1143000	15	10568677	10573665	ATP binding; inositol-1,3,4-trisphosphate 5-kinase activity; inositol-1,3,4-trisphosphate 6-kinase activity; inositol tetrakisphosphate 1-kinase activity; inositol trisphosphate metabolic process; intracellular; magnesium ion binding	GO:0000287; GO:0005524; GO:0005622; GO:0032957; GO:0047325; GO:0052725; GO:0052726
15	10557414	10507414	10607414	MD15G1143400	15	10586394	10592110
15	10557414	10507414	10607414	MD15G1142400	15	10535770	10538152	6,7-dimethyl-8-ribityllumazine synthase activity; riboflavin biosynthetic process; riboflavin synthase complex	GO:0000906; GO:0009231; GO:0009349
15	10557414	10507414	10607414	MD15G1142300	15	10531522	10534673	biosynthetic process; glucose-1-phosphate adenylyltransferase activity; glycogen biosynthetic process; nucleotidyltransferase activity	GO:0005978; GO:0008878; GO:0009058; GO:0016779
15	10557414	10507414	10607414	MD15G1143600	15	10596103	10600968	phosphatidylinositol dephosphorylation; protein binding	GO:0005515; GO:0046856
15	10557414	10507414	10607414	MD15G1143500	15	10592132	10595534	S-adenosylmethionine-dependent methyltransferase activity	GO:0008757
15	10557414	10507414	10607414	MD15G1143300	15	10582750	10586007
15	10557414	10507414	10607414	MD15G1142900	15	10559983	10567360
15	10557414	10507414	10607414	MD15G1143100	15	10574352	10577842	nucleic acid binding; nucleus; ribonucleoprotein complex; RNA binding; RNA processing	GO:0003676; GO:0003723; GO:0005634; GO:0006396; GO:0030529
15	10557414	10507414	10607414	MD15G1142800	15	10557495	10559486
15	10557414	10507414	10607414	MD15G1142100	15	10508152	10509892
15	10557414	10507414	10607414	MD15G1142700	15	10551690	10553760
15	10557414	10507414	10607414	MD15G1142500	15	10538226	10541205	dihydrodipicolinate reductase activity; lysine biosynthetic process via diaminopimelate; NADPH binding; oxidation-reduction process	GO:0008839; GO:0009089; GO:0055114; GO:0070402
15	17702497	17652497	17752497	MD15G1219300	15	17725096	17725545
15	17702497	17652497	17752497	MD15G1219100	15	17708721	17711343	integral to membrane; transmembrane transport	GO:0016021; GO:0055085
15	17702497	17652497	17752497	MD15G1219000	15	17706756	17708679
15	17702497	17652497	17752497	MD15G1219200	15	17717829	17722039	metabolic process; oxidation-reduction process; oxidoreductase activity	GO:0008152; GO:0016491; GO:0055114
15	17702497	17652497	17752497	MD15G1218800	15	17695889	17698699	proteolysis; serine-type endopeptidase activity	GO:0004252; GO:0006508
15	17702497	17652497	17752497	MD15G1219400	15	17727656	17728146	biosynthetic process; strictosidine synthase activity	GO:0009058; GO:0016844
15	17702497	17652497	17752497	MD15G1218900	15	17698770	17702460	G-protein coupled receptor signaling pathway; heterotrimeric G-protein complex; signal transducer activity	GO:0004871; GO:0005834; GO:0007186
15	17756830	17706830	17806830	MD15G1219700	15	17762602	17765204
15	17756830	17706830	17806830	MD15G1219500	15	17750818	17753366
15	17756830	17706830	17806830	MD15G1219900	15	17767335	17772738
15	17756830	17706830	17806830	MD15G1219600	15	17755973	17758762	cellular biosynthetic process; cellular metabolic process	GO:0044237; GO:0044249
15	17756830	17706830	17806830	MD15G1219800	15	17765301	17765594
15	17925502	17875502	17975502	MD15G1221600	15	17961429	17963993
15	17925502	17875502	17975502	MD15G1221300	15	17920488	17922691	ATP binding; cytoplasm; protein folding; transition metal ion binding	GO:0005524; GO:0005737; GO:0006457; GO:0046914
15	17925502	17875502	17975502	MD15G1221400	15	17922734	17929649	DNA binding; nucleus; protein binding; regulation of transcription, DNA-dependent; response to hormone stimulus	GO:0003677; GO:0005515; GO:0005634; GO:0006355; GO:0009725
15	17925502	17875502	17975502	MD15G1221700	15	17964329	17966578
15	17925502	17875502	17975502	MD15G1220900	15	17876698	17880733	carbohydrate binding; carbohydrate metabolic process; hydrolase activity, hydrolyzing O-glycosyl compounds	GO:0004553; GO:0005975; GO:0030246
15	17925502	17875502	17975502	MD15G1221100	15	17887545	17888258	DNA binding; regulation of transcription, DNA-dependent; sequence-specific DNA binding transcription factor activity	GO:0003677; GO:0003700; GO:0006355
15	17925502	17875502	17975502	MD15G1221000	15	17882067	17886090	carbohydrate binding; carbohydrate metabolic process; hydrolase activity, hydrolyzing O-glycosyl compounds	GO:0004553; GO:0005975; GO:0030246
15	18327340	18277340	18377340	MD15G1225700	15	18339675	18344024	metal ion binding; protein binding	GO:0005515; GO:0046872
15	18327340	18277340	18377340	MD15G1224800	15	18278973	18281612	cell wall; cell wall modification; enzyme inhibitor activity; pectinesterase activity	GO:0004857; GO:0005618; GO:0030599; GO:0042545
15	18327340	18277340	18377340	MD15G1225300	15	18308326	18311525	5'-nucleotidase activity; deoxyribonucleotide catabolic process	GO:0008253; GO:0009264
15	18327340	18277340	18377340	MD15G1225800	15	18345401	18348150
15	18327340	18277340	18377340	MD15G1225000	15	18301061	18301788
15	18327340	18277340	18377340	MD15G1226200	15	18372781	18375238	oxidation-reduction process; oxidoreductase activity	GO:0016491; GO:0055114
15	18327340	18277340	18377340	MD15G1225600	15	18337256	18338017
15	18327340	18277340	18377340	MD15G1226100	15	18356296	18364714	ATP binding; catalytic activity; cytoskeleton; microtubule-based movement; microtubule binding; microtubule motor activity; oxidation-reduction process; oxidoreductase activity	GO:0003777; GO:0003824; GO:0005524; GO:0005856; GO:0007018; GO:0008017; GO:0016491; GO:0055114
15	18327340	18277340	18377340	MD15G1225900	15	18348174	18350198	membrane	GO:0016020
15	18327340	18277340	18377340	MD15G1226000	15	18351077	18353789	metabolic process; phospholipid metabolic process; transferase activity, transferring acyl groups	GO:0006644; GO:0008152; GO:0016746
15	18327340	18277340	18377340	MD15G1225500	15	18314737	18327449	ARF guanyl-nucleotide exchange factor activity; binding; regulation of ARF protein signal transduction	GO:0005086; GO:0005488; GO:0032012
15	18327340	18277340	18377340	MD15G1225400	15	18312320	18314212	carbohydrate metabolic process; hydrolase activity, hydrolyzing O-glycosyl compounds	GO:0004553; GO:0005975
15	18327340	18277340	18377340	MD15G1224900	15	18284995	18288746	cell wall; cell wall modification; enzyme inhibitor activity; pectinesterase activity	GO:0004857; GO:0005618; GO:0030599; GO:0042545
15	18327340	18277340	18377340	MD15G1225200	15	18306609	18307741
15	18327340	18277340	18377340	MD15G1225100	15	18302925	18305197
15	18352761	18302761	18402761	MD15G1226400	15	18394302	18395455	oxidation-reduction process; oxidoreductase activity	GO:0016491; GO:0055114
15	18352761	18302761	18402761	MD15G1226500	15	18396144	18400086	ATP binding; carbohydrate binding; protein kinase activity; protein phosphorylation	GO:0004672; GO:0005524; GO:0006468; GO:0030246
15	18352761	18302761	18402761	MD15G1226300	15	18382523	18383249	oxidation-reduction process; oxidoreductase activity	GO:0016491; GO:0055114
15	18378397	18328397	18428397	MD15G1226700	15	18420048	18423974	proteolysis; serine-type endopeptidase activity	GO:0004252; GO:0006508
15	18378397	18328397	18428397	MD15G1226600	15	18416982	18419928
15	18450427	18400427	18500427	MD15G1227300	15	18463233	18466312	regulation of transcription, DNA-dependent; zinc ion binding	GO:0006355; GO:0008270
15	18450427	18400427	18500427	MD15G1227500	15	18487996	18491614	hydrolase activity	GO:0016787
15	18450427	18400427	18500427	MD15G1226900	15	18447233	18449644
15	18450427	18400427	18500427	MD15G1227400	15	18482632	18487911	DNA binding	GO:0003677
15	18450427	18400427	18500427	MD15G1227100	15	18453496	18454442
15	18450427	18400427	18500427	MD15G1227200	15	18459271	18462848	transferase activity, transferring acyl groups other than amino-acyl groups	GO:0016747
15	18450427	18400427	18500427	MD15G1227000	15	18449646	18451051
15	18450427	18400427	18500427	MD15G1226800	15	18436089	18436376	hydrolase activity; metabolic process	GO:0008152; GO:0016787
15	18533541	18483541	18583541	MD15G1227600	15	18502991	18512901	cytoplasm; oxidation-reduction process; oxidoreductase activity; removal of superoxide radicals; thioredoxin-disulfide reductase activity	GO:0004791; GO:0005737; GO:0016491; GO:0019430; GO:0055114
15	18533541	18483541	18583541	MD15G1228000	15	18577110	18579188	nucleic acid binding	GO:0003676
15	18533541	18483541	18583541	MD15G1227900	15	18530226	18534489	coenzyme A metabolic process; coenzyme binding; hydroxymethylglutaryl-CoA reductase (NADPH) activity; integral to membrane; isoprenoid biosynthetic process; NADP binding; oxidation-reduction process; oxidoreductase activity, acting on the CH-OH group of donors, NAD or NADP as acceptor	GO:0004420; GO:0008299; GO:0015936; GO:0016021; GO:0016616; GO:0050661; GO:0050662; GO:0055114
15	18576753	18526753	18626753	MD15G1228100	15	18581264	18586745	protein binding	GO:0005515
15	18576753	18526753	18626753	MD15G1228200	15	18596860	18599771	protein binding	GO:0005515
15	18576753	18526753	18626753	MD15G1228300	15	18619895	18623302	integral to membrane; membrane; substrate-specific transmembrane transporter activity; transmembrane transport; transmembrane transporter activity; transporter activity	GO:0005215; GO:0016020; GO:0016021; GO:0022857; GO:0022891; GO:0055085
15	18588263	18538263	18638263	MD15G1228500	15	18628949	18631716	GTPase activity; GTP binding	GO:0003924; GO:0005525
15	18588263	18538263	18638263	MD15G1228400	15	18624301	18627192	integral to membrane; membrane; substrate-specific transmembrane transporter activity; transmembrane transport; transmembrane transporter activity; transporter activity	GO:0005215; GO:0016020; GO:0016021; GO:0022857; GO:0022891; GO:0055085
15	18593174	18543174	18643174	MD15G1228600	15	18638066	18638716
15	18621706	18571706	18671706	MD15G1228700	15	18655215	18660328	defense response; integral to membrane	GO:0006952; GO:0016021
15	18715503	18665503	18765503	MD15G1229100	15	18727488	18728186
15	18715503	18665503	18765503	MD15G1229300	15	18737740	18741247	ionotropic glutamate receptor activity; membrane	GO:0004970; GO:0016020
15	18715503	18665503	18765503	MD15G1229000	15	18717524	18725934
15	18715503	18665503	18765503	MD15G1229200	15	18731100	18735913	ionotropic glutamate receptor activity; membrane	GO:0004970; GO:0016020
15	18715503	18665503	18765503	MD15G1228900	15	18707008	18717164	integral to membrane; transmembrane transport	GO:0016021; GO:0055085
15	18715503	18665503	18765503	MD15G1228800	15	18691768	18694450
15	18809180	18759180	18859180	MD15G1229900	15	18844741	18845100	ribosome; structural constituent of ribosome; translation	GO:0003735; GO:0005840; GO:0006412
15	18809180	18759180	18859180	MD15G1230000	15	18848855	18850132
15	18809180	18759180	18859180	MD15G1229500	15	18808196	18810486	ionotropic glutamate receptor activity; membrane	GO:0004970; GO:0016020
15	18809180	18759180	18859180	MD15G1230300	15	18856280	18857387
15	18809180	18759180	18859180	MD15G1230200	15	18854295	18856278	ATP binding; protein kinase activity; protein phosphorylation	GO:0004672; GO:0005524; GO:0006468
15	18809180	18759180	18859180	MD15G1229400	15	18796980	18800813	ionotropic glutamate receptor activity; membrane	GO:0004970; GO:0016020
15	18809180	18759180	18859180	MD15G1229700	15	18833936	18834427	catalytic activity	GO:0003824
15	18809180	18759180	18859180	MD15G1229600	15	18810488	18812719
15	18809180	18759180	18859180	MD15G1229800	15	18839991	18842710	catalytic activity; protein dephosphorylation; protein serine/threonine phosphatase activity	GO:0003824; GO:0004722; GO:0006470
15	18917306	18867306	18967306	MD15G1230700	15	18871866	18874231	phosphatidylinositol N-acetylglucosaminyltransferase activity	GO:0017176
15	18917306	18867306	18967306	MD15G1232100	15	18952362	18955044	cellular response to salicylic acid stimulus; integral to membrane; protein binding; regulation of defense response; regulation of salicylic acid mediated signaling pathway	GO:0005515; GO:0016021; GO:0031347; GO:0071446; GO:2000031
15	18917306	18867306	18967306	MD15G1231900	15	18947032	18947548	cellular response to salicylic acid stimulus; integral to membrane; protein binding; regulation of defense response; regulation of salicylic acid mediated signaling pathway	GO:0005515; GO:0016021; GO:0031347; GO:0071446; GO:2000031
15	18917306	18867306	18967306	MD15G1230800	15	18875969	18878798	DNA binding	GO:0003677
15	18917306	18867306	18967306	MD15G1231100	15	18915726	18921878	C-5 methylation of cytosine; chromatin binding; DNA (cytosine-5-)-methyltransferase activity; methyltransferase activity; nucleus	GO:0003682; GO:0003886; GO:0005634; GO:0008168; GO:0090116
15	18917306	18867306	18967306	MD15G1231300	15	18933028	18934239
15	18917306	18867306	18967306	MD15G1231800	15	18944038	18946847
15	18917306	18867306	18967306	MD15G1231200	15	18922923	18932079	protein binding	GO:0005515
15	18917306	18867306	18967306	MD15G1231700	15	18940617	18943051
15	18917306	18867306	18967306	MD15G1231400	15	18934241	18934914
15	18917306	18867306	18967306	MD15G1230900	15	18893809	18901256
15	18917306	18867306	18967306	MD15G1231000	15	18906109	18911108
15	18917306	18867306	18967306	MD15G1232000	15	18948003	18948650	cellular response to salicylic acid stimulus; integral to membrane; protein binding; regulation of defense response; regulation of salicylic acid mediated signaling pathway	GO:0005515; GO:0016021; GO:0031347; GO:0071446; GO:2000031
15	18917306	18867306	18967306	MD15G1231500	15	18935918	18937867
15	18948342	18898342	18998342	MD15G1232200	15	18982544	18985383	cellular response to salicylic acid stimulus; integral to membrane; protein binding; regulation of defense response; regulation of salicylic acid mediated signaling pathway	GO:0005515; GO:0016021; GO:0031347; GO:0071446; GO:2000031
15	18948342	18898342	18998342	MD15G1232300	15	18991290	18993212	nucleic acid binding	GO:0003676
15	18958937	18908937	19008937	MD15G1232400	15	18994217	18998763	GDP-dissociation inhibitor activity; intracellular protein transport; oxidation-reduction process; oxidoreductase activity; protein geranylgeranylation; Rab-protein geranylgeranyltransferase complex; small GTPase mediated signal transduction	GO:0005092; GO:0005968; GO:0006886; GO:0007264; GO:0016491; GO:0018344; GO:0055114
15	18958937	18908937	19008937	MD15G1232500	15	19001116	19004487
15	18984624	18934624	19034624	MD15G1232800	15	19016618	19023228	phosphatidylinositol phosphate phosphatase activity; phosphoric ester hydrolase activity	GO:0042578; GO:0052866
15	18984624	18934624	19034624	MD15G1232600	15	19010086	19013351	ATP binding; protein kinase activity; protein phosphorylation	GO:0004672; GO:0005524; GO:0006468
15	18984624	18934624	19034624	MD15G1232700	15	19015060	19016064	transferase activity, transferring alkyl or aryl (other than methyl) groups	GO:0016765
15	19031779	18981779	19081779	MD15G1233000	15	19055088	19068412	nucleotidyltransferase activity; RNA binding; RNA processing	GO:0003723; GO:0006396; GO:0016779
15	19031779	18981779	19081779	MD15G1233200	15	19074181	19075797	catalytic activity; L-serine biosynthetic process; O-phospho-L-serine:2-oxoglutarate aminotransferase activity	GO:0003824; GO:0004648; GO:0006564
15	19031779	18981779	19081779	MD15G1233100	15	19070645	19073957	nucleus	GO:0005634
15	19031779	18981779	19081779	MD15G1232900	15	19045446	19050315	protein binding	GO:0005515
15	19080729	19030729	19130729	MD15G1233700	15	19111128	19112461
15	19080729	19030729	19130729	MD15G1233600	15	19108580	19111126	catalytic activity; metabolic process	GO:0003824; GO:0008152
15	19080729	19030729	19130729	MD15G1233400	15	19092592	19095836	cysteine biosynthetic process from serine; cytoplasm; serine O-acetyltransferase activity; transferase activity	GO:0005737; GO:0006535; GO:0009001; GO:0016740
15	19080729	19030729	19130729	MD15G1233300	15	19076607	19083408	protein binding; protein targeting to Golgi	GO:0000042; GO:0005515
15	19080729	19030729	19130729	MD15G1233500	15	19100811	19103556	isocitrate dehydrogenase (NAD+) activity; oxidation-reduction process; oxidoreductase activity, acting on the CH-OH group of donors, NAD or NADP as acceptor; tricarboxylic acid cycle	GO:0004449; GO:0006099; GO:0016616; GO:0055114
15	19191765	19141765	19241765	MD15G1234100	15	19174412	19179743	catalytic activity; metabolic process	GO:0003824; GO:0008152
15	19191765	19141765	19241765	MD15G1234000	15	19167109	19167853	biosynthetic process; strictosidine synthase activity	GO:0009058; GO:0016844
15	19639674	19589674	19689674	MD15G1238500	15	19655685	19659709	aspartic-type endopeptidase activity; proteolysis	GO:0004190; GO:0006508
15	19639674	19589674	19689674	MD15G1238100	15	19598977	19602480	catalytic activity; cation binding; protein dephosphorylation; protein serine/threonine phosphatase activity	GO:0003824; GO:0004722; GO:0006470; GO:0043169
15	19639674	19589674	19689674	MD15G1238800	15	19672431	19674217	heme binding; hydrogen peroxide catabolic process; oxidation-reduction process; peroxidase activity; response to oxidative stress	GO:0004601; GO:0006979; GO:0020037; GO:0042744; GO:0055114
15	19639674	19589674	19689674	MD15G1238000	15	19596049	19596663
15	19639674	19589674	19689674	MD15G1238600	15	19659933	19661361	nucleus	GO:0005634
15	19639674	19589674	19689674	MD15G1238900	15	19674240	19676118
15	19639674	19589674	19689674	MD15G1238400	15	19648487	19651827	aspartic-type endopeptidase activity; proteolysis	GO:0004190; GO:0006508
15	19639674	19589674	19689674	MD15G1238700	15	19661577	19663441
15	19639674	19589674	19689674	MD15G1239000	15	19676474	19677826
15	19639674	19589674	19689674	MD15G1238300	15	19641041	19642390
15	19639674	19589674	19689674	MD15G1238200	15	19637827	19640293	membrane	GO:0016020
15	19661204	19611204	19711204	MD15G1239400	15	19702631	19706174	ATP binding; protein kinase activity; protein phosphorylation	GO:0004672; GO:0005524; GO:0006468
15	19661204	19611204	19711204	MD15G1239300	15	19701185	19702629	protein binding	GO:0005515
15	19661204	19611204	19711204	MD15G1239200	15	19700884	19701183
15	19661204	19611204	19711204	MD15G1239100	15	19699681	19700882
15	19661204	19611204	19711204	MD15G1239500	15	19706176	19707471	ATP binding; protein kinase activity; protein phosphorylation	GO:0004672; GO:0005524; GO:0006468
15	19879549	19829549	19929549	MD15G1241800	15	19919311	19925437
15	19879549	19829549	19929549	MD15G1241500	15	19895058	19897833	protein binding	GO:0005515
15	19879549	19829549	19929549	MD15G1240800	15	19851686	19853266	regulation of transcription, DNA-dependent; sequence-specific DNA binding transcription factor activity	GO:0003700; GO:0006355
15	19879549	19829549	19929549	MD15G1241100	15	19857905	19859296
15	19879549	19829549	19929549	MD15G1241600	15	19911663	19913772
15	19879549	19829549	19929549	MD15G1241200	15	19859862	19861562	protein binding	GO:0005515
15	19879549	19829549	19929549	MD15G1241700	15	19914662	19916858	hydrolase activity, acting on ester bonds	GO:0016788
15	19879549	19829549	19929549	MD15G1241300	15	19862359	19865154
15	19879549	19829549	19929549	MD15G1241400	15	19876359	19882541
15	19879549	19829549	19929549	MD15G1241000	15	19856457	19856861
15	19879549	19829549	19929549	MD15G1241900	15	19927025	19928293
15	19964175	19914175	20014175	MD15G1243200	15	19984996	19986208
15	19964175	19914175	20014175	MD15G1242700	15	19957966	19962912	cell cycle; DNA repair; nucleus	GO:0005634; GO:0006281; GO:0007049
15	19964175	19914175	20014175	MD15G1242400	15	19937300	19944294	protein transport; protein transporter activity; retrograde transport, endosome to Golgi; retromer complex	GO:0008565; GO:0015031; GO:0030904; GO:0042147
15	19964175	19914175	20014175	MD15G1242600	15	19953971	19956848	3-dehydroquinate synthase activity; aromatic amino acid family biosynthetic process; cytoplasm	GO:0003856; GO:0005737; GO:0009073
15	19964175	19914175	20014175	MD15G1243000	15	19973124	19974988	heme binding; oxidation-reduction process; peroxidase activity; response to oxidative stress	GO:0004601; GO:0006979; GO:0020037; GO:0055114
15	19964175	19914175	20014175	MD15G1243100	15	19975263	19977395	protein binding	GO:0005515
15	19964175	19914175	20014175	MD15G1243500	15	19999610	20005701	phosphorylation; signal transduction; transferase activity, transferring phosphorus-containing groups; two-component sensor activity; two-component signal transduction system (phosphorelay)	GO:0000155; GO:0000160; GO:0007165; GO:0016310; GO:0016772
15	19964175	19914175	20014175	MD15G1242500	15	19944707	19947333	GTPase activity; GTP binding; intracellular; small GTPase mediated signal transduction	GO:0003924; GO:0005525; GO:0005622; GO:0007264
15	19964175	19914175	20014175	MD15G1242800	15	19962986	19967470
15	19964175	19914175	20014175	MD15G1242900	15	19970464	19973013	heme binding; oxidation-reduction process; peroxidase activity; response to oxidative stress	GO:0004601; GO:0006979; GO:0020037; GO:0055114
15	19964175	19914175	20014175	MD15G1242200	15	19932627	19933368
15	19964175	19914175	20014175	MD15G1243600	15	20009917	20012973
15	19964175	19914175	20014175	MD15G1242000	15	19930893	19932441
15	19964175	19914175	20014175	MD15G1243400	15	19987025	19989649	endopeptidase activity; proteasome core complex; proteasome core complex, alpha-subunit complex; proteolysis involved in cellular protein catabolic process; threonine-type endopeptidase activity; ubiquitin-dependent protein catabolic process	GO:0004175; GO:0004298; GO:0005839; GO:0006511; GO:0019773; GO:0051603
15	19964175	19914175	20014175	MD15G1242300	15	19933421	19935409
15	19974826	19924826	20024826	MD15G1243800	15	20020355	20022079
15	19974826	19924826	20024826	MD15G1243700	15	20014312	20018691	proteasome regulatory particle, base subcomplex; ubiquitin-dependent protein catabolic process	GO:0006511; GO:0008540
15	20043013	19993013	20093013	MD15G1244000	15	20035196	20038601	methyltransferase activity	GO:0008168
15	20043013	19993013	20093013	MD15G1244400	15	20089622	20090416	DNA binding; nucleic acid binding; regulation of transcription, DNA-dependent; zinc ion binding	GO:0003676; GO:0003677; GO:0006355; GO:0008270
15	20043013	19993013	20093013	MD15G1243900	15	20031731	20035005
15	20043013	19993013	20093013	MD15G1244200	15	20041655	20043614
15	20043013	19993013	20093013	MD15G1244300	15	20082607	20084486
15	20043013	19993013	20093013	MD15G1244100	15	20039114	20041339
15	20191956	20141956	20241956	MD15G1244800	15	20190591	20192632	zinc ion binding	GO:0008270
15	20191956	20141956	20241956	MD15G1244900	15	20192634	20193370
15	20191956	20141956	20241956	MD15G1245100	15	20201671	20202159	DNA repair; nuclease activity	GO:0004518; GO:0006281
15	20191956	20141956	20241956	MD15G1245000	15	20194798	20195342
15	20191956	20141956	20241956	MD15G1244700	15	20185092	20185559
15	20191956	20141956	20241956	MD15G1245400	15	20223123	20227605	ATP binding; calcium ion binding; protein kinase activity; protein phosphorylation	GO:0004672; GO:0005509; GO:0005524; GO:0006468
15	20191956	20141956	20241956	MD15G1245200	15	20208371	20209177	protein dimerization activity	GO:0046983
15	20441741	20391741	20491741	MD15G1246300	15	20441406	20445604
15	20441741	20391741	20491741	MD15G1246600	15	20452819	20454296
15	20441741	20391741	20491741	MD15G1246700	15	20455272	20458294	regulation of transcription, DNA-dependent	GO:0006355
15	20441741	20391741	20491741	MD15G1246800	15	20468388	20468708	response to auxin stimulus	GO:0009733
15	20441741	20391741	20491741	MD15G1246900	15	20480409	20485642
15	20441741	20391741	20491741	MD15G1247000	15	20488358	20491597	metal ion binding	GO:0046872
15	20441741	20391741	20491741	MD15G1246400	15	20445740	20449366	carbohydrate metabolic process; catalytic activity; hydrolase activity, hydrolyzing O-glycosyl compounds	GO:0003824; GO:0004553; GO:0005975
15	20441741	20391741	20491741	MD15G1246200	15	20430025	20432315	oxidation-reduction process; oxidoreductase activity	GO:0016491; GO:0055114
15	20481214	20431214	20531214	MD15G1247400	15	20528054	20529300	DNA binding; nucleosome; nucleosome assembly; nucleus	GO:0000786; GO:0003677; GO:0005634; GO:0006334
15	20481214	20431214	20531214	MD15G1247100	15	20516522	20517660	GDP-mannose 4,6-dehydratase activity; GDP-mannose metabolic process	GO:0008446; GO:0019673
15	20481214	20431214	20531214	MD15G1247200	15	20517663	20520082
15	20481214	20431214	20531214	MD15G1247300	15	20521194	20525426	nucleic acid binding	GO:0003676
15	20626825	20576825	20676825	MD15G1248100	15	20653359	20659833	ATP binding; microtubule-based movement; microtubule binding; microtubule motor activity	GO:0003777; GO:0005524; GO:0007018; GO:0008017
15	20626825	20576825	20676825	MD15G1247900	15	20623376	20625752	ATP hydrolysis coupled proton transport; hydrogen ion transmembrane transporter activity; proton-transporting two-sector ATPase complex, proton-transporting domain; proton-transporting V-type ATPase, V0 domain	GO:0015078; GO:0015991; GO:0033177; GO:0033179
15	20626825	20576825	20676825	MD15G1247800	15	20579332	20584307	DNA binding; regulation of transcription, DNA-dependent	GO:0003677; GO:0006355
15	20626825	20576825	20676825	MD15G1248000	15	20626453	20626932	ATP binding	GO:0005524
15	20756942	20706942	20806942	MD15G1248600	15	20725617	20726270
15	20756942	20706942	20806942	MD15G1248500	15	20707826	20709981	proteolysis; serine-type peptidase activity	GO:0006508; GO:0008236
15	20756942	20706942	20806942	MD15G1248800	15	20758959	20761526
15	20756942	20706942	20806942	MD15G1248700	15	20754330	20758073	proteolysis; serine-type peptidase activity	GO:0006508; GO:0008236
15	20756942	20706942	20806942	MD15G1249000	15	20761860	20766363
15	20756942	20706942	20806942	MD15G1249200	15	20795855	20802409	DNA binding; metal ion binding; protein binding	GO:0003677; GO:0005515; GO:0046872
15	20795995	20745995	20845995	MD15G1249300	15	20803300	20807754
15	20795995	20745995	20845995	MD15G1249500	15	20811245	20814583
15	20795995	20745995	20845995	MD15G1249600	15	20819181	20821361	heme binding; iron ion binding; oxidation-reduction process; oxidoreductase activity, acting on paired donors, with incorporation or reduction of molecular oxygen	GO:0005506; GO:0016705; GO:0020037; GO:0055114
15	20795995	20745995	20845995	MD15G1249400	15	20808415	20811175
15	20873505	20823505	20923505	MD15G1250000	15	20904519	20905808	protein binding	GO:0005515
15	20873505	20823505	20923505	MD15G1250100	15	20907569	20911982	protein binding	GO:0005515
15	20873505	20823505	20923505	MD15G1249700	15	20880980	20882745	DNA binding; nucleus; positive regulation of transcription, DNA-dependent; regulation of transcription, DNA-dependent; sequence-specific DNA binding; sequence-specific DNA binding transcription factor activity; zinc ion binding	GO:0003677; GO:0003700; GO:0005634; GO:0006355; GO:0008270; GO:0043565; GO:0045893
15	20873505	20823505	20923505	MD15G1249900	15	20896132	20897405	protein binding	GO:0005515
15	20904888	20854888	20954888	MD15G1250200	15	20927117	20929746	DNA binding; nucleus; positive regulation of transcription from RNA polymerase II promoter; protein dimerization activity; regulation of transcription, DNA-dependent; RNA polymerase II regulatory region sequence-specific DNA binding; sequence-specific DNA binding transcription factor activity	GO:0000977; GO:0003677; GO:0003700; GO:0005634; GO:0006355; GO:0045944; GO:0046983
15	20994186	20944186	21044186	MD15G1250400	15	20981037	20984379	aldehyde dehydrogenase [NAD(P)+] activity; cellular aldehyde metabolic process; metabolic process; oxidation-reduction process; oxidoreductase activity	GO:0004030; GO:0006081; GO:0008152; GO:0016491; GO:0055114
15	20994186	20944186	21044186	MD15G1250500	15	20994562	20995807	cell redox homeostasis; electron carrier activity; protein disulfide oxidoreductase activity	GO:0009055; GO:0015035; GO:0045454
15	20994186	20944186	21044186	MD15G1250600	15	20996101	21000205	methyltransferase activity	GO:0008168
15	21061410	21011410	21111410	MD15G1250800	15	21099034	21104290
15	21061410	21011410	21111410	MD15G1250700	15	21081818	21084474	protein binding	GO:0005515
15	21310888	21260888	21360888	MD15G1252300	15	21319998	21322083	heme binding; hydrogen peroxide catabolic process; oxidation-reduction process; peroxidase activity; response to oxidative stress	GO:0004601; GO:0006979; GO:0020037; GO:0042744; GO:0055114
15	21310888	21260888	21360888	MD15G1253000	15	21359188	21360086	response to stress; response to water	GO:0006950; GO:0009415
15	21310888	21260888	21360888	MD15G1252500	15	21329618	21333870
15	21310888	21260888	21360888	MD15G1252000	15	21268901	21270866	catalytic activity	GO:0003824
15	21310888	21260888	21360888	MD15G1252700	15	21335101	21338110	regulation of transcription, DNA-dependent; zinc ion binding	GO:0006355; GO:0008270
15	21310888	21260888	21360888	MD15G1252800	15	21340425	21342406	protein binding; zinc ion binding	GO:0005515; GO:0008270
15	21310888	21260888	21360888	MD15G1252900	15	21343042	21347913
15	21310888	21260888	21360888	MD15G1252600	15	21334116	21334604
15	21310888	21260888	21360888	MD15G1252400	15	21323604	21328548
15	21310888	21260888	21360888	MD15G1252100	15	21310660	21313742	intracellular; ribosome; structural constituent of ribosome; translation	GO:0003735; GO:0005622; GO:0005840; GO:0006412
15	21340347	21290347	21390347	MD15G1253200	15	21383195	21383791
15	21340347	21290347	21390347	MD15G1253400	15	21385793	21386611	ATP binding	GO:0005524
15	21340347	21290347	21390347	MD15G1253100	15	21382736	21383113
15	21402305	21352305	21452305	MD15G1253900	15	21424750	21425322	response to stress; response to water	GO:0006950; GO:0009415
15	21402305	21352305	21452305	MD15G1253800	15	21412857	21413588	regulation of transcription, DNA-dependent; sequence-specific DNA binding transcription factor activity	GO:0003700; GO:0006355
15	21402305	21352305	21452305	MD15G1253600	15	21398511	21403259
15	21402305	21352305	21452305	MD15G1253500	15	21395237	21397276	cell redox homeostasis	GO:0045454
15	21402305	21352305	21452305	MD15G1253700	15	21405605	21408509	ATP binding; MAP kinase activity; protein kinase activity; protein phosphorylation	GO:0004672; GO:0004707; GO:0005524; GO:0006468
15	21484895	21434895	21534895	MD15G1254400	15	21497999	21498719
15	21484895	21434895	21534895	MD15G1254500	15	21504021	21507348
15	21484895	21434895	21534895	MD15G1254600	15	21507550	21509969	ATP binding	GO:0005524
15	21484895	21434895	21534895	MD15G1254000	15	21465799	21468904	ATP binding	GO:0005524
15	21484895	21434895	21534895	MD15G1254200	15	21475830	21477970	ATP binding	GO:0005524
15	21484895	21434895	21534895	MD15G1254300	15	21487803	21488308
15	21577924	21527924	21627924	MD15G1255600	15	21624875	21625638
15	21577924	21527924	21627924	MD15G1255100	15	21569483	21570372
15	21577924	21527924	21627924	MD15G1255300	15	21596124	21598429	methyltransferase activity	GO:0008168
15	21577924	21527924	21627924	MD15G1255000	15	21563505	21567115
15	21577924	21527924	21627924	MD15G1255500	15	21607559	21608416
15	21923290	21873290	21973290	MD15G1257500	15	21900968	21905628
15	21923290	21873290	21973290	MD15G1258600	15	21967291	21969893	apoplast; copper ion binding; hydroquinone:oxygen oxidoreductase activity; lignin catabolic process; oxidation-reduction process; oxidoreductase activity	GO:0005507; GO:0016491; GO:0046274; GO:0048046; GO:0052716; GO:0055114
15	21923290	21873290	21973290	MD15G1257700	15	21922873	21927825
15	21923290	21873290	21973290	MD15G1258400	15	21952587	21957271	biosynthetic process; catalytic activity	GO:0003824; GO:0009058
15	21923290	21873290	21973290	MD15G1257200	15	21878807	21884000
15	21923290	21873290	21973290	MD15G1258300	15	21949770	21951961
15	21923290	21873290	21973290	MD15G1257400	15	21892982	21896304	membrane; transport; transporter activity	GO:0005215; GO:0006810; GO:0016020
15	21923290	21873290	21973290	MD15G1258100	15	21942634	21946280	DNA binding; DNA replication	GO:0003677; GO:0006260
15	21923290	21873290	21973290	MD15G1257600	15	21905630	21907108
15	21923290	21873290	21973290	MD15G1258500	15	21963023	21964740	biosynthetic process; catalytic activity	GO:0003824; GO:0009058
15	21923290	21873290	21973290	MD15G1257800	15	21928168	21929672	cytoplasm; inorganic diphosphatase activity; magnesium ion binding; phosphate-containing compound metabolic process	GO:0000287; GO:0004427; GO:0005737; GO:0006796
15	21923290	21873290	21973290	MD15G1257100	15	21874662	21877956	GTP binding; intracellular; RNA binding	GO:0003723; GO:0005525; GO:0005622
15	21923290	21873290	21973290	MD15G1258000	15	21940245	21942462	integral to membrane	GO:0016021
15	21923290	21873290	21973290	MD15G1257900	15	21935715	21938279	integral to membrane	GO:0016021
15	21923290	21873290	21973290	MD15G1258200	15	21946906	21949694
15	21964486	21914486	22014486	MD15G1259000	15	21995078	22002101	membrane; vesicle-mediated transport	GO:0016020; GO:0016192
15	21964486	21914486	22014486	MD15G1259100	15	22002584	22004890	carbohydrate binding; carbohydrate metabolic process; catalytic activity; isomerase activity	GO:0003824; GO:0005975; GO:0016853; GO:0030246
15	22028682	21978682	22078682	MD15G1259300	15	22025454	22027897	apoplast; copper ion binding; hydroquinone:oxygen oxidoreductase activity; lignin catabolic process; oxidation-reduction process; oxidoreductase activity	GO:0005507; GO:0016491; GO:0046274; GO:0048046; GO:0052716; GO:0055114
15	22028682	21978682	22078682	MD15G1259200	15	22022781	22025401
15	22028682	21978682	22078682	MD15G1259700	15	22057392	22062677	binding; protein binding; protein ubiquitination; ubiquitin-protein ligase activity	GO:0004842; GO:0005488; GO:0005515; GO:0016567
15	22028682	21978682	22078682	MD15G1259500	15	22050085	22052827	protein binding	GO:0005515
15	22158191	22108191	22208191	MD15G1260300	15	22184759	22186401
15	22158191	22108191	22208191	MD15G1260100	15	22171604	22177549	ATP binding	GO:0005524
15	22158191	22108191	22208191	MD15G1260000	15	22159703	22161509	DNA binding	GO:0003677
15	22158191	22108191	22208191	MD15G1259900	15	22147338	22148651
15	22388763	22338763	22438763	MD15G1261300	15	22357671	22357946	DNA binding	GO:0003677
15	22388763	22338763	22438763	MD15G1261100	15	22349723	22353810
15	22388763	22338763	22438763	MD15G1262300	15	22402487	22405674
15	22388763	22338763	22438763	MD15G1261600	15	22369035	22373218	oxidation-reduction process; oxidoreductase activity	GO:0016491; GO:0055114
15	22388763	22338763	22438763	MD15G1261900	15	22376573	22382666	intracellular protein transport; protein binding; vesicle-mediated transport	GO:0005515; GO:0006886; GO:0016192
15	22388763	22338763	22438763	MD15G1261800	15	22375618	22376418
15	22388763	22338763	22438763	MD15G1262100	15	22399910	22400108
15	22388763	22338763	22438763	MD15G1261500	15	22364922	22365985	ADP binding	GO:0043531
15	22388763	22338763	22438763	MD15G1261700	15	22373328	22375416	AP-3 adaptor complex; intracellular protein transport; membrane coat; protein transport; protein transporter activity; transport; vesicle-mediated transport	GO:0006810; GO:0006886; GO:0008565; GO:0015031; GO:0016192; GO:0030117; GO:0030123
15	22388763	22338763	22438763	MD15G1261400	15	22358832	22360787
15	22388763	22338763	22438763	MD15G1262200	15	22400206	22402485
15	22388763	22338763	22438763	MD15G1261200	15	22355898	22356624
15	22443774	22393774	22493774	MD15G1263000	15	22480624	22482399
15	22443774	22393774	22493774	MD15G1262900	15	22467741	22468550
15	22443774	22393774	22493774	MD15G1262800	15	22455090	22456077
15	22443774	22393774	22493774	MD15G1262600	15	22447877	22449736
15	22443774	22393774	22493774	MD15G1262700	15	22451214	22453235
15	22443774	22393774	22493774	MD15G1262500	15	22441689	22444307
15	22451668	22401668	22501668	MD15G1263100	15	22492426	22494482	ADP binding	GO:0043531
15	22451668	22401668	22501668	MD15G1263200	15	22494484	22496064
15	22468449	22418449	22518449	MD15G1263300	15	22498671	22506591
15	22468449	22418449	22518449	MD15G1263400	15	22507349	22512776
15	22640716	22590716	22690716	MD15G1264300	15	22651647	22655806	nucleic acid binding	GO:0003676
15	22640716	22590716	22690716	MD15G1264400	15	22655808	22657266	nucleic acid binding	GO:0003676
15	22640716	22590716	22690716	MD15G1264100	15	22639462	22645391	ATP binding	GO:0005524
15	22640716	22590716	22690716	MD15G1264500	15	22663327	22667334	ATP binding; protein kinase activity; protein phosphorylation	GO:0004672; GO:0005524; GO:0006468
15	22640716	22590716	22690716	MD15G1264200	15	22646734	22650279	integral to membrane	GO:0016021
15	22640716	22590716	22690716	MD15G1264700	15	22676353	22678939	protein binding	GO:0005515
15	22640716	22590716	22690716	MD15G1264600	15	22672369	22675409
15	22640716	22590716	22690716	MD15G1264800	15	22688214	22690397	protein binding	GO:0005515
15	22753516	22703516	22803516	MD15G1265700	15	22796797	22798014
15	22753516	22703516	22803516	MD15G1265600	15	22780138	22781265
15	22753516	22703516	22803516	MD15G1265400	15	22757981	22760139
15	22753516	22703516	22803516	MD15G1265300	15	22752408	22753241
15	22753516	22703516	22803516	MD15G1265200	15	22706471	22709718
15	22753516	22703516	22803516	MD15G1265500	15	22762229	22764377	integral to membrane; membrane; substrate-specific transmembrane transporter activity; transmembrane transport; transmembrane transporter activity; transporter activity	GO:0005215; GO:0016020; GO:0016021; GO:0022857; GO:0022891; GO:0055085
15	22892080	22842080	22942080	MD15G1266600	15	22907957	22910434
15	22892080	22842080	22942080	MD15G1266200	15	22863754	22867275	nucleic acid binding	GO:0003676
15	22892080	22842080	22942080	MD15G1266800	15	22927482	22932113	ATP binding; protein kinase activity; protein phosphorylation	GO:0004672; GO:0005524; GO:0006468
15	22892080	22842080	22942080	MD15G1266700	15	22910724	22914279	regulation of transcription, DNA-dependent; sequence-specific DNA binding transcription factor activity	GO:0003700; GO:0006355
15	22892080	22842080	22942080	MD15G1266500	15	22905968	22907955
15	22892080	22842080	22942080	MD15G1266300	15	22874654	22881099
15	22892080	22842080	22942080	MD15G1266400	15	22882356	22885095	nutrient reservoir activity	GO:0045735
15	22911153	22861153	22961153	MD15G1266900	15	22947252	22949459	DNA binding; regulation of transcription, DNA-dependent; sequence-specific DNA binding	GO:0003677; GO:0006355; GO:0043565
15	22979085	22929085	23029085	MD15G1267300	15	22977150	22979673	metabolic process; transferase activity, transferring hexosyl groups	GO:0008152; GO:0016758
15	22979085	22929085	23029085	MD15G1267200	15	22970321	22976117	hydrolase activity; metalloaminopeptidase activity	GO:0016787; GO:0070006
15	22979085	22929085	23029085	MD15G1267000	15	22963747	22966737	RNA splicing; small nuclear ribonucleoprotein complex	GO:0008380; GO:0030532
15	22979085	22929085	23029085	MD15G1267500	15	23000517	23000798	intracellular protein transport; mitochondrial outer membrane	GO:0005741; GO:0006886
15	22979085	22929085	23029085	MD15G1267600	15	23019683	23022060	brassinosteroid mediated signaling pathway; sequence-specific DNA binding transcription factor activity; transcription, DNA-dependent	GO:0003700; GO:0006351; GO:0009742
15	22979085	22929085	23029085	MD15G1267400	15	22985161	22985535	intracellular protein transport; mitochondrial outer membrane	GO:0005741; GO:0006886
15	23280057	23230057	23330057	MD15G1269200	15	23279292	23282474
15	23280057	23230057	23330057	MD15G1269100	15	23271004	23273034	isoprenoid biosynthetic process	GO:0008299
15	23280057	23230057	23330057	MD15G1269400	15	23289537	23290692
15	23280057	23230057	23330057	MD15G1269000	15	23262175	23266545	endoplasmic reticulum membrane; protein N-linked glycosylation via asparagine	GO:0005789; GO:0018279
15	23280057	23230057	23330057	MD15G1268600	15	23234660	23237610
15	23280057	23230057	23330057	MD15G1269300	15	23282897	23285824	protein binding	GO:0005515
15	23280057	23230057	23330057	MD15G1269600	15	23309966	23310874	integral to membrane	GO:0016021
15	23280057	23230057	23330057	MD15G1269500	15	23290694	23292029
15	23280057	23230057	23330057	MD15G1268800	15	23252904	23253378
15	23280057	23230057	23330057	MD15G1268900	15	23253381	23254939
15	23280057	23230057	23330057	MD15G1269700	15	23322542	23323038	ATP binding; protein kinase activity; protein phosphorylation	GO:0004672; GO:0005524; GO:0006468
15	23280057	23230057	23330057	MD15G1268700	15	23252061	23252902
15	23280057	23230057	23330057	MD15G1268500	15	23231584	23234505	integral to membrane; transmembrane transport	GO:0016021; GO:0055085
15	23487342	23437342	23537342	MD15G1271000	15	23512117	23517421
15	23487342	23437342	23537342	MD15G1270300	15	23460140	23460721	calcium ion binding	GO:0005509
15	23487342	23437342	23537342	MD15G1270500	15	23496470	23496911
15	23487342	23437342	23537342	MD15G1270700	15	23499259	23499648
15	23487342	23437342	23537342	MD15G1270200	15	23438994	23439434
15	23487342	23437342	23537342	MD15G1270600	15	23497345	23498011	ATP binding; protein kinase activity; protein phosphorylation	GO:0004672; GO:0005524; GO:0006468
15	23487342	23437342	23537342	MD15G1270900	15	23503922	23506197	protein binding	GO:0005515
15	23487342	23437342	23537342	MD15G1270800	15	23500607	23501389	ATP binding; protein kinase activity; protein phosphorylation	GO:0004672; GO:0005524; GO:0006468
15	23487342	23437342	23537342	MD15G1270400	15	23487034	23495644	integral to membrane	GO:0016021
15	23646611	23596611	23696611	MD15G1271200	15	23618065	23625259	DNA binding; regulation of transcription, DNA-dependent	GO:0003677; GO:0006355
15	23646611	23596611	23696611	MD15G1271300	15	23632013	23633879
15	23646611	23596611	23696611	MD15G1271700	15	23676345	23676794	protein binding	GO:0005515
15	23646611	23596611	23696611	MD15G1271400	15	23645716	23649887	protein binding	GO:0005515
15	23646611	23596611	23696611	MD15G1271600	15	23660726	23673807	histone lysine methylation; histone-lysine N-methyltransferase activity; nucleic acid binding; nucleus; protein binding; zinc ion binding	GO:0003676; GO:0005515; GO:0005634; GO:0008270; GO:0018024; GO:0034968
15	23646611	23596611	23696611	MD15G1271500	15	23658467	23659526
15	23789770	23739770	23839770	MD15G1272000	15	23744210	23744662
15	23789770	23739770	23839770	MD15G1273000	15	23820879	23824108	integral to membrane	GO:0016021
15	23789770	23739770	23839770	MD15G1272100	15	23778227	23778712
15	23789770	23739770	23839770	MD15G1272500	15	23811225	23813060	calcium ion binding; extrinsic to membrane; integral to membrane; oxygen evolving complex; photosynthesis; photosystem II; photosystem II stabilization	GO:0005509; GO:0009523; GO:0009654; GO:0015979; GO:0016021; GO:0019898; GO:0042549
15	23789770	23739770	23839770	MD15G1273100	15	23826808	23830375	protein binding	GO:0005515
15	23789770	23739770	23839770	MD15G1272300	15	23786972	23788478	protein binding	GO:0005515
15	23789770	23739770	23839770	MD15G1272200	15	23785224	23785827
15	23789770	23739770	23839770	MD15G1271900	15	23740999	23741520
15	23789770	23739770	23839770	MD15G1272400	15	23789009	23791634
15	23797467	23747467	23847467	MD15G1273200	15	23843278	23846978	protein binding	GO:0005515
15	23822059	23772059	23872059	MD15G1273800	15	23865436	23865748	ATP binding	GO:0005524
15	23822059	23772059	23872059	MD15G1273300	15	23847138	23847632
15	23822059	23772059	23872059	MD15G1273700	15	23856877	23860097	ATP binding; protein kinase activity; protein phosphorylation	GO:0004672; GO:0005524; GO:0006468
15	23822059	23772059	23872059	MD15G1273400	15	23850165	23852924	cell redox homeostasis; glycerol ether metabolic process; protein disulfide oxidoreductase activity	GO:0006662; GO:0015035; GO:0045454
15	30228094	30178094	30278094	MD15G1306200	15	30269820	30270047
15	30228094	30178094	30278094	MD15G1306100	15	30215917	30216898
15	30504329	30454329	30554329	MD15G1307200	15	30543919	30549136	catalytic activity; glycine biosynthetic process; glycine hydroxymethyltransferase activity; pyridoxal phosphate binding; tetrahydrofolate interconversion	GO:0003824; GO:0004372; GO:0006545; GO:0030170; GO:0035999
15	30504329	30454329	30554329	MD15G1307000	15	30508935	30516158	ATP binding; protein kinase activity; protein phosphorylation	GO:0004672; GO:0005524; GO:0006468
15	30504329	30454329	30554329	MD15G1306900	15	30484380	30487710	ATPase activity; ATP binding; membrane	GO:0005524; GO:0016020; GO:0016887
15	30504329	30454329	30554329	MD15G1307100	15	30524594	30526360
15	31234561	31184561	31284561	MD15G1310800	15	31237566	31238207	protein binding	GO:0005515
15	31234561	31184561	31284561	MD15G1310700	15	31233453	31237339	ATP binding; protein kinase activity; protein phosphorylation	GO:0004672; GO:0005524; GO:0006468
15	31234561	31184561	31284561	MD15G1310900	15	31238676	31243815	DNA binding; multicellular organismal development; regulation of transcription, DNA-dependent; sequence-specific DNA binding transcription factor activity	GO:0003677; GO:0003700; GO:0006355; GO:0007275
16	9483471	9433471	9533471	MD16G1129800	16	9471109	9472493
16	9483471	9433471	9533471	MD16G1129900	16	9472636	9473680
16	9483471	9433471	9533471	MD16G1129500	16	9461488	9463522	protein binding	GO:0005515
16	9483471	9433471	9533471	MD16G1130100	16	9485919	9494399	cytoplasm; GTPase activator activity; protein binding	GO:0005096; GO:0005515; GO:0005737
16	9483471	9433471	9533471	MD16G1130300	16	9508440	9514086	histone binding; histone lysine methylation; histone-lysine N-methyltransferase activity; histone methylation; nucleus; protein binding; zinc ion binding	GO:0005515; GO:0005634; GO:0008270; GO:0016571; GO:0018024; GO:0034968; GO:0042393
16	9483471	9433471	9533471	MD16G1129100	16	9444435	9445312
16	9483471	9433471	9533471	MD16G1129300	16	9451280	9453791
16	9483471	9433471	9533471	MD16G1129700	16	9469190	9470374	protein binding	GO:0005515
16	9483471	9433471	9533471	MD16G1130200	16	9499795	9502710
16	9483471	9433471	9533471	MD16G1130000	16	9480657	9483875	ATP binding; protein kinase activity; protein phosphorylation	GO:0004672; GO:0005524; GO:0006468
16	9483471	9433471	9533471	MD16G1129200	16	9448372	9451262	proteolysis; serine-type carboxypeptidase activity	GO:0004185; GO:0006508
16	9483471	9433471	9533471	MD16G1129400	16	9453793	9461355	nucleic acid binding; zinc ion binding	GO:0003676; GO:0008270
16	9483471	9433471	9533471	MD16G1129600	16	9464093	9468438	aspartate kinase activity; cellular amino acid biosynthetic process	GO:0004072; GO:0008652
16	10013049	9963049	10063049	MD16G1131400	16	10039441	10043690	cation transport; integral to membrane; solute:hydrogen antiporter activity; transmembrane transport	GO:0006812; GO:0015299; GO:0016021; GO:0055085
16	10013049	9963049	10063049	MD16G1130800	16	10003821	10007464	cytoplasm; translational termination; translation release factor activity, codon specific	GO:0005737; GO:0006415; GO:0016149
16	10013049	9963049	10063049	MD16G1130600	16	9987949	9993921
16	10013049	9963049	10063049	MD16G1130700	16	9999424	10002951	protein binding	GO:0005515
16	10013049	9963049	10063049	MD16G1131700	16	10051430	10053469
16	10013049	9963049	10063049	MD16G1131800	16	10054286	10056827	protein binding	GO:0005515
16	10013049	9963049	10063049	MD16G1131600	16	10046385	10050842	ATP binding; nucleic acid binding	GO:0003676; GO:0005524
16	10013049	9963049	10063049	MD16G1131200	16	10027956	10029571
16	10013049	9963049	10063049	MD16G1130900	16	10009457	10013160	protein binding	GO:0005515
16	10013049	9963049	10063049	MD16G1131300	16	10029597	10032382
16	10013049	9963049	10063049	MD16G1130500	16	9986038	9987805
16	10013049	9963049	10063049	MD16G1131500	16	10043758	10045961	intracellular; ribosome; structural constituent of ribosome; translation	GO:0003735; GO:0005622; GO:0005840; GO:0006412
16	10013049	9963049	10063049	MD16G1131100	16	10020092	10023967
16	10013049	9963049	10063049	MD16G1131000	16	10017156	10019782
16	10016210	9966210	10066210	MD16G1131900	16	10057587	10064569	catalytic activity; metabolic process	GO:0003824; GO:0008152
16	10019351	9969351	10069351	MD16G1132000	16	10066663	10068850	membrane; transport; transporter activity	GO:0005215; GO:0006810; GO:0016020
16	10053358	10003358	10103358	MD16G1132200	16	10074404	10076573	regulation of transcription, DNA-dependent; sequence-specific DNA binding transcription factor activity	GO:0003700; GO:0006355
16	10053358	10003358	10103358	MD16G1132300	16	10087312	10090246
16	10053358	10003358	10103358	MD16G1132100	16	10070395	10074378	hydrolase activity	GO:0016787
16	10088424	10038424	10138424	MD16G1132600	16	10123797	10125371
16	10088424	10038424	10138424	MD16G1132500	16	10120494	10121822	nucleus; protein binding; regulation of transcription, DNA-dependent	GO:0005515; GO:0005634; GO:0006355
16	10305381	10255381	10355381	MD16G1133300	16	10256219	10256467
16	10305381	10255381	10355381	MD16G1133500	16	10260580	10261257
16	10305381	10255381	10355381	MD16G1134000	16	10286449	10294470	ATP binding	GO:0005524
16	10305381	10255381	10355381	MD16G1134100	16	10294608	10299590	aminoacyl-tRNA ligase activity; ATP binding; cytoplasm; nucleotide binding; proline-tRNA ligase activity; prolyl-tRNA aminoacylation; tRNA aminoacylation for protein translation	GO:0000166; GO:0004812; GO:0004827; GO:0005524; GO:0005737; GO:0006418; GO:0006433
16	10305381	10255381	10355381	MD16G1134300	16	10302014	10303694
16	10305381	10255381	10355381	MD16G1134700	16	10346482	10353110	ATPase activity; ATPase activity, coupled to transmembrane movement of substances; ATP binding; integral to membrane; transmembrane transport; transport	GO:0005524; GO:0006810; GO:0016021; GO:0016887; GO:0042626; GO:0055085
16	10305381	10255381	10355381	MD16G1134400	16	10305005	10317364
16	10305381	10255381	10355381	MD16G1134500	16	10325163	10330695	ATPase activity; ATPase activity, coupled to transmembrane movement of substances; ATP binding; integral to membrane; transmembrane transport; transport	GO:0005524; GO:0006810; GO:0016021; GO:0016887; GO:0042626; GO:0055085
16	10305381	10255381	10355381	MD16G1133600	16	10271194	10272828
16	10305381	10255381	10355381	MD16G1133700	16	10273141	10274323
16	10305381	10255381	10355381	MD16G1133900	16	10281355	10284631	aspartic-type endopeptidase activity; lipid metabolic process; proteolysis	GO:0004190; GO:0006508; GO:0006629
16	10305381	10255381	10355381	MD16G1134200	16	10300607	10301215	intracellular; ribosome; structural constituent of ribosome; translation	GO:0003735; GO:0005622; GO:0005840; GO:0006412
16	10305381	10255381	10355381	MD16G1133400	16	10258957	10260344
16	10348641	10298641	10398641	MD16G1135500	16	10395608	10397678	pseudouridine synthase activity; pseudouridine synthesis; RNA binding; RNA modification	GO:0001522; GO:0003723; GO:0009451; GO:0009982
16	10348641	10298641	10398641	MD16G1135400	16	10390368	10392374
16	10348641	10298641	10398641	MD16G1135300	16	10387480	10388927
16	10348641	10298641	10398641	MD16G1135000	16	10359062	10359235
16	10348641	10298641	10398641	MD16G1135200	16	10381634	10387053
16	10348641	10298641	10398641	MD16G1135100	16	10370765	10377806	ATPase activity; ATPase activity, coupled to transmembrane movement of substances; ATP binding; integral to membrane; transmembrane transport; transport	GO:0005524; GO:0006810; GO:0016021; GO:0016887; GO:0042626; GO:0055085
16	10451695	10401695	10501695	MD16G1135600	16	10402500	10405639	nucleic acid binding; zinc ion binding	GO:0003676; GO:0008270
16	10451695	10401695	10501695	MD16G1136600	16	10448086	10452654	DNA binding; nucleic acid binding; protein dimerization activity	GO:0003676; GO:0003677; GO:0046983
16	10451695	10401695	10501695	MD16G1137100	16	10473129	10478015
16	10451695	10401695	10501695	MD16G1137400	16	10497268	10498764
16	10451695	10401695	10501695	MD16G1136500	16	10444938	10446821	protein binding; zinc ion binding	GO:0005515; GO:0008270
16	10451695	10401695	10501695	MD16G1136900	16	10456796	10458327
16	10451695	10401695	10501695	MD16G1136800	16	10455058	10456794	phosphorylation; transferase activity, transferring phosphorus-containing groups	GO:0016310; GO:0016772
16	10451695	10401695	10501695	MD16G1136200	16	10435721	10438655	intracellular; ribosome; structural constituent of ribosome; translation	GO:0003735; GO:0005622; GO:0005840; GO:0006412
16	10451695	10401695	10501695	MD16G1137000	16	10468837	10473058
16	10451695	10401695	10501695	MD16G1136400	16	10441940	10443774	cell wall; cell wall modification; enzyme inhibitor activity; pectinesterase activity	GO:0004857; GO:0005618; GO:0030599; GO:0042545
16	10451695	10401695	10501695	MD16G1136300	16	10439176	10439889
16	10451695	10401695	10501695	MD16G1137200	16	10487148	10491265	ATP binding; protein kinase activity; protein phosphorylation	GO:0004672; GO:0005524; GO:0006468
16	10451695	10401695	10501695	MD16G1136100	16	10427111	10432645	ATP binding; protein kinase activity; protein phosphorylation; signal transduction	GO:0004672; GO:0005524; GO:0006468; GO:0007165
16	10451695	10401695	10501695	MD16G1137300	16	10492527	10495882	ATP binding; protein kinase activity; protein phosphorylation	GO:0004672; GO:0005524; GO:0006468
16	10451695	10401695	10501695	MD16G1136700	16	10452856	10454815
16	10562890	10512890	10612890	MD16G1138000	16	10563455	10570773	ATPase activity; ATP binding; membrane	GO:0005524; GO:0016020; GO:0016887
16	10562890	10512890	10612890	MD16G1138300	16	10606366	10608923	ATP binding; methionine adenosyltransferase activity; S-adenosylmethionine biosynthetic process	GO:0004478; GO:0005524; GO:0006556
16	10562890	10512890	10612890	MD16G1137800	16	10549365	10551907
16	10562890	10512890	10612890	MD16G1137700	16	10541880	10548524	DNA binding; nucleus	GO:0003677; GO:0005634
16	10562890	10512890	10612890	MD16G1138100	16	10576028	10576749	methylenetetrahydrofolate dehydrogenase (NADP+) activity; oxidation-reduction process	GO:0004488; GO:0055114
16	10562890	10512890	10612890	MD16G1137900	16	10554067	10563319	ATPase activity; ATP binding; membrane	GO:0005524; GO:0016020; GO:0016887
16	10562890	10512890	10612890	MD16G1137600	16	10533886	10540527	DNA binding; nucleus	GO:0003677; GO:0005634
16	10721836	10671836	10771836	MD16G1139600	16	10742193	10748040	antioxidant activity; cell redox homeostasis; oxidation-reduction process; oxidoreductase activity	GO:0016209; GO:0016491; GO:0045454; GO:0055114
16	10721836	10671836	10771836	MD16G1139000	16	10715209	10720297	DNA binding; nucleus	GO:0003677; GO:0005634
16	10721836	10671836	10771836	MD16G1139700	16	10748983	10755998	binding; intracellular protein transport; Ran GTPase binding	GO:0005488; GO:0006886; GO:0008536
16	10721836	10671836	10771836	MD16G1139200	16	10720566	10723554	protein binding	GO:0005515
16	10721836	10671836	10771836	MD16G1139400	16	10737816	10739753	polysaccharide binding	GO:0030247
16	10721836	10671836	10771836	MD16G1139900	16	10759854	10763538	ATP binding; nucleic acid binding	GO:0003676; GO:0005524
16	10721836	10671836	10771836	MD16G1139100	16	10720299	10720564
16	10721836	10671836	10771836	MD16G1139300	16	10723556	10735841	ATP binding; microtubule-based movement; microtubule binding; microtubule motor activity	GO:0003777; GO:0005524; GO:0007018; GO:0008017
16	10721836	10671836	10771836	MD16G1139800	16	10757012	10759852	protein binding	GO:0005515
16	10721836	10671836	10771836	MD16G1140000	16	10765486	10768588
16	10758053	10708053	10808053	MD16G1140500	16	10800275	10806093	carbohydrate metabolic process; polygalacturonase activity	GO:0004650; GO:0005975
16	10758053	10708053	10808053	MD16G1140200	16	10779359	10785879	DNA methylation	GO:0006306
16	10758053	10708053	10808053	MD16G1140300	16	10791102	10796177	anion transport; inorganic anion exchanger activity; integral to membrane; membrane	GO:0005452; GO:0006820; GO:0016020; GO:0016021
16	10758053	10708053	10808053	MD16G1140100	16	10773053	10777621	RNA binding	GO:0003723
16	10758053	10708053	10808053	MD16G1140400	16	10796708	10798310
16	10888588	10838588	10938588	MD16G1140800	16	10866386	10869126	DNA binding; regulation of transcription, DNA-dependent; sequence-specific DNA binding transcription factor activity	GO:0003677; GO:0003700; GO:0006355
16	10888588	10838588	10938588	MD16G1141100	16	10880383	10880634	catalytic activity; metabolic process	GO:0003824; GO:0008152
16	10888588	10838588	10938588	MD16G1141600	16	10915822	10918676
16	10888588	10838588	10938588	MD16G1141700	16	10919914	10923289	carbohydrate metabolic process; catalytic activity; cytoplasm; pentose-phosphate shunt; sedoheptulose-7-phosphate:D-glyceraldehyde-3-phosphate glyceronetransferase activity	GO:0003824; GO:0004801; GO:0005737; GO:0005975; GO:0006098
16	10888588	10838588	10938588	MD16G1141500	16	10902477	10903323
16	10888588	10838588	10938588	MD16G1141900	16	10927526	10930511	heme binding; iron ion binding; monooxygenase activity; oxidation-reduction process; oxidoreductase activity, acting on paired donors, with incorporation or reduction of molecular oxygen	GO:0004497; GO:0005506; GO:0016705; GO:0020037; GO:0055114
16	10888588	10838588	10938588	MD16G1141000	16	10873456	10875253
16	10888588	10838588	10938588	MD16G1141300	16	10889535	10891953	2 iron, 2 sulfur cluster binding; membrane; oxidation-reduction process; oxidoreductase activity; oxidoreductase activity, acting on diphenols and related substances as donors; ubiquinol-cytochrome-c reductase activity	GO:0008121; GO:0016020; GO:0016491; GO:0016679; GO:0051537; GO:0055114
16	10888588	10838588	10938588	MD16G1141400	16	10898811	10901795	intracellular; transport; transporter activity	GO:0005215; GO:0005622; GO:0006810
16	10888588	10838588	10938588	MD16G1141800	16	10924990	10927523
16	10888588	10838588	10938588	MD16G1142000	16	10932217	10936550
16	10888588	10838588	10938588	MD16G1141200	16	10884477	10888998	aminoacyl-tRNA ligase activity; ATP binding; cytoplasm; glycine-tRNA ligase activity; glycyl-tRNA aminoacylation; nucleotide binding; tRNA aminoacylation for protein translation	GO:0000166; GO:0004812; GO:0004820; GO:0005524; GO:0005737; GO:0006418; GO:0006426
16	10940071	10890071	10990071	MD16G1142200	16	10941875	10944572
16	10940071	10890071	10990071	MD16G1142400	16	10949607	10950676
16	10940071	10890071	10990071	MD16G1142500	16	10951000	10955893
16	10940071	10890071	10990071	MD16G1142300	16	10946112	10947449
16	10940071	10890071	10990071	MD16G1142100	16	10938991	10941873	membrane; oligopeptide transport; transport; transporter activity	GO:0005215; GO:0006810; GO:0006857; GO:0016020
16	10940071	10890071	10990071	MD16G1142800	16	10976308	10979216
16	11094715	11044715	11144715	MD16G1144300	16	11102933	11104979
16	11094715	11044715	11144715	MD16G1144100	16	11084468	11088498
16	11094715	11044715	11144715	MD16G1144700	16	11131028	11136384	ATP binding; DNA binding; DNA-dependent DNA replication initiation; DNA helicase activity; DNA replication; MCM complex; nucleus	GO:0003677; GO:0003678; GO:0005524; GO:0005634; GO:0006260; GO:0006270; GO:0042555
16	11094715	11044715	11144715	MD16G1144400	16	11106719	11108612	cholestenol delta-isomerase activity; integral to membrane; sterol metabolic process	GO:0016021; GO:0016125; GO:0047750
16	11094715	11044715	11144715	MD16G1144600	16	11127039	11127632
16	11094715	11044715	11144715	MD16G1143900	16	11053616	11062225	membrane; potassium ion transmembrane transport; potassium ion transmembrane transporter activity	GO:0015079; GO:0016020; GO:0071805
16	11094715	11044715	11144715	MD16G1143800	16	11046769	11048202
16	11094715	11044715	11144715	MD16G1144200	16	11101342	11102804
16	11094715	11044715	11144715	MD16G1144500	16	11109377	11110255
16	11094715	11044715	11144715	MD16G1144800	16	11137038	11139768	calcium ion binding; endoplasmic reticulum; protein binding; protein folding; unfolded protein binding	GO:0005509; GO:0005515; GO:0005783; GO:0006457; GO:0051082
16	11098796	11048796	11148796	MD16G1144900	16	11144897	11145673
16	11396702	11346702	11446702	MD16G1145700	16	11389583	11392122	catalytic activity; cation binding; protein dephosphorylation; protein serine/threonine phosphatase activity	GO:0003824; GO:0004722; GO:0006470; GO:0043169
16	11396702	11346702	11446702	MD16G1146600	16	11432996	11434514	proteasome assembly	GO:0043248
16	11396702	11346702	11446702	MD16G1146700	16	11436093	11438026
16	11396702	11346702	11446702	MD16G1146200	16	11412023	11414815
16	11396702	11346702	11446702	MD16G1146000	16	11399809	11400796
16	11396702	11346702	11446702	MD16G1145900	16	11395820	11397434
16	11396702	11346702	11446702	MD16G1146100	16	11408047	11411643
16	11396702	11346702	11446702	MD16G1146500	16	11423490	11425246	protein binding	GO:0005515
16	11396702	11346702	11446702	MD16G1145600	16	11350733	11383385
16	11396702	11346702	11446702	MD16G1146300	16	11415598	11419139
16	11396702	11346702	11446702	MD16G1145800	16	11392734	11395110	cell redox homeostasis; dihydrolipoyl dehydrogenase activity; flavin adenine dinucleotide binding; oxidation-reduction process; oxidoreductase activity; oxidoreductase activity, acting on a sulfur group of donors, NAD or NADP as acceptor	GO:0004148; GO:0016491; GO:0016668; GO:0045454; GO:0050660; GO:0055114
17	1143005	1093005	1193005	MD17G1012800	17	1114853	1115452
17	1143005	1093005	1193005	MD17G1013700	17	1149831	1151315	electron carrier activity	GO:0009055
17	1143005	1093005	1193005	MD17G1012700	17	1110714	1111589
17	1143005	1093005	1193005	MD17G1014200	17	1184927	1185349	calcium ion binding	GO:0005509
17	1143005	1093005	1193005	MD17G1013900	17	1168950	1172247
17	1143005	1093005	1193005	MD17G1014300	17	1187798	1191469
17	1143005	1093005	1193005	MD17G1013500	17	1138551	1143356	ATP binding; kinase activity; metabolic process; nucleoside metabolic process; UMP salvage; uridine kinase activity	GO:0004849; GO:0005524; GO:0008152; GO:0009116; GO:0016301; GO:0044206
17	1143005	1093005	1193005	MD17G1012300	17	1096804	1099818	protein binding	GO:0005515
17	1143005	1093005	1193005	MD17G1013200	17	1123828	1126938	protein binding	GO:0005515
17	1143005	1093005	1193005	MD17G1012500	17	1102994	1105103	protein binding	GO:0005515
17	1143005	1093005	1193005	MD17G1012400	17	1099972	1102214	intracellular; large ribosomal subunit; ribosome; structural constituent of ribosome; translation	GO:0003735; GO:0005622; GO:0005840; GO:0006412; GO:0015934
17	1143005	1093005	1193005	MD17G1012200	17	1094491	1095898
17	1143005	1093005	1193005	MD17G1014100	17	1181630	1183968	ATP binding; protein kinase activity; protein phosphorylation	GO:0004672; GO:0005524; GO:0006468
17	1143005	1093005	1193005	MD17G1013800	17	1152448	1158430	hydrolase activity, acting on ester bonds; lipid metabolic process	GO:0006629; GO:0016788
17	1143005	1093005	1193005	MD17G1013400	17	1130947	1136487	protein binding	GO:0005515
17	1143005	1093005	1193005	MD17G1014000	17	1176421	1179495	carbohydrate metabolic process; catalytic activity; metabolic process; pentose-phosphate shunt; racemase and epimerase activity, acting on carbohydrates and derivatives; ribulose-phosphate 3-epimerase activity	GO:0003824; GO:0004750; GO:0005975; GO:0006098; GO:0008152; GO:0016857
17	1143005	1093005	1193005	MD17G1012600	17	1108674	1110294	ribosome; structural constituent of ribosome; translation	GO:0003735; GO:0005840; GO:0006412
17	1143005	1093005	1193005	MD17G1013100	17	1121609	1123288
17	1143005	1093005	1193005	MD17G1013000	17	1118674	1121601	chloride transport; ion channel activity; membrane; transmembrane transport; voltage-gated chloride channel activity	GO:0005216; GO:0005247; GO:0006821; GO:0016020; GO:0055085
17	1143005	1093005	1193005	MD17G1013600	17	1144436	1147834
17	1143005	1093005	1193005	MD17G1013300	17	1128655	1130886	protein binding	GO:0005515
17	1182744	1132744	1232744	MD17G1014800	17	1220882	1226073	oxidation-reduction process; oxidoreductase activity; oxygen-dependent protoporphyrinogen oxidase activity; porphyrin-containing compound biosynthetic process	GO:0004729; GO:0006779; GO:0016491; GO:0055114
17	1182744	1132744	1232744	MD17G1014600	17	1205421	1209485	ATP binding; protein binding; protein kinase activity; protein phosphorylation	GO:0004672; GO:0005515; GO:0005524; GO:0006468
17	1182744	1132744	1232744	MD17G1014400	17	1194948	1196685	ATP binding; nucleobase-containing compound kinase activity; nucleobase-containing compound metabolic process	GO:0005524; GO:0006139; GO:0019205
17	1182744	1132744	1232744	MD17G1014700	17	1213442	1218261	oxidation-reduction process; oxidoreductase activity; oxygen-dependent protoporphyrinogen oxidase activity; porphyrin-containing compound biosynthetic process	GO:0004729; GO:0006779; GO:0016491; GO:0055114
17	1182744	1132744	1232744	MD17G1014500	17	1196687	1201551
17	1622016	1572016	1672016	MD17G1022800	17	1665664	1671731	binding; cytoplasm; Golgi membrane; intracellular protein transport; membrane; protein transporter activity; vesicle fusion with Golgi apparatus	GO:0000139; GO:0005488; GO:0005737; GO:0006886; GO:0008565; GO:0016020; GO:0048280
17	1622016	1572016	1672016	MD17G1021200	17	1588014	1589725	nucleic acid binding	GO:0003676
17	1622016	1572016	1672016	MD17G1020900	17	1577036	1578850	nucleic acid binding	GO:0003676
17	1622016	1572016	1672016	MD17G1022700	17	1662114	1664548
17	1622016	1572016	1672016	MD17G1022500	17	1648963	1649532
17	1622016	1572016	1672016	MD17G1021500	17	1608673	1612373	methyltransferase activity	GO:0008168
17	1622016	1572016	1672016	MD17G1021100	17	1585423	1588012	GTPase activity; GTP binding	GO:0003924; GO:0005525
17	1622016	1572016	1672016	MD17G1022300	17	1645298	1647750	ATP binding	GO:0005524
17	1622016	1572016	1672016	MD17G1022400	17	1647752	1648935
17	1622016	1572016	1672016	MD17G1021600	17	1614478	1616447
17	1622016	1572016	1672016	MD17G1021900	17	1625155	1628091
17	1622016	1572016	1672016	MD17G1021400	17	1597967	1602236
17	1622016	1572016	1672016	MD17G1022100	17	1639624	1642980	pseudouridine synthase activity; pseudouridine synthesis; RNA binding; RNA modification; RNA processing	GO:0001522; GO:0003723; GO:0006396; GO:0009451; GO:0009982
17	1622016	1572016	1672016	MD17G1022000	17	1635857	1639622
17	1622016	1572016	1672016	MD17G1022200	17	1643502	1644911
17	1622016	1572016	1672016	MD17G1021000	17	1579083	1582158	endopeptidase activity; proteasome core complex; proteolysis involved in cellular protein catabolic process; threonine-type endopeptidase activity	GO:0004175; GO:0004298; GO:0005839; GO:0051603
17	1622016	1572016	1672016	MD17G1021300	17	1590393	1594075	protein binding	GO:0005515
17	1622016	1572016	1672016	MD17G1021800	17	1620718	1623702
17	1622016	1572016	1672016	MD17G1021700	17	1617444	1619693	hydrolase activity, acting on ester bonds	GO:0016788
17	13154517	13104517	13204517	MD17G1146100	17	13184194	13193442	ATP binding; calcium ion transmembrane transport; calcium-transporting ATPase activity; calmodulin binding; integral to membrane; membrane; nucleotide binding	GO:0000166; GO:0005388; GO:0005516; GO:0005524; GO:0016020; GO:0016021; GO:0070588
17	13154517	13104517	13204517	MD17G1145400	17	13120543	13125603	mRNA processing; nucleic acid binding	GO:0003676; GO:0006397
17	13154517	13104517	13204517	MD17G1146000	17	13182274	13183569
17	13154517	13104517	13204517	MD17G1145700	17	13140800	13144227
17	13154517	13104517	13204517	MD17G1145500	17	13126028	13128034	exocyst; exocytosis	GO:0000145; GO:0006887
17	13154517	13104517	13204517	MD17G1145600	17	13129912	13134578	binding; COPI vesicle coat; cytoplasm; intracellular protein transport; membrane coat; structural molecule activity; vesicle-mediated transport	GO:0005198; GO:0005488; GO:0005737; GO:0006886; GO:0016192; GO:0030117; GO:0030126
17	13154517	13104517	13204517	MD17G1145900	17	13153492	13158946	ATPase activity; ATP binding	GO:0005524; GO:0016887
17	13154517	13104517	13204517	MD17G1145300	17	13109704	13111158	metabolic process; transferase activity, transferring hexosyl groups	GO:0008152; GO:0016758
17	13154517	13104517	13204517	MD17G1145200	17	13104792	13109283
17	13296164	13246164	13346164	MD17G1146800	17	13295495	13296193	DNA binding; regulation of transcription, DNA-dependent; sequence-specific DNA binding transcription factor activity	GO:0003677; GO:0003700; GO:0006355
17	13296164	13246164	13346164	MD17G1146200	17	13252611	13255607
17	13296164	13246164	13346164	MD17G1147000	17	13314624	13315959
17	13296164	13246164	13346164	MD17G1146700	17	13293046	13294154
17	13296164	13246164	13346164	MD17G1146900	17	13297888	13301293	nucleic acid binding; RNA binding	GO:0003676; GO:0003723
17	13296164	13246164	13346164	MD17G1146400	17	13260208	13264263	cation transmembrane transporter activity; cation transport; integral to membrane; transmembrane transport	GO:0006812; GO:0008324; GO:0016021; GO:0055085
17	13296164	13246164	13346164	MD17G1147100	17	13318348	13320931	acetylglucosaminyltransferase activity; membrane	GO:0008375; GO:0016020
17	13296164	13246164	13346164	MD17G1146500	17	13266262	13273177	calcium ion binding; mannosyl-oligosaccharide 1,2-alpha-mannosidase activity; membrane	GO:0004571; GO:0005509; GO:0016020
17	13296164	13246164	13346164	MD17G1147200	17	13324718	13330139	cofactor binding	GO:0048037
17	13296164	13246164	13346164	MD17G1146600	17	13289248	13292708	ATP binding	GO:0005524
17	13296164	13246164	13346164	MD17G1146300	17	13258233	13258445
17	13695197	13645197	13745197	MD17G1149600	17	13697834	13700919	cysteine-type endopeptidase inhibitor activity	GO:0004869
17	13695197	13645197	13745197	MD17G1149500	17	13692446	13695438
17	13695197	13645197	13745197	MD17G1149900	17	13729131	13730252
17	13695197	13645197	13745197	MD17G1149700	17	13703360	13705689
17	13695197	13645197	13745197	MD17G1150000	17	13734331	13735342	2 iron, 2 sulfur cluster binding; electron carrier activity; iron-sulfur cluster binding	GO:0009055; GO:0051536; GO:0051537
17	13695197	13645197	13745197	MD17G1149400	17	13682734	13683178
17	13935930	13885930	13985930	MD17G1151200	17	13933687	13936657	intracellular; ribosome; small ribosomal subunit; structural constituent of ribosome; translation	GO:0003735; GO:0005622; GO:0005840; GO:0006412; GO:0015935
17	13935930	13885930	13985930	MD17G1151300	17	13937324	13944684	phosphatidylinositol-3-phosphate biosynthetic process; phosphoric ester hydrolase activity; vacuole organization	GO:0007033; GO:0036092; GO:0042578
17	13935930	13885930	13985930	MD17G1150900	17	13911686	13915051	nucleic acid binding	GO:0003676
17	13935930	13885930	13985930	MD17G1151000	17	13922992	13924497
17	13935930	13885930	13985930	MD17G1151700	17	13968324	13974002	hydrolase activity, acting on ester bonds; lipase activity; lipid metabolic process	GO:0006629; GO:0016298; GO:0016788
17	13935930	13885930	13985930	MD17G1151100	17	13925006	13933006	binding	GO:0005488
17	15265746	15215746	15315746	MD17G1158000	17	15263854	15270206	RNA binding	GO:0003723
17	15265746	15215746	15315746	MD17G1157900	17	15250074	15262555	integral to membrane; transmembrane transport; transmembrane transporter activity; transporter activity	GO:0005215; GO:0016021; GO:0022857; GO:0055085
17	15265746	15215746	15315746	MD17G1158200	17	15306945	15311659	ATP binding; protein binding; protein kinase activity; protein phosphorylation	GO:0004672; GO:0005515; GO:0005524; GO:0006468
17	15265746	15215746	15315746	MD17G1158100	17	15295583	15306020	lipid binding	GO:0008289
17	15265746	15215746	15315746	MD17G1157800	17	15231306	15234233	DNA binding	GO:0003677
17	15918149	15868149	15968149	MD17G1161600	17	15945289	15948911	transmembrane transport	GO:0055085
17	15918149	15868149	15968149	MD17G1161300	17	15870142	15883356	hydrogen-translocating pyrophosphatase activity; inorganic diphosphatase activity; membrane; proton transport	GO:0004427; GO:0009678; GO:0015992; GO:0016020
17	15918149	15868149	15968149	MD17G1161700	17	15950112	15952310
17	15918149	15868149	15968149	MD17G1161500	17	15906740	15919682	double-strand break repair	GO:0006302
17	15918149	15868149	15968149	MD17G1161800	17	15952647	15953717	ATP binding; protein kinase activity; protein phosphorylation	GO:0004672; GO:0005524; GO:0006468
17	15918149	15868149	15968149	MD17G1161900	17	15954957	15967847	binding; RNA binding	GO:0003723; GO:0005488
17	15918149	15868149	15968149	MD17G1161400	17	15886464	15887039	response to auxin stimulus	GO:0009733
17	16412043	16362043	16462043	MD17G1165500	17	16431079	16435283	endopeptidase activity; proteasome core complex; proteasome core complex, alpha-subunit complex; proteolysis involved in cellular protein catabolic process; threonine-type endopeptidase activity; ubiquitin-dependent protein catabolic process	GO:0004175; GO:0004298; GO:0005839; GO:0006511; GO:0019773; GO:0051603
17	16412043	16362043	16462043	MD17G1165100	17	16383769	16384023	chaperone binding	GO:0051087
17	16412043	16362043	16462043	MD17G1165200	17	16385754	16386511
17	16412043	16362043	16462043	MD17G1165000	17	16372383	16376010
17	16412043	16362043	16462043	MD17G1165300	17	16407716	16410692	CTP biosynthetic process; GTP biosynthetic process; nucleoside diphosphate kinase activity; nucleoside diphosphate phosphorylation; UTP biosynthetic process	GO:0004550; GO:0006165; GO:0006183; GO:0006228; GO:0006241
17	16412043	16362043	16462043	MD17G1165400	17	16411183	16416163
17	16412043	16362043	16462043	MD17G1165600	17	16444300	16454223	lipid catabolic process; lipid metabolic process	GO:0006629; GO:0016042
17	17092519	17042519	17142519	MD17G1168400	17	17070927	17076805	protein heterodimerization activity; transcription factor TFIID complex; transcription initiation, DNA-dependent	GO:0005669; GO:0006352; GO:0046982
17	17287722	17237722	17337722	MD17G1169700	17	17273444	17274277	cysteine-type peptidase activity; proteolysis	GO:0006508; GO:0008234
17	17287722	17237722	17337722	MD17G1169900	17	17307446	17310111	integral to membrane; transport; vesicle-mediated transport	GO:0006810; GO:0016021; GO:0016192
17	17287722	17237722	17337722	MD17G1170000	17	17333086	17335672	ATP binding; nucleic acid binding	GO:0003676; GO:0005524
17	17287722	17237722	17337722	MD17G1169600	17	17266072	17272233	ATP binding; nucleic acid binding	GO:0003676; GO:0005524
17	17287722	17237722	17337722	MD17G1169500	17	17250361	17251537
17	17340372	17290372	17390372	MD17G1170100	17	17341826	17344245	ATP binding; nucleic acid binding	GO:0003676; GO:0005524
17	17571009	17521009	17621009	MD17G1171100	17	17577914	17578243	transport	GO:0006810
17	17626642	17576642	17676642	MD17G1171400	17	17646553	17647963	metallopeptidase activity; proteolysis; zinc ion binding	GO:0006508; GO:0008237; GO:0008270
17	17626642	17576642	17676642	MD17G1171300	17	17644007	17646012	cellular amino acid metabolic process; pyridoxal phosphate binding	GO:0006520; GO:0030170
17	17626642	17576642	17676642	MD17G1171500	17	17648040	17650867	metallopeptidase activity; proteolysis; zinc ion binding	GO:0006508; GO:0008237; GO:0008270
17	17626642	17576642	17676642	MD17G1171200	17	17623321	17627716	histone binding; regulation of transcription, DNA-dependent	GO:0006355; GO:0042393
17	17855674	17805674	17905674	MD17G1172800	17	17830509	17830889
17	17855674	17805674	17905674	MD17G1173000	17	17856043	17867149	ATP binding; protein kinase activity; protein phosphorylation	GO:0004672; GO:0005524; GO:0006468
17	17855674	17805674	17905674	MD17G1173200	17	17876521	17876716
17	17855674	17805674	17905674	MD17G1172900	17	17832214	17833440	double-stranded DNA binding; regulation of transcription, DNA-dependent	GO:0003690; GO:0006355
17	17855674	17805674	17905674	MD17G1173100	17	17873684	17874760	ATP binding; protein kinase activity; protein phosphorylation	GO:0004672; GO:0005524; GO:0006468
17	17855674	17805674	17905674	MD17G1172700	17	17810856	17813663	ATP binding; nucleic acid binding	GO:0003676; GO:0005524
17	21449794	21399794	21499794	MD17G1182700	17	21404311	21413834	intramolecular transferase activity	GO:0016866
17	21466471	21416471	21516471	MD17G1182900	17	21508585	21515427
17	21466471	21416471	21516471	MD17G1182800	17	21496584	21502681	nucleotidyltransferase activity; nucleus; polynucleotide adenylyltransferase activity; RNA 3'-end processing; RNA binding; RNA polyadenylation	GO:0003723; GO:0004652; GO:0005634; GO:0016779; GO:0031123; GO:0043631
17	21755591	21705591	21805591	MD17G1184600	17	21785739	21787514
17	21755591	21705591	21805591	MD17G1184500	17	21783161	21784857	ADP binding	GO:0043531
17	21755591	21705591	21805591	MD17G1183900	17	21720536	21722723
17	21755591	21705591	21805591	MD17G1184200	17	21751240	21757315	malate dehydrogenase (decarboxylating) activity; malic enzyme activity; NAD binding; oxidation-reduction process	GO:0004470; GO:0004471; GO:0051287; GO:0055114
17	21755591	21705591	21805591	MD17G1183800	17	21705824	21707430	oxidation-reduction process; oxidoreductase activity	GO:0016491; GO:0055114
17	21755591	21705591	21805591	MD17G1184300	17	21774915	21779349
17	21755591	21705591	21805591	MD17G1184100	17	21742366	21745586	DNA binding	GO:0003677
17	21755591	21705591	21805591	MD17G1184000	17	21727367	21732879	Cdc73/Paf1 complex; histone modification; transcription elongation from RNA polymerase II promoter	GO:0006368; GO:0016570; GO:0016593
17	21755591	21705591	21805591	MD17G1184400	17	21779351	21783159
17	22003011	21953011	22053011	MD17G1185500	17	22022134	22023056
17	22003011	21953011	22053011	MD17G1185600	17	22029180	22030557	ribosome; structural constituent of ribosome; translation	GO:0003735; GO:0005840; GO:0006412
17	22003011	21953011	22053011	MD17G1185700	17	22038619	22042188	protein binding	GO:0005515
17	22003011	21953011	22053011	MD17G1185200	17	21994660	21995238
17	22003011	21953011	22053011	MD17G1185400	17	22001740	22008619	DNA binding; lipid binding	GO:0003677; GO:0008289
17	22003011	21953011	22053011	MD17G1185300	17	21997677	22000677
17	22110156	22060156	22160156	MD17G1186100	17	22142943	22146482
17	22110156	22060156	22160156	MD17G1186000	17	22109538	22112009	nucleic acid binding	GO:0003676
17	22328044	22278044	22378044	MD17G1187100	17	22375211	22376089
17	22328044	22278044	22378044	MD17G1186800	17	22326193	22328268	protein binding	GO:0005515
17	22328044	22278044	22378044	MD17G1186700	17	22318731	22322549	nuclear membrane; nucleic acid binding; nucleocytoplasmic transport	GO:0003676; GO:0006913; GO:0031965
17	22328044	22278044	22378044	MD17G1187000	17	22344845	22346827	protein binding	GO:0005515
17	22328044	22278044	22378044	MD17G1186900	17	22340624	22344843	regulation of transcription, DNA-dependent; zinc ion binding	GO:0006355; GO:0008270
17	22393315	22343315	22443315	MD17G1187300	17	22397623	22398354	DNA binding; regulation of transcription, DNA-dependent; sequence-specific DNA binding transcription factor activity	GO:0003677; GO:0003700; GO:0006355
17	22393315	22343315	22443315	MD17G1187600	17	22422779	22425873
17	22393315	22343315	22443315	MD17G1187400	17	22404693	22408612	protein binding	GO:0005515
17	22393315	22343315	22443315	MD17G1187500	17	22410589	22413605
17	22609909	22559909	22659909	MD17G1189500	17	22570232	22575606	metal ion binding	GO:0046872
17	22609909	22559909	22659909	MD17G1189400	17	22569174	22569923	protein binding	GO:0005515
17	22609909	22559909	22659909	MD17G1190100	17	22651360	22651845	phospholipid metabolic process; transferase activity, transferring acyl groups	GO:0006644; GO:0016746
17	22609909	22559909	22659909	MD17G1189200	17	22566557	22568036
17	22609909	22559909	22659909	MD17G1190000	17	22606200	22609456	protein dimerization activity	GO:0046983
17	22705818	22655818	22755818	MD17G1190700	17	22724102	22726927
17	22705818	22655818	22755818	MD17G1190500	17	22699934	22709881
17	22705818	22655818	22755818	MD17G1190200	17	22668377	22673481	HAUS complex; spindle assembly	GO:0051225; GO:0070652
17	22705818	22655818	22755818	MD17G1190800	17	22727600	22730562	integral to membrane	GO:0016021
17	22705818	22655818	22755818	MD17G1190400	17	22687505	22690884
17	22705818	22655818	22755818	MD17G1190300	17	22674612	22680752	catalytic activity; metabolic process	GO:0003824; GO:0008152
17	22705818	22655818	22755818	MD17G1190600	17	22711959	22719513	integral to membrane; membrane; substrate-specific transmembrane transporter activity; transmembrane transport; transmembrane transporter activity; transporter activity	GO:0005215; GO:0016020; GO:0016021; GO:0022857; GO:0022891; GO:0055085
17	23291823	23241823	23341823	MD17G1193900	17	23269825	23270757	catalytic activity; metabolic process; pyridoxal phosphate biosynthetic process; vitamin B6 biosynthetic process	GO:0003824; GO:0008152; GO:0042819; GO:0042823
17	23291823	23241823	23341823	MD17G1193800	17	23253051	23258660	ATP binding; microtubule-based movement; microtubule binding; microtubule motor activity	GO:0003777; GO:0005524; GO:0007018; GO:0008017
17	23291823	23241823	23341823	MD17G1194300	17	23294035	23297140
17	23291823	23241823	23341823	MD17G1194200	17	23290243	23293244	protein transport	GO:0015031
17	23291823	23241823	23341823	MD17G1194700	17	23315004	23315378
17	23291823	23241823	23341823	MD17G1194600	17	23311259	23312597
17	23291823	23241823	23341823	MD17G1194000	17	23272164	23274857	transmembrane transport	GO:0055085
17	23291823	23241823	23341823	MD17G1194500	17	23303154	23306481	GTPase activity; GTP binding	GO:0003924; GO:0005525
17	23291823	23241823	23341823	MD17G1194100	17	23281941	23283712
17	23291823	23241823	23341823	MD17G1194400	17	23298306	23302188
17	23291823	23241823	23341823	MD17G1194800	17	23321700	23323572
17	23376368	23326368	23426368	MD17G1195000	17	23362140	23378270	ATP binding; ATP-dependent DNA helicase activity; ATP-dependent helicase activity; DNA binding; hydrolase activity, acting on acid anhydrides, in phosphorus-containing anhydrides; nucleic acid binding; nucleobase-containing compound metabolic process	GO:0003676; GO:0003677; GO:0004003; GO:0005524; GO:0006139; GO:0008026; GO:0016818
17	23376368	23326368	23426368	MD17G1194900	17	23359467	23360330
17	23376368	23326368	23426368	MD17G1195300	17	23409755	23411127
17	23533189	23483189	23583189	MD17G1196400	17	23516039	23519457
17	23533189	23483189	23583189	MD17G1196800	17	23575668	23578205	intracellular transport; nuclear pore	GO:0005643; GO:0046907
17	23533189	23483189	23583189	MD17G1196600	17	23545198	23555486	intracellular protein transport; membrane coat; protein binding; structural molecule activity; vesicle-mediated transport	GO:0005198; GO:0005515; GO:0006886; GO:0016192; GO:0030117
17	23905842	23855842	23955842	MD17G1198300	17	23886616	23888516	nucleus; protein binding; regulation of transcription, DNA-dependent	GO:0005515; GO:0005634; GO:0006355
17	23905842	23855842	23955842	MD17G1198800	17	23937816	23942830	ATP binding; microtubule binding; microtubule severing; microtubule-severing ATPase activity	GO:0005524; GO:0008017; GO:0008568; GO:0051013
17	23905842	23855842	23955842	MD17G1198900	17	23944830	23947221
17	23905842	23855842	23955842	MD17G1198700	17	23928546	23934365	biosynthetic process; catalytic activity; pyridoxal phosphate binding	GO:0003824; GO:0009058; GO:0030170
17	23905842	23855842	23955842	MD17G1198500	17	23895983	23908514	nucleus	GO:0005634
17	23905842	23855842	23955842	MD17G1198400	17	23889695	23894336
17	24587845	24537845	24637845	MD17G1203100	17	24539044	24539926	isocitrate dehydrogenase (NADP+) activity; isocitrate metabolic process; oxidation-reduction process	GO:0004450; GO:0006102; GO:0055114
17	24587845	24537845	24637845	MD17G1203500	17	24612332	24616471
17	24587845	24537845	24637845	MD17G1203200	17	24563141	24564626
17	24587845	24537845	24637845	MD17G1203400	17	24598629	24599734
17	24600258	24550258	24650258	MD17G1203600	17	24636744	24641472
17	24600258	24550258	24650258	MD17G1203700	17	24642972	24646995	cytochrome-c oxidase activity; mitochondrial envelope	GO:0004129; GO:0005740
17	24998237	24948237	25048237	MD17G1207200	17	25008477	25012052	carbohydrate metabolic process; polygalacturonase activity	GO:0004650; GO:0005975
17	24998237	24948237	25048237	MD17G1207400	17	25016370	25016567
17	24998237	24948237	25048237	MD17G1207100	17	24998083	25007765	protein deubiquitination; ubiquitin-dependent protein catabolic process; ubiquitin-specific protease activity	GO:0004843; GO:0006511; GO:0016579
17	24998237	24948237	25048237	MD17G1207700	17	25042309	25044153
17	24998237	24948237	25048237	MD17G1207500	17	25021809	25022096
17	24998237	24948237	25048237	MD17G1206800	17	24980228	24983875	DNA replication; GINS complex	GO:0000811; GO:0006260
17	24998237	24948237	25048237	MD17G1207300	17	25012054	25014715
17	24998237	24948237	25048237	MD17G1206900	17	24985481	24988706	protein binding	GO:0005515
17	25043473	24993473	25093473	MD17G1208000	17	25084672	25086249	protein binding	GO:0005515
17	25043473	24993473	25093473	MD17G1207900	17	25079410	25082228	nucleic acid binding	GO:0003676
17	25043473	24993473	25093473	MD17G1208100	17	25088217	25092189
17	25582081	25532081	25632081	MD17G1211100	17	25605523	25606005	electron carrier activity	GO:0009055
17	25582081	25532081	25632081	MD17G1211000	17	25581199	25582340	electron carrier activity	GO:0009055
17	25582081	25532081	25632081	MD17G1210800	17	25562984	25564896	carbohydrate metabolic process; hydrolase activity, hydrolyzing O-glycosyl compounds	GO:0004553; GO:0005975
17	25582081	25532081	25632081	MD17G1210900	17	25576685	25577519	electron carrier activity	GO:0009055
17	25582081	25532081	25632081	MD17G1211200	17	25621979	25623047	electron carrier activity	GO:0009055
17	25582081	25532081	25632081	MD17G1211300	17	25629086	25630420	electron carrier activity	GO:0009055
17	25582081	25532081	25632081	MD17G1210700	17	25555635	25560593	DNA binding; nucleus	GO:0003677; GO:0005634
17	25617656	25567656	25667656	MD17G1211400	17	25663018	25664342
17	26110308	26060308	26160308	MD17G1214500	17	26117899	26121122	regulation of transcription, DNA-dependent; zinc ion binding	GO:0006355; GO:0008270
17	26110308	26060308	26160308	MD17G1214200	17	26108452	26110722	protein binding; zinc ion binding	GO:0005515; GO:0008270
17	26110308	26060308	26160308	MD17G1214600	17	26138408	26143437	regulation of transcription, DNA-dependent; zinc ion binding	GO:0006355; GO:0008270
17	26110308	26060308	26160308	MD17G1214400	17	26114146	26116954	regulation of transcription, DNA-dependent; zinc ion binding	GO:0006355; GO:0008270
17	26110308	26060308	26160308	MD17G1213900	17	26079138	26088759	phosphatidylinositol binding	GO:0035091
17	26110308	26060308	26160308	MD17G1213800	17	26074650	26076479	ATP binding; nucleic acid binding; zinc ion binding	GO:0003676; GO:0005524; GO:0008270
17	26110308	26060308	26160308	MD17G1213700	17	26069151	26074196	7S RNA binding; GTPase activity; GTP binding; signal recognition particle; SRP-dependent cotranslational protein targeting to membrane	GO:0003924; GO:0005525; GO:0006614; GO:0008312; GO:0048500
17	26110308	26060308	26160308	MD17G1214100	17	26103878	26108371	DNA binding; nucleic acid binding; protein dimerization activity	GO:0003676; GO:0003677; GO:0046983
17	26110308	26060308	26160308	MD17G1214300	17	26111448	26113841	checkpoint clamp complex; DNA damage checkpoint; nucleolus	GO:0000077; GO:0005730; GO:0030896

## Sheet: Cider
Cider mRNA info
snp_chr	snp_pos	snp_pos_minus_50kb	snp_pos_plus_50kb	overlapping_mrna	mrna_chr	mrna_start	mrna_end	go_term	go_id
1	24167130	24117130	24217130	MD01G1131600	1	24199679	24200392
1	24167130	24117130	24217130	MD01G1131700	1	24203351	24203818
1	24167130	24117130	24217130	MD01G1131100	1	24167526	24172727
1	24167130	24117130	24217130	MD01G1130800	1	24134388	24135260
1	24167130	24117130	24217130	MD01G1130700	1	24126265	24128619	ATP synthesis coupled proton transport; hydrogen ion transmembrane transporter activity; mitochondrial proton-transporting ATP synthase complex, coupling factor F(o)	GO:0000276; GO:0015078; GO:0015986
1	24167130	24117130	24217130	MD01G1131500	1	24190744	24192698	intracellular; ribosome; small ribosomal subunit; structural constituent of ribosome; translation	GO:0003735; GO:0005622; GO:0005840; GO:0006412; GO:0015935
1	24167130	24117130	24217130	MD01G1131800	1	24213666	24214484	protein binding	GO:0005515
1	24167130	24117130	24217130	MD01G1131200	1	24174226	24175775
1	24167130	24117130	24217130	MD01G1130600	1	24119337	24125704	calcium ion binding; transmembrane transport	GO:0005509; GO:0055085
1	24167130	24117130	24217130	MD01G1131400	1	24187937	24189413	protein binding	GO:0005515
1	24167130	24117130	24217130	MD01G1131000	1	24163195	24167127
1	24167130	24117130	24217130	MD01G1130900	1	24140343	24141397
1	24167130	24117130	24217130	MD01G1131300	1	24176505	24177087	integral to membrane	GO:0016021
2	1120527	1070527	1170527	MD02G1015400	2	1117901	1118431	intracellular; ribosome; structural constituent of ribosome; translation	GO:0003735; GO:0005622; GO:0005840; GO:0006412
2	1120527	1070527	1170527	MD02G1015700	2	1158187	1161625
2	1120527	1070527	1170527	MD02G1015600	2	1129397	1129654	intracellular; ribosome; structural constituent of ribosome; translation	GO:0003735; GO:0005622; GO:0005840; GO:0006412
2	1120527	1070527	1170527	MD02G1015500	2	1120542	1126399
2	1164704	1114704	1214704	MD02G1015900	2	1180358	1189201	intracellular; ribosome; structural constituent of ribosome; translation	GO:0003735; GO:0005622; GO:0005840; GO:0006412
2	1164704	1114704	1214704	MD02G1016000	2	1201620	1201850	intracellular; ribosome; structural constituent of ribosome; translation	GO:0003735; GO:0005622; GO:0005840; GO:0006412
2	1164704	1114704	1214704	MD02G1015800	2	1178107	1179568	intracellular; ribosome; structural constituent of ribosome; translation	GO:0003735; GO:0005622; GO:0005840; GO:0006412
2	1367767	1317767	1417767	MD02G1019800	2	1417016	1417327
2	1367767	1317767	1417767	MD02G1018500	2	1360952	1365956	protein binding	GO:0005515
2	1367767	1317767	1417767	MD02G1018700	2	1370726	1372915	root development; triphosphatase activity	GO:0048364; GO:0050355
2	1367767	1317767	1417767	MD02G1018000	2	1336296	1337093	protein binding	GO:0005515
2	1367767	1317767	1417767	MD02G1019100	2	1388668	1389594
2	1367767	1317767	1417767	MD02G1018100	2	1339231	1341639	calcium ion binding	GO:0005509
2	1367767	1317767	1417767	MD02G1019200	2	1389596	1394132	integral to membrane; transmembrane transport	GO:0016021; GO:0055085
2	1367767	1317767	1417767	MD02G1018800	2	1373601	1374011
2	1367767	1317767	1417767	MD02G1018200	2	1345348	1348392
2	1367767	1317767	1417767	MD02G1019600	2	1409037	1410918	oxidation-reduction process; oxidoreductase activity	GO:0016491; GO:0055114
2	1367767	1317767	1417767	MD02G1019300	2	1397343	1399547	oxidation-reduction process; oxidoreductase activity	GO:0016491; GO:0055114
2	1367767	1317767	1417767	MD02G1017900	2	1332782	1335549	integral to membrane; transmembrane transport	GO:0016021; GO:0055085
2	1367767	1317767	1417767	MD02G1018400	2	1354273	1359313	protein binding	GO:0005515
2	1367767	1317767	1417767	MD02G1018600	2	1367376	1369951
2	1367767	1317767	1417767	MD02G1018900	2	1376358	1378964	ATP binding; protein kinase activity; protein phosphorylation	GO:0004672; GO:0005524; GO:0006468
2	1367767	1317767	1417767	MD02G1019000	2	1385532	1388555	hydrolase activity, acting on glycosyl bonds; membrane	GO:0016020; GO:0016798
2	1367767	1317767	1417767	MD02G1018300	2	1350243	1353963	protein binding	GO:0005515
2	1367767	1317767	1417767	MD02G1019700	2	1412696	1414606	oxidation-reduction process; oxidoreductase activity	GO:0016491; GO:0055114
2	1367767	1317767	1417767	MD02G1017800	2	1326059	1329240
2	1443692	1393692	1493692	MD02G1020200	2	1440485	1444564	protein deubiquitination; ubiquitin-dependent protein catabolic process; zinc ion binding	GO:0006511; GO:0008270; GO:0016579
2	1443692	1393692	1493692	MD02G1020400	2	1450271	1453477	glycolipid biosynthetic process; transferase activity, transferring hexosyl groups	GO:0009247; GO:0016758
2	1443692	1393692	1493692	MD02G1020100	2	1437669	1440128	oxidation-reduction process; oxidoreductase activity	GO:0016491; GO:0055114
2	1443692	1393692	1493692	MD02G1021100	2	1491774	1492925	binding	GO:0005488
2	1443692	1393692	1493692	MD02G1020000	2	1434356	1436539	oxidation-reduction process; oxidoreductase activity	GO:0016491; GO:0055114
2	1443692	1393692	1493692	MD02G1020600	2	1461150	1463551	metal ion binding	GO:0046872
2	1443692	1393692	1493692	MD02G1021000	2	1490294	1491031
2	1443692	1393692	1493692	MD02G1020900	2	1486392	1489889	GTP binding; hydrolase activity, acting on acid anhydrides	GO:0005525; GO:0016817
2	1443692	1393692	1493692	MD02G1019900	2	1422048	1423025
2	1443692	1393692	1493692	MD02G1020300	2	1445071	1447700	Arp2/3 complex-mediated actin nucleation; Arp2/3 protein complex; cytoskeleton; regulation of actin filament polymerization	GO:0005856; GO:0005885; GO:0030833; GO:0034314
2	1443692	1393692	1493692	MD02G1020500	2	1456889	1461038	protein binding; zinc ion binding	GO:0005515; GO:0008270
2	1443692	1393692	1493692	MD02G1020700	2	1469475	1474025	hydrogen-translocating pyrophosphatase activity; inorganic diphosphatase activity; membrane; proton transport	GO:0004427; GO:0009678; GO:0015992; GO:0016020
2	1443692	1393692	1493692	MD02G1020800	2	1474781	1477398	oxidation-reduction process; prephenate dehydrogenase activity; prephenate dehydrogenase (NADP+) activity; tyrosine biosynthetic process	GO:0004665; GO:0006571; GO:0008977; GO:0055114
2	1487338	1437338	1537338	MD02G1021700	2	1518408	1529008	ATP binding; protein kinase activity; protein phosphorylation	GO:0004672; GO:0005524; GO:0006468
2	1487338	1437338	1537338	MD02G1021400	2	1501609	1502368
2	1487338	1437338	1537338	MD02G1021200	2	1496528	1500542	acid phosphatase activity; hydrolase activity; metal ion binding	GO:0003993; GO:0016787; GO:0046872
2	1487338	1437338	1537338	MD02G1021500	2	1502566	1507158	lipid binding	GO:0008289
2	1487338	1437338	1537338	MD02G1021300	2	1500770	1501375	hydrolase activity	GO:0016787
2	1487338	1437338	1537338	MD02G1021600	2	1511066	1514881	chloride transport; ion channel activity; membrane; transmembrane transport; voltage-gated chloride channel activity	GO:0005216; GO:0005247; GO:0006821; GO:0016020; GO:0055085
2	2201194	2151194	2251194	MD02G1028500	2	2190395	2193146	electron carrier activity	GO:0009055
2	2201194	2151194	2251194	MD02G1028100	2	2151547	2159443	protein binding	GO:0005515
2	2201194	2151194	2251194	MD02G1028800	2	2206846	2208603	electron carrier activity	GO:0009055
2	2201194	2151194	2251194	MD02G1028900	2	2221787	2222585	electron carrier activity	GO:0009055
2	2201194	2151194	2251194	MD02G1028700	2	2200895	2202539	electron carrier activity	GO:0009055
2	2201194	2151194	2251194	MD02G1028200	2	2163935	2166728
2	2201194	2151194	2251194	MD02G1029000	2	2225826	2226149	electron carrier activity	GO:0009055
2	2201194	2151194	2251194	MD02G1028600	2	2193148	2194245	electron carrier activity	GO:0009055
2	2201194	2151194	2251194	MD02G1028400	2	2178701	2182725	ADP binding; protein binding; signal transduction	GO:0005515; GO:0007165; GO:0043531
2	2201194	2151194	2251194	MD02G1028300	2	2171595	2172664	electron carrier activity	GO:0009055
2	2234773	2184773	2284773	MD02G1029300	2	2263308	2273822	carbohydrate metabolic process; hydrolase activity, hydrolyzing O-glycosyl compounds	GO:0004553; GO:0005975
2	2234773	2184773	2284773	MD02G1029100	2	2253210	2253821	electron carrier activity	GO:0009055
2	2234773	2184773	2284773	MD02G1029200	2	2260915	2261942	electron carrier activity	GO:0009055
2	2234773	2184773	2284773	MD02G1029400	2	2279303	2280001
2	2234773	2184773	2284773	MD02G1029500	2	2280760	2282750
2	2261826	2211826	2311826	MD02G1029700	2	2298137	2302230	multicellular organismal development	GO:0007275
2	2261826	2211826	2311826	MD02G1029600	2	2282776	2285456	DNA binding; nucleus	GO:0003677; GO:0005634
2	2261826	2211826	2311826	MD02G1029800	2	2306950	2311573
2	2579476	2529476	2629476	MD02G1033100	2	2596976	2599757	acetylglucosaminyltransferase activity; membrane	GO:0008375; GO:0016020
2	2579476	2529476	2629476	MD02G1032400	2	2532113	2533589
2	2579476	2529476	2629476	MD02G1032500	2	2551069	2553117
2	2579476	2529476	2629476	MD02G1034000	2	2621316	2623812	nucleus; ribosome biogenesis	GO:0005634; GO:0042254
2	2579476	2529476	2629476	MD02G1033700	2	2611236	2613075	nucleolus; ribonucleoprotein complex; ribosome biogenesis; RNA binding	GO:0003723; GO:0005730; GO:0030529; GO:0042254
2	2579476	2529476	2629476	MD02G1034100	2	2624655	2626430	transmembrane transport	GO:0055085
2	2579476	2529476	2629476	MD02G1032800	2	2569012	2571452
2	2579476	2529476	2629476	MD02G1033200	2	2602906	2603943
2	2579476	2529476	2629476	MD02G1033500	2	2607388	2608806	ATP binding	GO:0005524
2	2579476	2529476	2629476	MD02G1032600	2	2554746	2555495	iron ion binding; lipid biosynthetic process; oxidation-reduction process; oxidoreductase activity	GO:0005506; GO:0008610; GO:0016491; GO:0055114
2	2579476	2529476	2629476	MD02G1032900	2	2574878	2590132	nuclear pore	GO:0005643
2	2579476	2529476	2629476	MD02G1033400	2	2606079	2606291
2	2579476	2529476	2629476	MD02G1033900	2	2617599	2620371
2	2579476	2529476	2629476	MD02G1033000	2	2595231	2596817	protein binding	GO:0005515
2	2579476	2529476	2629476	MD02G1032700	2	2562617	2568979	ATPase activity; ATP binding; membrane	GO:0005524; GO:0016020; GO:0016887
2	2579476	2529476	2629476	MD02G1033800	2	2614047	2617578	integral to membrane; membrane; peptidase activity; serine-type peptidase activity; signal peptide processing	GO:0006465; GO:0008233; GO:0008236; GO:0016020; GO:0016021
2	2622877	2572877	2672877	MD02G1034600	2	2644554	2647609	protein binding	GO:0005515
2	2622877	2572877	2672877	MD02G1034500	2	2640563	2644552
2	2622877	2572877	2672877	MD02G1034300	2	2627149	2630661	ATP binding; nucleic acid binding	GO:0003676; GO:0005524
2	2622877	2572877	2672877	MD02G1034700	2	2656742	2659474
2	2622877	2572877	2672877	MD02G1034400	2	2635529	2638668
2	2622877	2572877	2672877	MD02G1034800	2	2660267	2663491
2	2766232	2716232	2816232	MD02G1035800	2	2720860	2722899
2	2766232	2716232	2816232	MD02G1036000	2	2736557	2737204	protein binding; zinc ion binding	GO:0005515; GO:0008270
2	2766232	2716232	2816232	MD02G1035900	2	2728833	2735962
2	2766232	2716232	2816232	MD02G1036500	2	2765854	2766832	heat shock protein binding; unfolded protein binding	GO:0031072; GO:0051082
2	2766232	2716232	2816232	MD02G1036100	2	2737529	2741238
2	2766232	2716232	2816232	MD02G1037100	2	2800117	2803571	methyltransferase activity; protein methylation	GO:0006479; GO:0008168
2	2766232	2716232	2816232	MD02G1036400	2	2760168	2763262	ATP binding; protein kinase activity; protein phosphorylation; protein serine/threonine kinase activity	GO:0004672; GO:0004674; GO:0005524; GO:0006468
2	2766232	2716232	2816232	MD02G1036700	2	2783806	2786680
2	2766232	2716232	2816232	MD02G1037000	2	2796503	2797870	ATP binding; protein kinase activity; protein phosphorylation	GO:0004672; GO:0005524; GO:0006468
2	2766232	2716232	2816232	MD02G1036600	2	2769829	2774049	ATP binding; protein binding; protein kinase activity; protein phosphorylation	GO:0004672; GO:0005515; GO:0005524; GO:0006468
2	2766232	2716232	2816232	MD02G1036800	2	2788861	2791828
2	2766232	2716232	2816232	MD02G1036200	2	2741241	2742700
2	2766232	2716232	2816232	MD02G1036900	2	2791883	2795190	hydrolase activity	GO:0016787
2	2766232	2716232	2816232	MD02G1036300	2	2753692	2755551	ATP binding; protein kinase activity; protein phosphorylation	GO:0004672; GO:0005524; GO:0006468
2	2766232	2716232	2816232	MD02G1037200	2	2810464	2815061
2	2875857	2825857	2925857	MD02G1037900	2	2872267	2878514	ion channel activity; ion transport; membrane; potassium ion transport; protein binding; transmembrane transport; voltage-gated potassium channel activity	GO:0005216; GO:0005249; GO:0005515; GO:0006811; GO:0006813; GO:0016020; GO:0055085
2	2875857	2825857	2925857	MD02G1037600	2	2845302	2847142
2	2875857	2825857	2925857	MD02G1037700	2	2848566	2848931
2	2875857	2825857	2925857	MD02G1037500	2	2841252	2843778	GTPase activity; GTP binding; intracellular protein transport; nucleocytoplasmic transport; signal transduction	GO:0003924; GO:0005525; GO:0006886; GO:0006913; GO:0007165
2	2875857	2825857	2925857	MD02G1038100	2	2896598	2898400
2	2875857	2825857	2925857	MD02G1038200	2	2905613	2908428	protein binding	GO:0005515
2	2875857	2825857	2925857	MD02G1038000	2	2878656	2881974	zinc ion binding	GO:0008270
2	3793959	3743959	3843959	MD02G1048300	2	3811876	3814592	nucleic acid binding	GO:0003676
2	3793959	3743959	3843959	MD02G1047600	2	3775358	3778513	ATP binding; protein kinase activity; protein phosphorylation; protein serine/threonine kinase activity; recognition of pollen	GO:0004672; GO:0004674; GO:0005524; GO:0006468; GO:0048544
2	3793959	3743959	3843959	MD02G1047700	2	3779818	3780347
2	3793959	3743959	3843959	MD02G1047500	2	3765663	3770330	ATP binding; protein kinase activity; protein phosphorylation; protein serine/threonine kinase activity; recognition of pollen	GO:0004672; GO:0004674; GO:0005524; GO:0006468; GO:0048544
2	3793959	3743959	3843959	MD02G1048700	2	3832673	3833826
2	3793959	3743959	3843959	MD02G1048400	2	3815527	3817488
2	3793959	3743959	3843959	MD02G1047900	2	3793798	3794718
2	3793959	3743959	3843959	MD02G1047300	2	3762689	3764077	ATP binding; protein kinase activity; protein phosphorylation; protein serine/threonine kinase activity	GO:0004672; GO:0004674; GO:0005524; GO:0006468
2	3793959	3743959	3843959	MD02G1048100	2	3807721	3808236
2	3793959	3743959	3843959	MD02G1048000	2	3801478	3803884	GTPase activity; GTP binding	GO:0003924; GO:0005525
2	3793959	3743959	3843959	MD02G1047000	2	3754389	3758583	ATP binding; microtubule-based movement; microtubule binding; microtubule motor activity	GO:0003777; GO:0005524; GO:0007018; GO:0008017
2	3793959	3743959	3843959	MD02G1048600	2	3822501	3824718
2	3793959	3743959	3843959	MD02G1047800	2	3783609	3787529	protein transport	GO:0015031
2	3793959	3743959	3843959	MD02G1048200	2	3809580	3810941	ATP binding; protein kinase activity; protein phosphorylation	GO:0004672; GO:0005524; GO:0006468
2	3793959	3743959	3843959	MD02G1047200	2	3761613	3762633
2	13178134	13128134	13228134	MD02G1157500	2	13174491	13174967
2	13178134	13128134	13228134	MD02G1158500	2	13212818	13213291
2	13178134	13128134	13228134	MD02G1157300	2	13151185	13151403
2	13178134	13128134	13228134	MD02G1157200	2	13146446	13146874
2	13178134	13128134	13228134	MD02G1157800	2	13189819	13191728	calcium ion binding; extrinsic to membrane; integral to membrane; oxygen evolving complex; photosynthesis; photosystem II; photosystem II stabilization	GO:0005509; GO:0009523; GO:0009654; GO:0015979; GO:0016021; GO:0019898; GO:0042549
2	13178134	13128134	13228134	MD02G1158600	2	13213673	13215734	cell redox homeostasis; glycerol ether metabolic process; protein disulfide oxidoreductase activity	GO:0006662; GO:0015035; GO:0045454
2	13178134	13128134	13228134	MD02G1157100	2	13140816	13145950
2	13178134	13128134	13228134	MD02G1157700	2	13186102	13188365
2	13178134	13128134	13228134	MD02G1158400	2	13208803	13212623	protein binding	GO:0005515
2	13178134	13128134	13228134	MD02G1158300	2	13197017	13200480	protein binding	GO:0005515
2	13178134	13128134	13228134	MD02G1157600	2	13181706	13185059	protein binding	GO:0005515
2	13578860	13528860	13628860	MD02G1161500	2	13572094	13573202	biosynthetic process; catalytic activity; cellular amino acid metabolic process; pyridoxal phosphate binding; transaminase activity	GO:0003824; GO:0006520; GO:0008483; GO:0009058; GO:0030170
2	13578860	13528860	13628860	MD02G1161900	2	13627192	13628144
2	13578860	13528860	13628860	MD02G1161400	2	13568408	13569428
2	13578860	13528860	13628860	MD02G1161800	2	13607749	13617277
2	13578860	13528860	13628860	MD02G1161600	2	13577283	13578550
2	13578860	13528860	13628860	MD02G1161300	2	13529137	13534380	nuclear pore; nucleocytoplasmic transport; protein binding	GO:0005515; GO:0005643; GO:0006913
2	13578860	13528860	13628860	MD02G1161700	2	13579736	13585898	endoplasmic reticulum membrane; ethylene binding; negative regulation of ethylene mediated signaling pathway; phosphorylation; protein binding; protein histidine kinase activity; response to stimulus; signal transduction; transferase activity, transferring phosphorus-containing groups; two-component sensor activity; two-component signal transduction system (phosphorelay)	GO:0000155; GO:0000160; GO:0004673; GO:0005515; GO:0005789; GO:0007165; GO:0010105; GO:0016310; GO:0016772; GO:0050896; GO:0051740
5	36386237	36336237	36436237	MD05G1230700	5	36427023	36429994	nucleic acid binding	GO:0003676
5	36386237	36336237	36436237	MD05G1230200	5	36365552	36368856	catalytic activity; glycine biosynthetic process; glycine hydroxymethyltransferase activity; pyridoxal phosphate binding; tetrahydrofolate interconversion	GO:0003824; GO:0004372; GO:0006545; GO:0030170; GO:0035999
5	36386237	36336237	36436237	MD05G1230100	5	36358926	36359333	adenosylhomocysteinase activity; one-carbon metabolic process	GO:0004013; GO:0006730
5	36386237	36336237	36436237	MD05G1230400	5	36384014	36389067	3'-5' exonuclease activity; nucleic acid binding; nucleobase-containing compound metabolic process	GO:0003676; GO:0006139; GO:0008408
5	36386237	36336237	36436237	MD05G1230600	5	36413558	36414955	carbohydrate metabolic process; catalytic activity; coenzyme binding; racemase and epimerase activity, acting on carbohydrates and derivatives	GO:0003824; GO:0005975; GO:0016857; GO:0050662
5	36386237	36336237	36436237	MD05G1230000	5	36357662	36358748
5	36386237	36336237	36436237	MD05G1230300	5	36369225	36382375	ATPase activity; DNA repair; Mre11 complex; nucleus; telomere maintenance	GO:0000723; GO:0005634; GO:0006281; GO:0016887; GO:0030870
7	1564615	1514615	1614615	MD07G1018100	7	1561793	1563870	ATP binding; protein kinase activity; protein phosphorylation	GO:0004672; GO:0005524; GO:0006468
7	1564615	1514615	1614615	MD07G1018200	7	1565487	1570948	metabolic process; methyltransferase activity; steroid biosynthetic process	GO:0006694; GO:0008152; GO:0008168
7	1564615	1514615	1614615	MD07G1018400	7	1590314	1598083	oxidation-reduction process; oxidoreductase activity	GO:0016491; GO:0055114
7	1564615	1514615	1614615	MD07G1018000	7	1544465	1545340
7	1564615	1514615	1614615	MD07G1017700	7	1527938	1534760	ATP binding; DNA binding; DNA metabolic process; DNA topoisomerase (ATP-hydrolyzing) activity; DNA topological change	GO:0003677; GO:0003918; GO:0005524; GO:0006259; GO:0006265
7	1564615	1514615	1614615	MD07G1017900	7	1542633	1544463
7	1564615	1514615	1614615	MD07G1017800	7	1536602	1540942	heme binding	GO:0020037
7	1564615	1514615	1614615	MD07G1018300	7	1586168	1589115
8	2840946	2790946	2890946	MD08G1038300	8	2812045	2813387
8	2840946	2790946	2890946	MD08G1039000	8	2852975	2853807
8	2840946	2790946	2890946	MD08G1038100	8	2802740	2804347	protein ubiquitination; ubiquitin-protein ligase activity	GO:0004842; GO:0016567
8	2840946	2790946	2890946	MD08G1038600	8	2825303	2826898	heme binding; iron ion binding; monooxygenase activity; oxidation-reduction process; oxidoreductase activity, acting on paired donors, with incorporation or reduction of molecular oxygen	GO:0004497; GO:0005506; GO:0016705; GO:0020037; GO:0055114
8	2840946	2790946	2890946	MD08G1039100	8	2866940	2868352	protein binding	GO:0005515
8	2840946	2790946	2890946	MD08G1038500	8	2818288	2819154	methyltransferase activity	GO:0008168
8	2840946	2790946	2890946	MD08G1038200	8	2808670	2809747	protein ubiquitination; ubiquitin-protein ligase activity	GO:0004842; GO:0016567
8	2840946	2790946	2890946	MD08G1038900	8	2836350	2841427	ATP binding; protein kinase activity; protein phosphorylation	GO:0004672; GO:0005524; GO:0006468
8	2840946	2790946	2890946	MD08G1038400	8	2816143	2817667
8	2840946	2790946	2890946	MD08G1039300	8	2882401	2886406	DNA binding	GO:0003677
8	2840946	2790946	2890946	MD08G1039200	8	2868993	2873664	ATP binding; protein kinase activity; protein phosphorylation; protein tyrosine kinase activity	GO:0004672; GO:0004713; GO:0005524; GO:0006468
8	9871771	9821771	9921771	MD08G1111600	8	9826017	9828316	chromatin binding	GO:0003682
8	9871771	9821771	9921771	MD08G1112100	8	9904787	9905281
8	9871771	9821771	9921771	MD08G1112200	8	9914603	9915106
8	9871771	9821771	9921771	MD08G1111800	8	9871474	9872070
8	9871771	9821771	9921771	MD08G1112000	8	9895598	9896029
8	9871771	9821771	9921771	MD08G1111900	8	9889182	9890762
8	9871771	9821771	9921771	MD08G1111700	8	9829277	9835783	ATP binding; protein kinase activity; protein phosphorylation	GO:0004672; GO:0005524; GO:0006468
9	1267611	1217611	1317611	MD09G1021100	9	1274940	1276154	protein binding	GO:0005515
9	1267611	1217611	1317611	MD09G1020100	9	1222327	1225132	carbohydrate metabolic process; glycerol-3-phosphate catabolic process; glycerol-3-phosphate dehydrogenase complex; glycerol-3-phosphate dehydrogenase [NAD+] activity; glycerol-3-phosphate metabolic process; NAD binding; oxidation-reduction process; oxidoreductase activity; oxidoreductase activity, acting on the CH-OH group of donors, NAD or NADP as acceptor; protein homodimerization activity	GO:0004367; GO:0005975; GO:0006072; GO:0009331; GO:0016491; GO:0016616; GO:0042803; GO:0046168; GO:0051287; GO:0055114
9	1267611	1217611	1317611	MD09G1020700	9	1260060	1264595	heme binding; iron ion binding; oxidation-reduction process; oxidoreductase activity, acting on paired donors, with incorporation or reduction of molecular oxygen	GO:0005506; GO:0016705; GO:0020037; GO:0055114
9	1267611	1217611	1317611	MD09G1020800	9	1266243	1269201	endopeptidase activity; proteasome core complex; proteolysis involved in cellular protein catabolic process; threonine-type endopeptidase activity	GO:0004175; GO:0004298; GO:0005839; GO:0051603
9	1267611	1217611	1317611	MD09G1020400	9	1243094	1245103	nucleic acid binding	GO:0003676
9	1267611	1217611	1317611	MD09G1020300	9	1239444	1242840
9	1267611	1217611	1317611	MD09G1021000	9	1272261	1273875	nucleic acid binding	GO:0003676
9	1267611	1217611	1317611	MD09G1021400	9	1290587	1294396
9	1267611	1217611	1317611	MD09G1020900	9	1269817	1272188	GTPase activity; GTP binding	GO:0003924; GO:0005525
9	1267611	1217611	1317611	MD09G1020600	9	1257145	1260058	heme binding; iron ion binding; oxidation-reduction process; oxidoreductase activity, acting on paired donors, with incorporation or reduction of molecular oxygen	GO:0005506; GO:0016705; GO:0020037; GO:0055114
9	1267611	1217611	1317611	MD09G1021300	9	1281851	1285686	protein binding	GO:0005515
9	1267611	1217611	1317611	MD09G1021200	9	1277119	1280149	nucleic acid binding	GO:0003676
9	1267611	1217611	1317611	MD09G1020200	9	1225160	1228028
9	1267611	1217611	1317611	MD09G1021500	9	1308801	1312152	methyltransferase activity	GO:0008168
9	1267611	1217611	1317611	MD09G1020500	9	1245992	1247820	metabolic process; methyltransferase activity	GO:0008152; GO:0008168
9	1267611	1217611	1317611	MD09G1021600	9	1312672	1316044	ATP binding; kinase activity; metabolic process; nucleoside metabolic process	GO:0005524; GO:0008152; GO:0009116; GO:0016301
9	1697074	1647074	1747074	MD09G1027500	9	1716888	1718474	protein binding	GO:0005515
9	1697074	1647074	1747074	MD09G1026600	9	1655819	1658705
9	1697074	1647074	1747074	MD09G1028000	9	1736574	1737107	integral to membrane; monolayer-surrounded lipid storage body	GO:0012511; GO:0016021
9	1697074	1647074	1747074	MD09G1026700	9	1659834	1663287	ATP binding; protein kinase activity; protein phosphorylation	GO:0004672; GO:0005524; GO:0006468
9	1697074	1647074	1747074	MD09G1027600	9	1720937	1724816	nucleolus; ribosome biogenesis	GO:0005730; GO:0042254
9	1697074	1647074	1747074	MD09G1027100	9	1683261	1684682	protein binding	GO:0005515
9	1697074	1647074	1747074	MD09G1028100	9	1738122	1741794	protein binding	GO:0005515
9	1697074	1647074	1747074	MD09G1027300	9	1697894	1698226
9	1697074	1647074	1747074	MD09G1027000	9	1678052	1681427	GPI-anchor transamidase complex; integral to membrane	GO:0016021; GO:0042765
9	1697074	1647074	1747074	MD09G1027200	9	1686315	1690780	protein binding	GO:0005515
9	1697074	1647074	1747074	MD09G1027800	9	1726076	1730088	protein binding	GO:0005515
9	1697074	1647074	1747074	MD09G1026900	9	1675012	1675461	intracellular; large ribosomal subunit; ribosome; structural constituent of ribosome; translation	GO:0003735; GO:0005622; GO:0005840; GO:0006412; GO:0015934
9	1697074	1647074	1747074	MD09G1027400	9	1702725	1716429
9	1697074	1647074	1747074	MD09G1026500	9	1651264	1652436
9	1697074	1647074	1747074	MD09G1026800	9	1671096	1673966	nucleic acid binding	GO:0003676
9	1697074	1647074	1747074	MD09G1027900	9	1730527	1733711	ATP binding; protein kinase activity; protein phosphorylation	GO:0004672; GO:0005524; GO:0006468
9	1774541	1724541	1824541	MD09G1029500	9	1816668	1818800	tRNA (adenine-N1-)-methyltransferase activity; tRNA (m1A) methyltransferase complex; tRNA methylation	GO:0016429; GO:0030488; GO:0031515
9	1774541	1724541	1824541	MD09G1029100	9	1790208	1796146
9	1774541	1724541	1824541	MD09G1028700	9	1779542	1781519	cobalamin biosynthetic process; sirohydrochlorin cobaltochelatase activity	GO:0009236; GO:0016852
9	1774541	1724541	1824541	MD09G1029300	9	1811759	1813555	cell redox homeostasis; electron carrier activity; protein disulfide oxidoreductase activity	GO:0009055; GO:0015035; GO:0045454
9	1774541	1724541	1824541	MD09G1028900	9	1782533	1784036	integral to membrane; transmembrane transport	GO:0016021; GO:0055085
9	1774541	1724541	1824541	MD09G1029200	9	1806627	1810370	isocitrate dehydrogenase (NADP+) activity; isocitrate metabolic process; magnesium ion binding; NAD binding; oxidation-reduction process; oxidoreductase activity, acting on the CH-OH group of donors, NAD or NADP as acceptor	GO:0000287; GO:0004450; GO:0006102; GO:0016616; GO:0051287; GO:0055114
9	1774541	1724541	1824541	MD09G1029600	9	1819068	1822008	integral to membrane; transport; transporter activity	GO:0005215; GO:0006810; GO:0016021
9	1774541	1724541	1824541	MD09G1028600	9	1774031	1778074	acetylglucosaminyltransferase activity; membrane	GO:0008375; GO:0016020
9	1774541	1724541	1824541	MD09G1029400	9	1813557	1816513
9	1774541	1724541	1824541	MD09G1028200	9	1741998	1752201	binding	GO:0005488
9	1774541	1724541	1824541	MD09G1028500	9	1761702	1764993
9	1774541	1724541	1824541	MD09G1029000	9	1787682	1790206	ATP binding; nucleic acid binding	GO:0003676; GO:0005524
9	1774541	1724541	1824541	MD09G1028300	9	1753018	1755305
9	1774541	1724541	1824541	MD09G1028400	9	1755321	1761158	metal ion binding; nucleic acid binding	GO:0003676; GO:0046872
9	2731360	2681360	2781360	MD09G1042800	9	2761557	2765020
9	2731360	2681360	2781360	MD09G1043000	9	2768001	2770716	iron ion binding; L-ascorbic acid binding; oxidation-reduction process; oxidoreductase activity; oxidoreductase activity, acting on paired donors, with incorporation or reduction of molecular oxygen	GO:0005506; GO:0016491; GO:0016705; GO:0031418; GO:0055114
9	2731360	2681360	2781360	MD09G1041700	9	2707233	2708287	ATPase activity; ATP binding	GO:0005524; GO:0016887
9	2731360	2681360	2781360	MD09G1042900	9	2765884	2767621	DNA binding	GO:0003677
9	2731360	2681360	2781360	MD09G1042200	9	2742135	2744785
9	2731360	2681360	2781360	MD09G1042100	9	2732807	2735701	phosphatidylinositol dephosphorylation	GO:0046856
9	2731360	2681360	2781360	MD09G1041900	9	2715671	2725793	ATPase activity; ATPase activity, coupled to transmembrane movement of substances; ATP binding; integral to membrane; transmembrane transport; transport	GO:0005524; GO:0006810; GO:0016021; GO:0016887; GO:0042626; GO:0055085
9	2731360	2681360	2781360	MD09G1042400	9	2747846	2750245	ATP binding; protein kinase activity; protein phosphorylation	GO:0004672; GO:0005524; GO:0006468
9	2731360	2681360	2781360	MD09G1042500	9	2752480	2754541
9	2731360	2681360	2781360	MD09G1042300	9	2744787	2746153
9	2731360	2681360	2781360	MD09G1042600	9	2755585	2756200
9	2731360	2681360	2781360	MD09G1042000	9	2730408	2732196
9	2731360	2681360	2781360	MD09G1041800	9	2708650	2711180	nucleic acid binding; zinc ion binding	GO:0003676; GO:0008270
9	2731360	2681360	2781360	MD09G1042700	9	2756745	2760836
9	2731360	2681360	2781360	MD09G1041600	9	2703083	2707129	ATPase activity; ATPase activity, coupled to transmembrane movement of substances; ATP binding; integral to membrane; transmembrane transport; transport	GO:0005524; GO:0006810; GO:0016021; GO:0016887; GO:0042626; GO:0055085
9	2731360	2681360	2781360	MD09G1043100	9	2772643	2774190	metabolic process; transferase activity, transferring acyl groups	GO:0008152; GO:0016746
9	36124847	36074847	36174847	MD09G1283500	9	36117096	36118528
9	36124847	36074847	36174847	MD09G1283600	9	36162114	36168549	zinc ion binding	GO:0008270
9	36124847	36074847	36174847	MD09G1283100	9	36079067	36081044	catalytic activity; metabolic process	GO:0003824; GO:0008152
9	36124847	36074847	36174847	MD09G1283400	9	36110929	36116105	ATP binding; nucleic acid binding	GO:0003676; GO:0005524
9	36124847	36074847	36174847	MD09G1283700	9	36169615	36171330	double-stranded DNA binding; regulation of transcription, DNA-dependent	GO:0003690; GO:0006355
9	36124847	36074847	36174847	MD09G1283200	9	36101889	36107673	ATP binding; protein kinase activity; protein phosphorylation	GO:0004672; GO:0005524; GO:0006468
9	36124847	36074847	36174847	MD09G1283800	9	36171641	36174123	nucleic acid binding	GO:0003676
9	36148636	36098636	36198636	MD09G1284000	9	36177211	36179338	protein binding	GO:0005515
9	36148636	36098636	36198636	MD09G1283900	9	36174345	36176613
9	36148636	36098636	36198636	MD09G1284100	9	36180443	36182330
9	36148636	36098636	36198636	MD09G1284200	9	36182852	36185201	ribosome; structural constituent of ribosome; translation	GO:0003735; GO:0005840; GO:0006412
10	4267309	4217309	4317309	MD10G1033000	10	4263818	4266775
10	4267309	4217309	4317309	MD10G1032800	10	4244939	4250872
10	4267309	4217309	4317309	MD10G1033300	10	4311879	4315696	heme binding; hydrogen peroxide catabolic process; oxidation-reduction process; peroxidase activity; response to oxidative stress	GO:0004601; GO:0006979; GO:0020037; GO:0042744; GO:0055114
10	4267309	4217309	4317309	MD10G1033200	10	4268840	4269955	ATP binding; protein kinase activity; protein phosphorylation	GO:0004672; GO:0005524; GO:0006468
10	4267309	4217309	4317309	MD10G1032700	10	4235800	4236324	enzyme inhibitor activity	GO:0004857
10	4267309	4217309	4317309	MD10G1033100	10	4266777	4267768
10	4267309	4217309	4317309	MD10G1032900	10	4256109	4263816	histone-lysine N-methyltransferase activity; nucleus; protein binding; regulation of transcription, DNA-dependent	GO:0005515; GO:0005634; GO:0006355; GO:0018024
10	35210785	35160785	35260785	MD10G1257600	10	35166002	35168970	methyltransferase activity; O-methyltransferase activity; protein dimerization activity	GO:0008168; GO:0008171; GO:0046983
10	35210785	35160785	35260785	MD10G1258400	10	35249522	35254244
10	35210785	35160785	35260785	MD10G1257700	10	35169412	35174571	carbohydrate binding; galactosyltransferase activity; membrane; protein glycosylation	GO:0006486; GO:0008378; GO:0016020; GO:0030246
10	35210785	35160785	35260785	MD10G1258100	10	35225543	35227426
10	35210785	35160785	35260785	MD10G1258000	10	35215981	35219352
10	35210785	35160785	35260785	MD10G1258200	10	35229622	35239587
10	35210785	35160785	35260785	MD10G1257500	10	35162456	35163487	O-methyltransferase activity	GO:0008171
10	35210785	35160785	35260785	MD10G1258300	10	35241887	35244418
10	35210785	35160785	35260785	MD10G1257800	10	35175172	35180568	chloroplast; nucleus; positive regulation of red or far-red light signaling pathway; regulation of transcription, DNA-dependent; response to light stimulus	GO:0005634; GO:0006355; GO:0009416; GO:0009507; GO:0090228
10	35210785	35160785	35260785	MD10G1257900	10	35206504	35212878	DNA binding; nucleus; protein binding; regulation of transcription, DNA-dependent; response to hormone stimulus	GO:0003677; GO:0005515; GO:0005634; GO:0006355; GO:0009725
11	6846384	6796384	6896384	MD11G1080400	11	6851180	6857363	ATP binding; integral to membrane; membrane; metalloendopeptidase activity; proteolysis; zinc ion binding	GO:0004222; GO:0005524; GO:0006508; GO:0008270; GO:0016020; GO:0016021
11	6846384	6796384	6896384	MD11G1079800	11	6834777	6835697	ribosome; structural constituent of ribosome; translation	GO:0003735; GO:0005840; GO:0006412
11	6846384	6796384	6896384	MD11G1080600	11	6863614	6869615
11	6846384	6796384	6896384	MD11G1079400	11	6810609	6815218	ADP binding	GO:0043531
11	6846384	6796384	6896384	MD11G1080800	11	6882492	6884752	DNA binding	GO:0003677
11	6846384	6796384	6896384	MD11G1079300	11	6799787	6805598
11	6846384	6796384	6896384	MD11G1079600	11	6823690	6825681	heme binding; iron ion binding; oxidation-reduction process; oxidoreductase activity, acting on paired donors, with incorporation or reduction of molecular oxygen	GO:0005506; GO:0016705; GO:0020037; GO:0055114
11	6846384	6796384	6896384	MD11G1080300	11	6845549	6848625	iron-sulfur cluster binding; thiamine biosynthetic process	GO:0009228; GO:0051536
11	6846384	6796384	6896384	MD11G1080500	11	6859156	6863343
11	6846384	6796384	6896384	MD11G1079700	11	6833052	6833333
11	6846384	6796384	6896384	MD11G1080700	11	6873607	6878521	carbohydrate metabolic process; hydrolase activity, hydrolyzing O-glycosyl compounds	GO:0004553; GO:0005975
11	6846384	6796384	6896384	MD11G1079900	11	6837064	6838065	protein deubiquitination; ubiquitin-specific protease activity	GO:0004843; GO:0016579
11	6846384	6796384	6896384	MD11G1080100	11	6842664	6845260	ribosome; structural constituent of ribosome; translation	GO:0003735; GO:0005840; GO:0006412
11	6846384	6796384	6896384	MD11G1079500	11	6818850	6822592	integral to membrane; transmembrane transport	GO:0016021; GO:0055085
11	6934117	6884117	6984117	MD11G1081200	11	6931888	6934707	membrane; oligopeptide transport; transport; transporter activity	GO:0005215; GO:0006810; GO:0006857; GO:0016020
11	6934117	6884117	6984117	MD11G1081800	11	6976820	6979097
11	6934117	6884117	6984117	MD11G1081000	11	6910653	6911680	response to stress	GO:0006950
11	6934117	6884117	6984117	MD11G1081500	11	6946213	6948158
11	6934117	6884117	6984117	MD11G1081400	11	6941554	6943080
11	6934117	6884117	6984117	MD11G1081100	11	6913320	6915864	membrane; oligopeptide transport; transport; transporter activity	GO:0005215; GO:0006810; GO:0006857; GO:0016020
11	6934117	6884117	6984117	MD11G1081600	11	6949339	6951200
11	6934117	6884117	6984117	MD11G1081300	11	6940298	6941242
11	6934117	6884117	6984117	MD11G1081700	11	6967150	6969807
11	6934117	6884117	6984117	MD11G1081900	11	6980559	6983236
11	6934117	6884117	6984117	MD11G1080900	11	6894801	6899330	apoplast; copper ion binding; hydroquinone:oxygen oxidoreductase activity; lignin catabolic process; oxidation-reduction process; oxidoreductase activity	GO:0005507; GO:0016491; GO:0046274; GO:0048046; GO:0052716; GO:0055114
16	837425	787425	887425	MD16G1010900	16	834248	835727	carbohydrate metabolic process; carboxylic acid metabolic process; catalytic activity; cytoplasm; L-lactate dehydrogenase activity; oxidation-reduction process; oxidoreductase activity; oxidoreductase activity, acting on the CH-OH group of donors, NAD or NADP as acceptor	GO:0003824; GO:0004459; GO:0005737; GO:0005975; GO:0016491; GO:0016616; GO:0019752; GO:0055114
16	837425	787425	887425	MD16G1010800	16	826461	829289	carboxylic acid metabolic process; carboxy-lyase activity; catalytic activity; glutamate decarboxylase activity; glutamate metabolic process; pyridoxal phosphate binding	GO:0003824; GO:0004351; GO:0006536; GO:0016831; GO:0019752; GO:0030170
16	837425	787425	887425	MD16G1010600	16	814341	817396	membrane; oligopeptide transport; transport; transporter activity	GO:0005215; GO:0006810; GO:0006857; GO:0016020
16	837425	787425	887425	MD16G1010400	16	811237	812832	protein binding	GO:0005515
16	837425	787425	887425	MD16G1011400	16	850400	851355	cation transport; integral to membrane; solute:hydrogen antiporter activity	GO:0006812; GO:0015299; GO:0016021
16	837425	787425	887425	MD16G1010200	16	806924	809704	mitochondrion; NADH dehydrogenase activity; NADH dehydrogenase (ubiquinone) activity	GO:0003954; GO:0005739; GO:0008137
16	837425	787425	887425	MD16G1010500	16	812835	813821
16	837425	787425	887425	MD16G1010700	16	818040	821477	membrane; oligopeptide transport; transport; transporter activity	GO:0005215; GO:0006810; GO:0006857; GO:0016020
16	837425	787425	887425	MD16G1011100	16	840380	842111
16	837425	787425	887425	MD16G1011500	16	851357	856907	cation transport; integral to membrane; solute:hydrogen antiporter activity; transmembrane transport	GO:0006812; GO:0015299; GO:0016021; GO:0055085
16	837425	787425	887425	MD16G1011300	16	849270	850398
16	837425	787425	887425	MD16G1011200	16	848425	849268
16	837425	787425	887425	MD16G1010300	16	810255	811235
16	837425	787425	887425	MD16G1011000	16	837209	837948
16	909892	859892	959892	MD16G1012100	16	937398	938783	protein binding	GO:0005515
16	909892	859892	959892	MD16G1012000	16	921448	923147	oxidation-reduction process; oxidoreductase activity	GO:0016491; GO:0055114
16	909892	859892	959892	MD16G1011800	16	905005	906823	oxidation-reduction process; oxidoreductase activity	GO:0016491; GO:0055114
16	909892	859892	959892	MD16G1012500	16	958024	959481	carbohydrate metabolic process; catalytic activity; hydrolase activity, hydrolyzing O-glycosyl compounds	GO:0003824; GO:0004553; GO:0005975
16	909892	859892	959892	MD16G1012300	16	945723	948855	nucleic acid binding	GO:0003676
16	909892	859892	959892	MD16G1012400	16	957085	957252	intracellular; ribosome; structural constituent of ribosome; translation	GO:0003735; GO:0005622; GO:0005840; GO:0006412
16	909892	859892	959892	MD16G1011700	16	898538	901975	integral to membrane	GO:0016021
16	909892	859892	959892	MD16G1011600	16	894058	894918	protein binding	GO:0005515
16	909892	859892	959892	MD16G1012200	16	938788	941090
16	2762343	2712343	2812343	MD16G1038000	16	2721890	2724334	ATP binding; protein kinase activity; protein phosphorylation	GO:0004672; GO:0005524; GO:0006468
16	2762343	2712343	2812343	MD16G1039200	16	2774548	2775303	polysaccharide binding	GO:0030247
16	2762343	2712343	2812343	MD16G1038100	16	2725386	2725704
16	2762343	2712343	2812343	MD16G1039400	16	2785256	2785606	ATP binding; protein kinase activity; protein phosphorylation	GO:0004672; GO:0005524; GO:0006468
16	2762343	2712343	2812343	MD16G1038500	16	2737908	2738325
16	2762343	2712343	2812343	MD16G1038700	16	2747803	2750044	ATP binding; protein kinase activity; protein phosphorylation	GO:0004672; GO:0005524; GO:0006468
16	2762343	2712343	2812343	MD16G1038800	16	2750320	2750838	ATP binding; protein kinase activity; protein phosphorylation	GO:0004672; GO:0005524; GO:0006468
16	2762343	2712343	2812343	MD16G1038900	16	2752222	2752650
16	2762343	2712343	2812343	MD16G1039000	16	2753305	2757383	transmembrane transport	GO:0055085
16	2762343	2712343	2812343	MD16G1038600	16	2740353	2742811	ATP binding; protein kinase activity; protein phosphorylation	GO:0004672; GO:0005524; GO:0006468
16	2762343	2712343	2812343	MD16G1039300	16	2775305	2776735	ATP binding; protein kinase activity; protein phosphorylation	GO:0004672; GO:0005524; GO:0006468
16	2762343	2712343	2812343	MD16G1039100	16	2763789	2767458	catalytic activity; protein dephosphorylation; protein serine/threonine phosphatase activity	GO:0003824; GO:0004722; GO:0006470
16	2762343	2712343	2812343	MD16G1039500	16	2785718	2786062
16	2762343	2712343	2812343	MD16G1038200	16	2727507	2728301
16	2874223	2824223	2924223	MD16G1041100	16	2909313	2910948	response to stress	GO:0006950
16	2874223	2824223	2924223	MD16G1040500	16	2873156	2874022
16	2874223	2824223	2924223	MD16G1039900	16	2826995	2833889	zinc ion binding	GO:0008270
16	2874223	2824223	2924223	MD16G1040000	16	2835042	2839885
16	2874223	2824223	2924223	MD16G1040900	16	2902801	2905106	protein dimerization activity	GO:0046983
16	2874223	2824223	2924223	MD16G1041500	16	2921465	2922388
16	2874223	2824223	2924223	MD16G1041000	16	2906250	2907961
16	2874223	2824223	2924223	MD16G1040200	16	2856861	2861094	aminoacyl-tRNA ligase activity; ATP binding; cysteine-tRNA ligase activity; cysteinyl-tRNA aminoacylation; nucleotide binding; tRNA aminoacylation for protein translation	GO:0000166; GO:0004812; GO:0004817; GO:0005524; GO:0006418; GO:0006423
16	2874223	2824223	2924223	MD16G1040600	16	2883292	2886393	carbohydrate metabolic process; GDP-mannose biosynthetic process; mannose-6-phosphate isomerase activity; zinc ion binding	GO:0004476; GO:0005975; GO:0008270; GO:0009298
16	2874223	2824223	2924223	MD16G1040700	16	2887137	2894182	aminoacyl-tRNA ligase activity; ATP binding; cytoplasm; glutamine-tRNA ligase activity; glutaminyl-tRNA aminoacylation; ligase activity, forming aminoacyl-tRNA and related compounds; nucleotide binding; translation; tRNA aminoacylation; tRNA aminoacylation for protein translation	GO:0000166; GO:0004812; GO:0004819; GO:0005524; GO:0005737; GO:0006412; GO:0006418; GO:0006425; GO:0016876; GO:0043039
16	2874223	2824223	2924223	MD16G1041300	16	2911391	2912711	DNA catabolic process; endonuclease activity; hydrolase activity, acting on ester bonds; nucleic acid binding	GO:0003676; GO:0004519; GO:0006308; GO:0016788
16	2874223	2824223	2924223	MD16G1040800	16	2896058	2897480	DNA binding	GO:0003677
16	2874223	2824223	2924223	MD16G1041200	16	2910997	2911389
16	2874223	2824223	2924223	MD16G1040100	16	2848283	2848987	nucleic acid binding	GO:0003676
16	2874223	2824223	2924223	MD16G1040300	16	2864114	2864602
16	2874223	2824223	2924223	MD16G1040400	16	2868560	2870481
16	3060421	3010421	3110421	MD16G1043300	16	3048357	3049847	catalytic activity; fatty acid biosynthetic process; membrane; metabolic process; transferase activity, transferring acyl groups other than amino-acyl groups	GO:0003824; GO:0006633; GO:0008152; GO:0016020; GO:0016747
16	3060421	3010421	3110421	MD16G1042700	16	3013244	3014897
16	3060421	3010421	3110421	MD16G1043600	16	3060010	3060640
16	3060421	3010421	3110421	MD16G1043700	16	3070047	3075265	carbohydrate binding; carbohydrate metabolic process; catalytic activity; hydrolase activity, hydrolyzing O-glycosyl compounds	GO:0003824; GO:0004553; GO:0005975; GO:0030246
16	3060421	3010421	3110421	MD16G1043200	16	3041614	3043674	betaine-homocysteine S-methyltransferase activity; cytoplasm; methionine biosynthetic process; zinc ion binding	GO:0005737; GO:0008270; GO:0009086; GO:0047150
16	3060421	3010421	3110421	MD16G1043400	16	3052492	3053921
16	3060421	3010421	3110421	MD16G1042800	16	3016515	3019623
16	3060421	3010421	3110421	MD16G1043500	16	3058483	3060008	DNA binding; regulation of transcription, DNA-dependent; sequence-specific DNA binding transcription factor activity	GO:0003677; GO:0003700; GO:0006355
16	3060421	3010421	3110421	MD16G1042900	16	3030086	3031162
16	3060421	3010421	3110421	MD16G1043100	16	3039057	3041455
16	3060421	3010421	3110421	MD16G1043000	16	3034236	3036296	intracellular; protein binding; zinc ion binding	GO:0005515; GO:0005622; GO:0008270
16	3060421	3010421	3110421	MD16G1043800	16	3105656	3106276
16	3060421	3010421	3110421	MD16G1042600	16	3012921	3013166
16	3136257	3086257	3186257	MD16G1045400	16	3180676	3186110	binding; protein binding	GO:0005488; GO:0005515
16	3136257	3086257	3186257	MD16G1044400	16	3148147	3150037
16	3136257	3086257	3186257	MD16G1044000	16	3127680	3131016	membrane; oligopeptide transport; transport; transporter activity	GO:0005215; GO:0006810; GO:0006857; GO:0016020
16	3136257	3086257	3186257	MD16G1044100	16	3132794	3133995	cytoplasm; glycolipid binding; glycolipid transport; glycolipid transporter activity	GO:0005737; GO:0017089; GO:0046836; GO:0051861
16	3136257	3086257	3186257	MD16G1044600	16	3151185	3158440	ATP binding; protein kinase activity; protein phosphorylation	GO:0004672; GO:0005524; GO:0006468
16	3136257	3086257	3186257	MD16G1045300	16	3178157	3179520	malate transport	GO:0015743
16	3136257	3086257	3186257	MD16G1045200	16	3176155	3178155	malate transport	GO:0015743
16	3136257	3086257	3186257	MD16G1045000	16	3166360	3168408	malate transport	GO:0015743
16	3136257	3086257	3186257	MD16G1044300	16	3142338	3146840	chromatin binding	GO:0003682
16	3136257	3086257	3186257	MD16G1044800	16	3162114	3163731	reciprocal meiotic recombination	GO:0007131
16	3136257	3086257	3186257	MD16G1044200	16	3134142	3137265	metabolic process; transferase activity, transferring acyl groups	GO:0008152; GO:0016746
16	3136257	3086257	3186257	MD16G1043900	16	3109669	3114402	damaged DNA binding; nucleotide-excision repair; nucleus; proteasomal ubiquitin-dependent protein catabolic process; protein binding	GO:0003684; GO:0005515; GO:0005634; GO:0006289; GO:0043161
16	3136257	3086257	3186257	MD16G1044700	16	3159997	3162048	protein transport	GO:0015031
16	3136257	3086257	3186257	MD16G1045100	16	3168427	3172636	nucleic acid binding; RNA binding	GO:0003676; GO:0003723
16	3136257	3086257	3186257	MD16G1044500	16	3150114	3150696	metal ion binding; metal ion transport	GO:0030001; GO:0046872
16	3136257	3086257	3186257	MD16G1044900	16	3164235	3165522
16	3161430	3111430	3211430	MD16G1045800	16	3197084	3198039
16	3161430	3111430	3211430	MD16G1045500	16	3187433	3188505
16	3161430	3111430	3211430	MD16G1045600	16	3189848	3191026	hydrolase activity; metabolic process	GO:0008152; GO:0016787
16	3161430	3111430	3211430	MD16G1045700	16	3193197	3193706	cytoplasm; translational termination; translation release factor activity, codon specific	GO:0005737; GO:0006415; GO:0016149
16	3161430	3111430	3211430	MD16G1046000	16	3204871	3208631	regulation of transcription, DNA-dependent; sequence-specific DNA binding; sequence-specific DNA binding transcription factor activity; transcription, DNA-dependent	GO:0003700; GO:0006351; GO:0006355; GO:0043565
16	3161430	3111430	3211430	MD16G1045900	16	3201316	3202570
16	3176562	3126562	3226562	MD16G1046200	16	3211379	3215454
16	3248969	3198969	3298969	MD16G1046700	16	3239475	3240484
16	3248969	3198969	3298969	MD16G1047300	16	3292076	3294467	DNA binding	GO:0003677
16	3248969	3198969	3298969	MD16G1046600	16	3233576	3237840
16	3248969	3198969	3298969	MD16G1047000	16	3265819	3266452	ribosome; structural constituent of ribosome; translation	GO:0003735; GO:0005840; GO:0006412
16	3248969	3198969	3298969	MD16G1046500	16	3232699	3233224	ribosome; structural constituent of ribosome; translation	GO:0003735; GO:0005840; GO:0006412
16	3248969	3198969	3298969	MD16G1047200	16	3272501	3281132
16	3248969	3198969	3298969	MD16G1046800	16	3240515	3249120
16	3248969	3198969	3298969	MD16G1046400	16	3229375	3231742	protein catabolic process	GO:0030163
16	3248969	3198969	3298969	MD16G1046300	16	3224513	3229096
16	3248969	3198969	3298969	MD16G1047100	16	3266698	3269842
16	3248969	3198969	3298969	MD16G1046900	16	3261159	3263912
16	3421803	3371803	3471803	MD16G1048500	16	3404867	3409858
16	3421803	3371803	3471803	MD16G1049000	16	3451626	3453011
16	3421803	3371803	3471803	MD16G1048900	16	3438770	3440143	aspartic-type endopeptidase activity; proteolysis	GO:0004190; GO:0006508
16	3421803	3371803	3471803	MD16G1048400	16	3380093	3385934	DNA binding; nucleus; regulation of transcription, DNA-dependent; sequence-specific DNA binding transcription factor activity	GO:0003677; GO:0003700; GO:0005634; GO:0006355
16	3421803	3371803	3471803	MD16G1048600	16	3412774	3418097
16	3421803	3371803	3471803	MD16G1048300	16	3376207	3379744	DNA binding; regulation of transcription, DNA-dependent	GO:0003677; GO:0006355
16	3421803	3371803	3471803	MD16G1049100	16	3458358	3462099
16	3421803	3371803	3471803	MD16G1048700	16	3420921	3423745	protein dimerization activity	GO:0046983
16	3789325	3739325	3839325	MD16G1053300	16	3786649	3787082
16	3789325	3739325	3839325	MD16G1054100	16	3825148	3830828	ATP binding; protein folding; response to stress; unfolded protein binding	GO:0005524; GO:0006457; GO:0006950; GO:0051082
16	3789325	3739325	3839325	MD16G1052600	16	3754626	3764152	2-succinyl-5-enolpyruvyl-6-hydroxy-3-cyclohexene-1-carboxylic-acid synthase activity; catalytic activity; cellular amino acid catabolic process; menaquinone biosynthetic process; thiamine pyrophosphate binding	GO:0003824; GO:0009063; GO:0009234; GO:0030976; GO:0070204
16	3789325	3739325	3839325	MD16G1054200	16	3831255	3833825
16	3789325	3739325	3839325	MD16G1053600	16	3802101	3806025	protein dimerization activity	GO:0046983
16	3789325	3739325	3839325	MD16G1052500	16	3753978	3754406	membrane; metal ion transmembrane transporter activity; metal ion transport; transmembrane transport	GO:0016020; GO:0030001; GO:0046873; GO:0055085
16	3789325	3739325	3839325	MD16G1053700	16	3806889	3808935	protein binding; zinc ion binding	GO:0005515; GO:0008270
16	3789325	3739325	3839325	MD16G1053400	16	3787117	3791069
16	3789325	3739325	3839325	MD16G1053900	16	3814621	3817479
16	3789325	3739325	3839325	MD16G1053000	16	3784445	3785041
16	3789325	3739325	3839325	MD16G1054000	16	3817655	3824220	DNA binding; DNA-directed RNA polymerase activity; transcription, DNA-dependent	GO:0003677; GO:0003899; GO:0006351
16	3789325	3739325	3839325	MD16G1053800	16	3809591	3811667	oxidation-reduction process	GO:0055114
16	3789325	3739325	3839325	MD16G1052400	16	3753274	3753739	membrane; metal ion transmembrane transporter activity; metal ion transport; transmembrane transport	GO:0016020; GO:0030001; GO:0046873; GO:0055085
16	5190849	5140849	5240849	MD16G1074900	16	5234899	5236313
16	5190849	5140849	5240849	MD16G1073600	16	5164867	5166372
16	5190849	5140849	5240849	MD16G1073900	16	5180695	5182876	DNA replication; nuclear origin of replication recognition complex	GO:0005664; GO:0006260
16	5190849	5140849	5240849	MD16G1073400	16	5148171	5151334	membrane	GO:0016020
16	5190849	5140849	5240849	MD16G1073500	16	5157528	5162637	methyltransferase activity	GO:0008168
16	5190849	5140849	5240849	MD16G1074200	16	5190396	5193802	binding	GO:0005488
16	5190849	5140849	5240849	MD16G1074700	16	5215947	5218197
16	5190849	5140849	5240849	MD16G1074800	16	5227692	5228900
16	5190849	5140849	5240849	MD16G1073700	16	5175167	5178065	iron ion binding; lipid biosynthetic process; oxidation-reduction process; oxidoreductase activity	GO:0005506; GO:0008610; GO:0016491; GO:0055114
16	5190849	5140849	5240849	MD16G1074100	16	5187190	5190064	DNA replication; nuclear origin of replication recognition complex	GO:0005664; GO:0006260
16	5190849	5140849	5240849	MD16G1074400	16	5199882	5201773	hydrolase activity; metabolic process	GO:0008152; GO:0016787
16	5190849	5140849	5240849	MD16G1074600	16	5207839	5210783	ubiquitin-dependent protein catabolic process; ubiquitin protein ligase binding	GO:0006511; GO:0031625
16	5190849	5140849	5240849	MD16G1074000	16	5183354	5185588
16	5190849	5140849	5240849	MD16G1074500	16	5204950	5205496
16	5190849	5140849	5240849	MD16G1073300	16	5142711	5144632	DNA binding; regulation of transcription, DNA-dependent	GO:0003677; GO:0006355
16	5190849	5140849	5240849	MD16G1074300	16	5196005	5199273
16	5398699	5348699	5448699	MD16G1077400	16	5413051	5416067
16	5398699	5348699	5448699	MD16G1076400	16	5372739	5376047	ATP binding; protein kinase activity; protein phosphorylation	GO:0004672; GO:0005524; GO:0006468
16	5398699	5348699	5448699	MD16G1077300	16	5409031	5413049	ATP binding; protein kinase activity; protein phosphorylation	GO:0004672; GO:0005524; GO:0006468
16	5398699	5348699	5448699	MD16G1076600	16	5384593	5385122
16	5398699	5348699	5448699	MD16G1077700	16	5438696	5444408	regulation of transcription, DNA-dependent; sequence-specific DNA binding; sequence-specific DNA binding transcription factor activity	GO:0003700; GO:0006355; GO:0043565
16	5398699	5348699	5448699	MD16G1077600	16	5425951	5427885
16	5398699	5348699	5448699	MD16G1076100	16	5354470	5359287	DNA binding	GO:0003677
16	5398699	5348699	5448699	MD16G1077500	16	5423984	5425840	protein binding	GO:0005515
16	5398699	5348699	5448699	MD16G1076200	16	5360263	5362939	transmembrane transport	GO:0055085
16	5398699	5348699	5448699	MD16G1077200	16	5401940	5406047	protein binding	GO:0005515
16	5398699	5348699	5448699	MD16G1076300	16	5368653	5372676	ATP binding; protein kinase activity; protein phosphorylation	GO:0004672; GO:0005524; GO:0006468
16	6169717	6119717	6219717	MD16G1089400	16	6190468	6191717
16	6169717	6119717	6219717	MD16G1089600	16	6207000	6208799
16	6169717	6119717	6219717	MD16G1089700	16	6209291	6213108	protein binding	GO:0005515
16	6169717	6119717	6219717	MD16G1089300	16	6183828	6184130
16	6169717	6119717	6219717	MD16G1089100	16	6156057	6162258	aminoacyl-tRNA ligase activity; ATP binding; cytoplasm; ligase activity, forming aminoacyl-tRNA and related compounds; nucleotide binding; threonine-tRNA ligase activity; threonyl-tRNA aminoacylation; tRNA aminoacylation; tRNA aminoacylation for protein translation	GO:0000166; GO:0004812; GO:0004829; GO:0005524; GO:0005737; GO:0006418; GO:0006435; GO:0016876; GO:0043039
16	6169717	6119717	6219717	MD16G1089200	16	6181846	6182442
16	6169717	6119717	6219717	MD16G1089500	16	6195303	6206225	binding; clathrin adaptor complex; Golgi apparatus; intracellular protein transport; membrane coat; protein transport; protein transporter activity; vesicle-mediated transport	GO:0005488; GO:0005794; GO:0006886; GO:0008565; GO:0015031; GO:0016192; GO:0030117; GO:0030131
16	6169717	6119717	6219717	MD16G1089000	16	6151026	6153843
16	6416296	6366296	6466296	MD16G1093300	16	6449519	6453470	carbonate dehydratase activity; carbon utilization; zinc ion binding	GO:0004089; GO:0008270; GO:0015976
16	6416296	6366296	6466296	MD16G1092200	16	6369412	6372295	catalytic activity; cytoplasm; iron-sulfur cluster binding; RNA methyltransferase activity; rRNA base methylation; rRNA processing; tRNA methylation	GO:0003824; GO:0005737; GO:0006364; GO:0008173; GO:0030488; GO:0051536; GO:0070475
16	6416296	6366296	6466296	MD16G1093200	16	6432101	6433803	DNA binding	GO:0003677
16	6416296	6366296	6466296	MD16G1092300	16	6372852	6376320	catalytic step 2 spliceosome; nuclear mRNA splicing, via spliceosome; protein binding	GO:0000398; GO:0005515; GO:0071013
16	6416296	6366296	6466296	MD16G1093500	16	6463509	6464423
16	6416296	6366296	6466296	MD16G1093000	16	6415965	6417024	flavin adenine dinucleotide binding; oxidation-reduction process; oxidoreductase activity; oxidoreductase activity, acting on CH-OH group of donors	GO:0016491; GO:0016614; GO:0050660; GO:0055114
16	6416296	6366296	6466296	MD16G1092500	16	6381843	6384278
16	6416296	6366296	6466296	MD16G1093100	16	6423485	6424570	oxidation-reduction process; oxidoreductase activity	GO:0016491; GO:0055114
16	6416296	6366296	6466296	MD16G1093400	16	6457626	6461618	protein binding	GO:0005515
16	6416296	6366296	6466296	MD16G1092400	16	6378643	6381173
16	6416296	6366296	6466296	MD16G1092900	16	6413919	6414736	oxidation-reduction process; oxidoreductase activity; oxidoreductase activity, acting on CH-OH group of donors	GO:0016491; GO:0016614; GO:0055114
16	6416296	6366296	6466296	MD16G1092700	16	6408074	6411049
16	6416296	6366296	6466296	MD16G1092100	16	6366653	6367663
16	6416296	6366296	6466296	MD16G1092800	16	6411276	6413736	oxidation-reduction process; oxidoreductase activity; zinc ion binding	GO:0008270; GO:0016491; GO:0055114
16	6416296	6366296	6466296	MD16G1092600	16	6395484	6397928
16	12187423	12137423	12237423	MD16G1153400	16	12178264	12180099	cell wall; cell wall modification; pectinesterase activity	GO:0005618; GO:0030599; GO:0042545
16	12187423	12137423	12237423	MD16G1153700	16	12185028	12190639	ATP binding; protein kinase activity; protein phosphorylation; regulation of transcription, DNA-dependent	GO:0004672; GO:0005524; GO:0006355; GO:0006468
16	12187423	12137423	12237423	MD16G1154000	16	12222244	12227358	catalytic activity; metabolic process; transferase activity, transferring acyl groups, acyl groups converted into alkyl on transfer	GO:0003824; GO:0008152; GO:0046912
16	12187423	12137423	12237423	MD16G1153500	16	12180352	12181445
16	12187423	12137423	12237423	MD16G1153800	16	12204544	12211349	detection of visible light; photoreceptor activity; protein binding; protein-chromophore linkage; protein homodimerization activity; protein-tetrapyrrole linkage; red, far-red light phototransduction; regulation of transcription, DNA-dependent; signal transduction; two-component sensor activity	GO:0000155; GO:0005515; GO:0006355; GO:0007165; GO:0009584; GO:0009585; GO:0009881; GO:0017006; GO:0018298; GO:0042803
16	12187423	12137423	12237423	MD16G1153300	16	12172282	12172758	DNA binding; nucleic acid binding; regulation of transcription, DNA-dependent; zinc ion binding	GO:0003676; GO:0003677; GO:0006355; GO:0008270
16	12187423	12137423	12237423	MD16G1153900	16	12215026	12221618
16	12187423	12137423	12237423	MD16G1153600	16	12182387	12183757
16	12187423	12137423	12237423	MD16G1153200	16	12153811	12155544	heme binding; hydrogen peroxide catabolic process; oxidation-reduction process; peroxidase activity; response to oxidative stress	GO:0004601; GO:0006979; GO:0020037; GO:0042744; GO:0055114
16	12882947	12832947	12932947	MD16G1159100	16	12849078	12852802	binding; cytoplasm; nucleus; protein binding; protein import into nucleus; protein transporter activity	GO:0005488; GO:0005515; GO:0005634; GO:0005737; GO:0006606; GO:0008565
16	12882947	12832947	12932947	MD16G1159300	16	12886314	12888926	anchored to membrane; cell growth; cellulose microfibril organization	GO:0010215; GO:0016049; GO:0031225
16	12882947	12832947	12932947	MD16G1159400	16	12890367	12894414	DNA binding; sequence-specific DNA binding transcription factor activity; signal transduction; two-component signal transduction system (phosphorelay)	GO:0000160; GO:0003677; GO:0003700; GO:0007165
16	12882947	12832947	12932947	MD16G1159200	16	12861695	12863099	regulation of transcription, DNA-dependent; sequence-specific DNA binding; sequence-specific DNA binding transcription factor activity; zinc ion binding	GO:0003700; GO:0006355; GO:0008270; GO:0043565
16	12882947	12832947	12932947	MD16G1159500	16	12926838	12929443
16	23737773	23687773	23787773	MD16G1231500	16	23732829	23736834	beta-amylase activity; polysaccharide catabolic process	GO:0000272; GO:0016161
16	23737773	23687773	23787773	MD16G1231200	16	23695435	23695704	metabolic process; transferase activity, transferring hexosyl groups	GO:0008152; GO:0016758
16	23737773	23687773	23787773	MD16G1231600	16	23754768	23756001
16	23737773	23687773	23787773	MD16G1231300	16	23702638	23703863
16	23737773	23687773	23787773	MD16G1231100	16	23693954	23695358	metabolic process; transferase activity, transferring hexosyl groups	GO:0008152; GO:0016758
16	23737773	23687773	23787773	MD16G1231400	16	23705767	23713027	protein binding	GO:0005515
17	176776	126776	226776	MD17G1002400	17	161673	166282	transmembrane transport	GO:0055085
17	176776	126776	226776	MD17G1002000	17	133498	134098
17	176776	126776	226776	MD17G1002500	17	174117	175642
17	176776	126776	226776	MD17G1002700	17	197003	199979	cation transport; integral to membrane; solute:hydrogen antiporter activity; transmembrane transport	GO:0006812; GO:0015299; GO:0016021; GO:0055085
17	176776	126776	226776	MD17G1002300	17	155616	158460
17	176776	126776	226776	MD17G1002100	17	138343	142346
17	176776	126776	226776	MD17G1002800	17	201838	208895	protein binding	GO:0005515
17	176776	126776	226776	MD17G1002200	17	144801	150587
17	176776	126776	226776	MD17G1002900	17	209918	211684	ribonucleoprotein complex; ribosome biogenesis	GO:0030529; GO:0042254
17	176776	126776	226776	MD17G1002600	17	193413	196558
17	176776	126776	226776	MD17G1003000	17	220350	221111	ATP synthesis coupled proton transport; hydrogen ion transporting ATP synthase activity, rotational mechanism; membrane	GO:0015986; GO:0016020; GO:0046933
17	1378676	1328676	1428676	MD17G1018100	17	1416151	1418523	protein binding	GO:0005515
17	1378676	1328676	1428676	MD17G1016800	17	1339027	1340431
17	1378676	1328676	1428676	MD17G1016700	17	1337441	1338286	integral to membrane	GO:0016021
17	1378676	1328676	1428676	MD17G1018200	17	1420981	1427211	HAUS complex; spindle assembly	GO:0051225; GO:0070652
17	1378676	1328676	1428676	MD17G1016600	17	1331729	1336617	protein binding	GO:0005515
17	1378676	1328676	1428676	MD17G1017500	17	1383780	1386230	4 iron, 4 sulfur cluster binding; ATP binding; iron-sulfur cluster assembly; iron-sulfur cluster binding	GO:0005524; GO:0016226; GO:0051536; GO:0051539
17	1378676	1328676	1428676	MD17G1017700	17	1389261	1390092
17	1378676	1328676	1428676	MD17G1017300	17	1377623	1380280	glucose metabolic process; NAD binding; NADP binding; oxidation-reduction process; oxidoreductase activity, acting on the aldehyde or oxo group of donors, NAD or NADP as acceptor	GO:0006006; GO:0016620; GO:0050661; GO:0051287; GO:0055114
17	1378676	1328676	1428676	MD17G1016900	17	1340853	1343795
17	1378676	1328676	1428676	MD17G1017100	17	1367024	1370769	protein binding	GO:0005515
17	1378676	1328676	1428676	MD17G1017600	17	1387775	1388405
17	1378676	1328676	1428676	MD17G1017000	17	1354314	1358572
17	1378676	1328676	1428676	MD17G1017800	17	1396582	1399050	protein binding	GO:0005515
17	1378676	1328676	1428676	MD17G1018000	17	1410237	1416104	ATP binding; hydrolase activity, acting on acid anhydrides, in phosphorus-containing anhydrides; nucleic acid binding; protein binding; zinc ion binding	GO:0003676; GO:0005515; GO:0005524; GO:0008270; GO:0016818
17	1378676	1328676	1428676	MD17G1017200	17	1374983	1377613	membrane	GO:0016020
17	1378676	1328676	1428676	MD17G1017400	17	1380631	1383427	nucleus; sequence-specific DNA binding transcription factor activity; transcription, DNA-dependent	GO:0003700; GO:0005634; GO:0006351
17	1378676	1328676	1428676	MD17G1017900	17	1402474	1407300	glucose-6-phosphate dehydrogenase activity; glucose metabolic process; NADP binding; oxidation-reduction process	GO:0004345; GO:0006006; GO:0050661; GO:0055114
17	1452176	1402176	1502176	MD17G1019200	17	1493302	1496339
17	1452176	1402176	1502176	MD17G1019500	17	1501601	1502027
17	1452176	1402176	1502176	MD17G1019100	17	1491655	1492245
17	1452176	1402176	1502176	MD17G1018800	17	1472674	1477134
17	1452176	1402176	1502176	MD17G1019300	17	1496341	1497524
17	1452176	1402176	1502176	MD17G1019000	17	1488097	1491365
17	1452176	1402176	1502176	MD17G1018700	17	1462509	1463630	DNA binding	GO:0003677
17	1452176	1402176	1502176	MD17G1018300	17	1429838	1433600	binding; protein phosphatase regulator activity; protein phosphatase type 2A complex; signal transduction	GO:0000159; GO:0005488; GO:0007165; GO:0019888
17	1452176	1402176	1502176	MD17G1019400	17	1497618	1500008
17	1452176	1402176	1502176	MD17G1018400	17	1436084	1445125	hydrolase activity; metabolic process	GO:0008152; GO:0016787
17	1452176	1402176	1502176	MD17G1018900	17	1477564	1481630	protein binding	GO:0005515
17	1452176	1402176	1502176	MD17G1018500	17	1445926	1453221	hydrolase activity, acting on ester bonds	GO:0016788
17	1452176	1402176	1502176	MD17G1018600	17	1454654	1456778	metal ion binding	GO:0046872
17	2001831	1951831	2051831	MD17G1028000	17	1995702	1996083
17	2001831	1951831	2051831	MD17G1028400	17	2010594	2013483
17	2001831	1951831	2051831	MD17G1027800	17	1984232	1985401
17	2001831	1951831	2051831	MD17G1028200	17	1998361	2000605	protein binding	GO:0005515
17	2001831	1951831	2051831	MD17G1027400	17	1951996	1975335
17	2001831	1951831	2051831	MD17G1028700	17	2023080	2026734
17	2001831	1951831	2051831	MD17G1028600	17	2019097	2020884	protein binding	GO:0005515
17	2001831	1951831	2051831	MD17G1028300	17	2000695	2003865
17	2001831	1951831	2051831	MD17G1027900	17	1987844	1994186	protein binding	GO:0005515
17	2001831	1951831	2051831	MD17G1028100	17	1996794	1998267	protein binding	GO:0005515
17	2001831	1951831	2051831	MD17G1029000	17	2040077	2041447
17	2001831	1951831	2051831	MD17G1027600	17	1975816	1979866	nucleolus; ribosome biogenesis	GO:0005730; GO:0042254
17	2001831	1951831	2051831	MD17G1028800	17	2027159	2027687
17	2001831	1951831	2051831	MD17G1027700	17	1980788	1984230	protein binding	GO:0005515
17	2001831	1951831	2051831	MD17G1028500	17	2014986	2015781
17	2001831	1951831	2051831	MD17G1028900	17	2031389	2037459	protein binding	GO:0005515
17	2188036	2138036	2238036	MD17G1029700	17	2138449	2141710	catalytic activity; trehalose biosynthetic process	GO:0003824; GO:0005992
17	2188036	2138036	2238036	MD17G1030700	17	2213177	2215238
17	2188036	2138036	2238036	MD17G1030900	17	2226550	2233726
17	2188036	2138036	2238036	MD17G1030500	17	2205421	2207914
17	2188036	2138036	2238036	MD17G1030000	17	2160848	2164109
17	2188036	2138036	2238036	MD17G1030200	17	2187350	2191607	acetylglucosaminyltransferase activity; membrane	GO:0008375; GO:0016020
17	2188036	2138036	2238036	MD17G1030400	17	2202302	2204699
17	2188036	2138036	2238036	MD17G1030600	17	2207959	2209647	integral to membrane; transmembrane transport	GO:0016021; GO:0055085
17	2188036	2138036	2238036	MD17G1030800	17	2216557	2220439	ADP binding; protein binding	GO:0005515; GO:0043531
17	2188036	2138036	2238036	MD17G1029900	17	2153925	2159564	metal ion binding; nucleic acid binding	GO:0003676; GO:0046872
17	2188036	2138036	2238036	MD17G1030300	17	2194078	2202223	cobalamin biosynthetic process; sirohydrochlorin cobaltochelatase activity	GO:0009236; GO:0016852
17	2188036	2138036	2238036	MD17G1030100	17	2164925	2169057	catalytic activity	GO:0003824
17	2188036	2138036	2238036	MD17G1029800	17	2142762	2153413	binding	GO:0005488
17	2378191	2328191	2428191	MD17G1033000	17	2375465	2376956
17	2378191	2328191	2428191	MD17G1033400	17	2391778	2395550	3-beta-hydroxy-delta5-steroid dehydrogenase activity; oxidation-reduction process; oxidoreductase activity, acting on the CH-OH group of donors, NAD or NADP as acceptor; steroid biosynthetic process	GO:0003854; GO:0006694; GO:0016616; GO:0055114
17	2378191	2328191	2428191	MD17G1033800	17	2412802	2419489	ATP binding; integral to membrane; magnesium ion binding; nucleotide binding; phospholipid-translocating ATPase activity; phospholipid transport	GO:0000166; GO:0000287; GO:0004012; GO:0005524; GO:0015914; GO:0016021
17	2378191	2328191	2428191	MD17G1033700	17	2399492	2407124	ATP binding; protein kinase activity; protein phosphorylation	GO:0004672; GO:0005524; GO:0006468
17	2378191	2328191	2428191	MD17G1032500	17	2356753	2357446	DNA binding	GO:0003677
17	2378191	2328191	2428191	MD17G1033200	17	2382598	2387249
17	2378191	2328191	2428191	MD17G1033600	17	2397633	2399487
17	2378191	2328191	2428191	MD17G1032600	17	2361476	2362474
17	2378191	2328191	2428191	MD17G1032900	17	2369282	2369848	intracellular; ribosome; structural constituent of ribosome; translation	GO:0003735; GO:0005622; GO:0005840; GO:0006412
17	2378191	2328191	2428191	MD17G1032700	17	2364621	2368315	flavin adenine dinucleotide binding; oxidation-reduction process; oxidoreductase activity	GO:0016491; GO:0050660; GO:0055114
17	2378191	2328191	2428191	MD17G1032400	17	2354235	2356616
17	2378191	2328191	2428191	MD17G1033100	17	2376958	2381067	response to stress	GO:0006950
17	2378191	2328191	2428191	MD17G1032200	17	2343600	2346131	GTP binding; intracellular; small GTPase mediated signal transduction	GO:0005525; GO:0005622; GO:0007264
17	2378191	2328191	2428191	MD17G1032100	17	2340232	2342824
17	2378191	2328191	2428191	MD17G1032300	17	2353930	2354150	DNA binding	GO:0003677
17	2962247	2912247	3012247	MD17G1041000	17	2979487	2982673	membrane; transport; transporter activity	GO:0005215; GO:0006810; GO:0016020
17	2962247	2912247	3012247	MD17G1040800	17	2966451	2967443
17	2962247	2912247	3012247	MD17G1040300	17	2941383	2942214	zinc ion binding	GO:0008270
17	2962247	2912247	3012247	MD17G1040500	17	2945852	2948437	oxidation-reduction process; oxidoreductase activity, acting on iron-sulfur proteins as donors	GO:0016730; GO:0055114
17	2962247	2912247	3012247	MD17G1040100	17	2928948	2930648	heme binding; hydrogen peroxide catabolic process; oxidation-reduction process; peroxidase activity; response to oxidative stress	GO:0004601; GO:0006979; GO:0020037; GO:0042744; GO:0055114
17	2962247	2912247	3012247	MD17G1041200	17	2998073	3000494
17	2962247	2912247	3012247	MD17G1040000	17	2926454	2927272
17	2962247	2912247	3012247	MD17G1039900	17	2925756	2926246	lipid metabolic process	GO:0006629
17	2962247	2912247	3012247	MD17G1040700	17	2961690	2964208	cofactor binding	GO:0048037
17	2962247	2912247	3012247	MD17G1039800	17	2915877	2920998	lipid metabolic process	GO:0006629
17	2962247	2912247	3012247	MD17G1040400	17	2942216	2945057	protein binding	GO:0005515
17	2962247	2912247	3012247	MD17G1040200	17	2933388	2935043	binding; protein binding; protein ubiquitination; ubiquitin-protein ligase activity	GO:0004842; GO:0005488; GO:0005515; GO:0016567
17	2962247	2912247	3012247	MD17G1040900	17	2976552	2977334	extracellular matrix; metalloendopeptidase activity; metallopeptidase activity; proteolysis; zinc ion binding	GO:0004222; GO:0006508; GO:0008237; GO:0008270; GO:0031012
17	2962247	2912247	3012247	MD17G1040600	17	2954781	2960839	RNA binding	GO:0003723
17	3108886	3058886	3158886	MD17G1042800	17	3138371	3145858	ATPase activity; ATPase activity, coupled to transmembrane movement of substances; ATP binding; integral to membrane; transmembrane transport; transport	GO:0005524; GO:0006810; GO:0016021; GO:0016887; GO:0042626; GO:0055085
17	3108886	3058886	3158886	MD17G1042000	17	3083997	3087659	biosynthetic process; nucleotidyltransferase activity	GO:0009058; GO:0016779
17	3108886	3058886	3158886	MD17G1042200	17	3094743	3099304	alpha-mannosidase activity; carbohydrate binding; carbohydrate metabolic process; catalytic activity; mannose metabolic process	GO:0003824; GO:0004559; GO:0005975; GO:0006013; GO:0030246
17	3108886	3058886	3158886	MD17G1042300	17	3101074	3103384	protein binding	GO:0005515
17	3108886	3058886	3158886	MD17G1042100	17	3089322	3092964	cation transmembrane transporter activity; cation transport; integral to membrane; transmembrane transport	GO:0006812; GO:0008324; GO:0016021; GO:0055085
17	3108886	3058886	3158886	MD17G1042400	17	3104907	3107327
17	3108886	3058886	3158886	MD17G1042600	17	3112748	3120336	regulation of transcription, DNA-dependent	GO:0006355
17	3108886	3058886	3158886	MD17G1042500	17	3107855	3108988	transferase activity, transferring glycosyl groups	GO:0016757
17	3207437	3157437	3257437	MD17G1044700	17	3244061	3246188	ATP binding; protein kinase activity; protein phosphorylation	GO:0004672; GO:0005524; GO:0006468
17	3207437	3157437	3257437	MD17G1044300	17	3224753	3227752
17	3207437	3157437	3257437	MD17G1043500	17	3178333	3180145
17	3207437	3157437	3257437	MD17G1044800	17	3248008	3248988
17	3207437	3157437	3257437	MD17G1043700	17	3192529	3194362	ATP binding; protein binding; protein kinase activity; protein phosphorylation	GO:0004672; GO:0005515; GO:0005524; GO:0006468
17	3207437	3157437	3257437	MD17G1044100	17	3220076	3223492
17	3207437	3157437	3257437	MD17G1043300	17	3175403	3175882
17	3207437	3157437	3257437	MD17G1044600	17	3236177	3237724	metabolic process; transferase activity, transferring acyl groups	GO:0008152; GO:0016746
17	3207437	3157437	3257437	MD17G1044200	17	3223494	3224286
17	3207437	3157437	3257437	MD17G1044500	17	3231402	3234141	iron ion binding; L-ascorbic acid binding; oxidation-reduction process; oxidoreductase activity; oxidoreductase activity, acting on paired donors, with incorporation or reduction of molecular oxygen	GO:0005506; GO:0016491; GO:0016705; GO:0031418; GO:0055114
17	3207437	3157437	3257437	MD17G1043400	17	3177180	3178213
17	3207437	3157437	3257437	MD17G1043600	17	3186913	3190505
17	3207437	3157437	3257437	MD17G1044000	17	3217476	3219417
17	3207437	3157437	3257437	MD17G1044400	17	3229216	3230961	DNA binding	GO:0003677
17	3246034	3196034	3296034	MD17G1045500	17	3280995	3286094	ATP binding	GO:0005524
17	3246034	3196034	3296034	MD17G1045300	17	3259771	3261315	ATP binding	GO:0005524
17	3246034	3196034	3296034	MD17G1045400	17	3268545	3268772
17	3246034	3196034	3296034	MD17G1045600	17	3288422	3289861	ATP binding	GO:0005524
17	3499367	3449367	3549367	MD17G1048100	17	3496812	3499679	protein binding	GO:0005515
17	3499367	3449367	3549367	MD17G1047600	17	3459222	3464736	DNA binding; nucleus	GO:0003677; GO:0005634
17	3499367	3449367	3549367	MD17G1047700	17	3467505	3468698	DNA binding; multicellular organismal development; regulation of transcription, DNA-dependent; sequence-specific DNA binding transcription factor activity	GO:0003677; GO:0003700; GO:0006355; GO:0007275
17	3499367	3449367	3549367	MD17G1048600	17	3541241	3544325
17	3499367	3449367	3549367	MD17G1047800	17	3469970	3472059
17	3499367	3449367	3549367	MD17G1048400	17	3528939	3531555	regulation of transcription, DNA-dependent; sequence-specific DNA binding; sequence-specific DNA binding transcription factor activity	GO:0003700; GO:0006355; GO:0043565
17	3499367	3449367	3549367	MD17G1048500	17	3535918	3540468	GTPase activity; GTP binding	GO:0003924; GO:0005525
17	3499367	3449367	3549367	MD17G1047400	17	3453349	3454837	mitochondrial outer membrane; transmembrane transport	GO:0005741; GO:0055085
17	3499367	3449367	3549367	MD17G1047300	17	3452248	3453347
17	3499367	3449367	3549367	MD17G1048200	17	3500804	3504423	ATP hydrolysis coupled proton transport; hydrogen ion transmembrane transporter activity; proton-transporting V-type ATPase, V0 domain	GO:0015078; GO:0015991; GO:0033179
17	3499367	3449367	3549367	MD17G1047900	17	3473473	3474921	DNA binding; multicellular organismal development; regulation of transcription, DNA-dependent; sequence-specific DNA binding transcription factor activity	GO:0003677; GO:0003700; GO:0006355; GO:0007275
17	3499367	3449367	3549367	MD17G1047500	17	3456455	3458842	pectate lyase activity	GO:0030570
17	3499367	3449367	3549367	MD17G1048000	17	3475769	3479841	protein binding	GO:0005515
17	3499367	3449367	3549367	MD17G1048300	17	3514629	3517317	oxidation-reduction process; oxidoreductase activity, acting on single donors with incorporation of molecular oxygen, incorporation of two atoms of oxygen	GO:0016702; GO:0055114
17	3738715	3688715	3788715	MD17G1050600	17	3745600	3747921	DNA binding; regulation of transcription, DNA-dependent	GO:0003677; GO:0006355
17	3738715	3688715	3788715	MD17G1050700	17	3755171	3757115	intracellular; ribosome; structural constituent of ribosome; translation	GO:0003735; GO:0005622; GO:0005840; GO:0006412
17	3738715	3688715	3788715	MD17G1050100	17	3710469	3714925	ubiquitin-dependent protein catabolic process; ubiquitin protein ligase binding	GO:0006511; GO:0031625
17	3738715	3688715	3788715	MD17G1050800	17	3759535	3762876	intracellular; ribosome; structural constituent of ribosome; translation	GO:0003735; GO:0005622; GO:0005840; GO:0006412
17	3738715	3688715	3788715	MD17G1050400	17	3734328	3738004	nucleosome assembly; nucleus	GO:0005634; GO:0006334
17	3738715	3688715	3788715	MD17G1050900	17	3773934	3775891	DNA binding	GO:0003677
17	3738715	3688715	3788715	MD17G1050000	17	3697418	3698602	ubiquitin-dependent protein catabolic process; ubiquitin protein ligase binding	GO:0006511; GO:0031625
17	3738715	3688715	3788715	MD17G1050500	17	3741591	3745154	hydrolase activity, acting on acid anhydrides	GO:0016817
17	3738715	3688715	3788715	MD17G1050200	17	3720531	3721656
17	3738715	3688715	3788715	MD17G1050300	17	3726406	3733693	binding	GO:0005488
17	3770750	3720750	3820750	MD17G1051200	17	3796444	3796716
17	4621293	4571293	4671293	MD17G1057000	17	4642585	4645279	activation of protein kinase activity; microtubule; regulation of mitotic spindle organization; spindle	GO:0005819; GO:0005874; GO:0032147; GO:0060236
17	4621293	4571293	4671293	MD17G1056800	17	4621574	4624905	ADP binding	GO:0043531
17	4621293	4571293	4671293	MD17G1056700	17	4613348	4614320
17	4621293	4571293	4671293	MD17G1057100	17	4646341	4650640	GDP-dissociation inhibitor activity; oxidation-reduction process; oxidoreductase activity; small GTPase mediated signal transduction	GO:0005092; GO:0007264; GO:0016491; GO:0055114
17	4621293	4571293	4671293	MD17G1056900	17	4639484	4640389	ATP binding; protein kinase activity; protein phosphorylation	GO:0004672; GO:0005524; GO:0006468
17	4725282	4675282	4775282	MD17G1058400	17	4755118	4756566	calcium ion binding; metabolic process; transferase activity, transferring hexosyl groups	GO:0005509; GO:0008152; GO:0016758
17	4725282	4675282	4775282	MD17G1057700	17	4714002	4714956	extracellular region; plant-type cell wall organization	GO:0005576; GO:0009664
17	4725282	4675282	4775282	MD17G1057300	17	4685217	4687059	intracellular; ribosome; structural constituent of ribosome; translation	GO:0003735; GO:0005622; GO:0005840; GO:0006412
17	4725282	4675282	4775282	MD17G1058200	17	4751543	4752988	metabolic process; transferase activity, transferring hexosyl groups	GO:0008152; GO:0016758
17	4725282	4675282	4775282	MD17G1057600	17	4695370	4707434	binding; chromatin binding; mitotic sister chromatid cohesion; regulation of gene expression	GO:0003682; GO:0005488; GO:0007064; GO:0010468
17	4725282	4675282	4775282	MD17G1058000	17	4729175	4730995	ribosome; structural constituent of ribosome; translation	GO:0003735; GO:0005840; GO:0006412
17	4725282	4675282	4775282	MD17G1057500	17	4692599	4695150	acetyl-CoA carboxylase activity; acetyl-CoA carboxylase complex; fatty acid biosynthetic process	GO:0003989; GO:0006633; GO:0009317
17	4725282	4675282	4775282	MD17G1058500	17	4766826	4774760
17	4725282	4675282	4775282	MD17G1058300	17	4753872	4754273	metabolic process; transferase activity, transferring hexosyl groups	GO:0008152; GO:0016758
17	4725282	4675282	4775282	MD17G1057400	17	4687280	4691247	catalytic activity; metal ion binding; metalloendopeptidase activity; proteolysis	GO:0003824; GO:0004222; GO:0006508; GO:0046872
17	4725282	4675282	4775282	MD17G1058100	17	4731904	4733712	metabolic process; transferase activity, transferring hexosyl groups	GO:0008152; GO:0016758
17	4725282	4675282	4775282	MD17G1057800	17	4715855	4716013	protein binding	GO:0005515
17	4725282	4675282	4775282	MD17G1057900	17	4724360	4724698	protein dimerization activity	GO:0046983
17	6007439	5957439	6057439	MD17G1074100	17	6014944	6019130	protein binding	GO:0005515
17	6007439	5957439	6057439	MD17G1074200	17	6020241	6020444
17	6007439	5957439	6057439	MD17G1073900	17	6007238	6008350	DNA binding	GO:0003677
17	6007439	5957439	6057439	MD17G1073800	17	5997263	5998174	DNA binding; regulation of transcription, DNA-dependent; sequence-specific DNA binding transcription factor activity	GO:0003677; GO:0003700; GO:0006355
17	6007439	5957439	6057439	MD17G1074300	17	6023494	6027103
17	6007439	5957439	6057439	MD17G1074500	17	6045587	6049491
17	6007439	5957439	6057439	MD17G1074400	17	6027661	6031123
17	6007439	5957439	6057439	MD17G1073700	17	5982154	5983379	DNA binding; regulation of transcription, DNA-dependent; sequence-specific DNA binding transcription factor activity	GO:0003677; GO:0003700; GO:0006355
17	6266178	6216178	6316178	MD17G1075200	17	6227040	6228278
17	6266178	6216178	6316178	MD17G1075700	17	6289571	6297955	damaged DNA binding; nucleotide-excision repair; nucleus; proteasomal ubiquitin-dependent protein catabolic process; protein binding	GO:0003684; GO:0005515; GO:0005634; GO:0006289; GO:0043161
17	6266178	6216178	6316178	MD17G1075900	17	6299903	6301923	ATP binding; nucleic acid binding	GO:0003676; GO:0005524
17	6266178	6216178	6316178	MD17G1075400	17	6274023	6278017
17	6266178	6216178	6316178	MD17G1075800	17	6298001	6299648
17	6266178	6216178	6316178	MD17G1075600	17	6286661	6289339	ribosome; structural constituent of ribosome; translation	GO:0003735; GO:0005840; GO:0006412
17	6266178	6216178	6316178	MD17G1075300	17	6265145	6266557	ATP binding; nucleic acid binding	GO:0003676; GO:0005524
17	6324600	6274600	6374600	MD17G1076800	17	6367072	6368707
17	6324600	6274600	6374600	MD17G1076300	17	6332261	6334201	cell cycle	GO:0007049
17	6324600	6274600	6374600	MD17G1076900	17	6369884	6371234
17	6324600	6274600	6374600	MD17G1076100	17	6324420	6325702	ribosome; structural constituent of ribosome; translation	GO:0003735; GO:0005840; GO:0006412
17	6324600	6274600	6374600	MD17G1076200	17	6326047	6330708	damaged DNA binding; nucleotide-excision repair; nucleus; proteasomal ubiquitin-dependent protein catabolic process; protein binding	GO:0003684; GO:0005515; GO:0005634; GO:0006289; GO:0043161
17	6324600	6274600	6374600	MD17G1076700	17	6346480	6349496	heme binding; iron ion binding; oxidation-reduction process; oxidoreductase activity, acting on paired donors, with incorporation or reduction of molecular oxygen	GO:0005506; GO:0016705; GO:0020037; GO:0055114
17	6324600	6274600	6374600	MD17G1076000	17	6305231	6316181
17	6852592	6802592	6902592	MD17G1082600	17	6891821	6892066	folic acid binding; metabolic process; transferase activity	GO:0005542; GO:0008152; GO:0016740
17	6852592	6802592	6902592	MD17G1082000	17	6837904	6841475
17	6852592	6802592	6902592	MD17G1082300	17	6877476	6881284	acetylglucosaminyltransferase activity; membrane	GO:0008375; GO:0016020
17	6852592	6802592	6902592	MD17G1081900	17	6833929	6837414	pseudouridine synthesis; ribosome biogenesis	GO:0001522; GO:0042254
17	6852592	6802592	6902592	MD17G1082700	17	6892068	6892923
17	6852592	6802592	6902592	MD17G1082100	17	6852505	6855141	ATP binding; calcium ion binding; protein kinase activity; protein phosphorylation	GO:0004672; GO:0005509; GO:0005524; GO:0006468
17	6852592	6802592	6902592	MD17G1081700	17	6815155	6815829
17	6852592	6802592	6902592	MD17G1082400	17	6881298	6883159	folic acid binding; metabolic process; transferase activity	GO:0005542; GO:0008152; GO:0016740
17	6852592	6802592	6902592	MD17G1081500	17	6809424	6812914	integral to membrane; protein transport	GO:0015031; GO:0016021
17	6852592	6802592	6902592	MD17G1081600	17	6813444	6815088	protein binding	GO:0005515
17	6852592	6802592	6902592	MD17G1081800	17	6824699	6824905
17	6852592	6802592	6902592	MD17G1082500	17	6886208	6891819	folic acid binding; metabolic process; transferase activity	GO:0005542; GO:0008152; GO:0016740
17	8369574	8319574	8419574	MD17G1098900	17	8394267	8399524	aspartic-type endopeptidase activity; lipid metabolic process; proteolysis	GO:0004190; GO:0006508; GO:0006629
17	8369574	8319574	8419574	MD17G1098500	17	8363471	8369751	ATP binding; metal ion binding	GO:0005524; GO:0046872
17	8369574	8319574	8419574	MD17G1098700	17	8381923	8384359	endoplasmic reticulum; integral to membrane; intracellular protein transport	GO:0005783; GO:0006886; GO:0016021
17	8369574	8319574	8419574	MD17G1098000	17	8341548	8342658
17	8369574	8319574	8419574	MD17G1098300	17	8355194	8358904	copper ion binding; oxidation-reduction process; oxidoreductase activity	GO:0005507; GO:0016491; GO:0055114
17	8369574	8319574	8419574	MD17G1098100	17	8343658	8344380	membrane; transport; transporter activity	GO:0005215; GO:0006810; GO:0016020
17	8369574	8319574	8419574	MD17G1098600	17	8370623	8375633	dihydrolipoyllysine-residue succinyltransferase activity; metabolic process; oxoglutarate dehydrogenase complex; transferase activity, transferring acyl groups; tricarboxylic acid cycle	GO:0004149; GO:0006099; GO:0008152; GO:0016746; GO:0045252
17	8369574	8319574	8419574	MD17G1098800	17	8387130	8388395	ATP binding; protein kinase activity; protein phosphorylation	GO:0004672; GO:0005524; GO:0006468
17	8369574	8319574	8419574	MD17G1099000	17	8402127	8405223	regulation of transcription, DNA-dependent; sequence-specific DNA binding; sequence-specific DNA binding transcription factor activity	GO:0003700; GO:0006355; GO:0043565
17	8369574	8319574	8419574	MD17G1098400	17	8360399	8361307
17	8896453	8846453	8946453	MD17G1105100	17	8914153	8917345	protein domain specific binding	GO:0019904
17	8896453	8846453	8946453	MD17G1105200	17	8936686	8937522	binding; protein binding	GO:0005488; GO:0005515
17	8896453	8846453	8946453	MD17G1105500	17	8942449	8942879	RNA binding	GO:0003723
17	8896453	8846453	8946453	MD17G1104800	17	8897495	8898071
17	8896453	8846453	8946453	MD17G1105300	17	8938619	8940826
17	8896453	8846453	8946453	MD17G1105400	17	8941577	8942447
17	8896453	8846453	8946453	MD17G1105000	17	8907217	8909570
17	8896453	8846453	8946453	MD17G1104300	17	8849008	8876494
17	8896453	8846453	8946453	MD17G1104700	17	8896489	8897194	ATP binding; nucleic acid binding	GO:0003676; GO:0005524
17	8896453	8846453	8946453	MD17G1104600	17	8894928	8896396
17	8896453	8846453	8946453	MD17G1104500	17	8880377	8882332
17	8896453	8846453	8946453	MD17G1104900	17	8902594	8907194	ATP binding; protein folding; unfolded protein binding	GO:0005524; GO:0006457; GO:0051082
17	8896453	8846453	8946453	MD17G1104400	17	8877643	8879421
17	9037373	8987373	9087373	MD17G1106200	17	9047444	9052507
17	9037373	8987373	9087373	MD17G1106300	17	9066736	9068460	oxidation-reduction process; oxidoreductase activity	GO:0016491; GO:0055114
17	9037373	8987373	9087373	MD17G1106000	17	9032032	9034590	1-phosphatidylinositol binding; clathrin binding; clathrin coat assembly; clathrin-coated vesicle; phospholipid binding	GO:0005543; GO:0005545; GO:0030136; GO:0030276; GO:0048268
17	9037373	8987373	9087373	MD17G1105800	17	8991224	8993515	lipid metabolic process; oxidation-reduction process; oxidoreductase activity, acting on paired donors, with oxidation of a pair of donors resulting in the reduction of molecular oxygen to two molecules of water	GO:0006629; GO:0016717; GO:0055114
17	9037373	8987373	9087373	MD17G1106100	17	9035970	9038717	binding; protein binding	GO:0005488; GO:0005515
17	9037373	8987373	9087373	MD17G1105900	17	9017267	9020267	lipid metabolic process; oxidation-reduction process; oxidoreductase activity, acting on paired donors, with oxidation of a pair of donors resulting in the reduction of molecular oxygen to two molecules of water	GO:0006629; GO:0016717; GO:0055114
