# Supplementary material for: Genomic consequences of apple improvement
Source: Hortic Res. 2021 Jan 1;8:9. doi: 10.1038/s41438-020-00441-7 (PMC7775473; doi:10.1038/s41438-020-00441-7)
Supplement: Supplementary file 3 — Supplementary Tables - zipped [file 41438_2020_441_MOESM3_ESM.zip › supp tables/TableS14.txt]

GO enrichment dessert apples

flavonoid biosynthetic process
'de novo' IMP biosynthetic process
cell surface receptor signaling pathway
regulation of salicylic acid mediated signaling pathway
regulation of ARF protein signal transduction
lignin catabolic process
positive regulation of catalytic activity
mRNA splice site selection
auxin transport
cation transport

GO enrichment cider apples

oligopeptide transport
ribosome biogenesis
cobalamin biosynthetic process
proteasome-mediated ubiquitin-dependent protein catabolic process
nucleotide-excision repair
malate transport
tRNA methylation
translation
glutaminyl-tRNA aminoacylation
tyrosine biosynthetic process
