# Supplementary material for: Genomic consequences of apple improvement
Source: Hortic Res. 2021 Jan 1;8:9. doi: 10.1038/s41438-020-00441-7 (PMC7775473; doi:10.1038/s41438-020-00441-7)
Supplement: Supplementary file 3 — Supplementary Tables - zipped [file 41438_2020_441_MOESM3_ESM.zip › supp tables/TableS15.txt]

chr	position	gwas_p_value	xpehh
9	32436474	6.71707730862965e-08	0.230261
9	32536770	1.48119984472786e-11	0.295341
9	32555731	1.37637442066478e-06	0.351143
9	32742086	3.32500020213201e-12	0.448135
9	33127897	2.19874186043969e-14	0.399959
9	33717323	9.12087944758247e-19	0.448651
9	33799031	9.61780062071479e-19	0.437847
9	34036439	7.45501059463539e-10	0.179281
9	34036456	3.6751146691853e-11	0.185903
9	34169032	2.25848572070614e-16	0.439934
9	34179574	1.3439375134937e-17	0.435122
9	34179591	1.3439375134937e-17	0.435122
9	34179598	4.02827584864862e-09	0.536608
9	34341345	1.95542270116051e-08	0.518442
9	34577918	3.25420680254658e-15	0.576593
9	34577924	9.96248028855851e-10	0.658728
9	34577925	1.60350715091908e-08	0.652363
9	34663497	2.51614377362589e-13	0.631825
9	34663503	3.45589063698995e-14	0.669228
9	35372907	1.04278069379224e-06	0.614751
9	35372916	1.04278069379224e-06	0.614751
9	35868403	1.54759998301405e-08	0.46711
