# Supplementary material for: Genomic consequences of apple improvement
Source: Hortic Res. 2021 Jan 1;8:9. doi: 10.1038/s41438-020-00441-7 (PMC7775473; doi:10.1038/s41438-020-00441-7)
Supplement: Supplementary file 3 — Supplementary Tables - zipped [file 41438_2020_441_MOESM3_ESM.zip › supp tables/TableS16.txt]

chr	position	xpehh
1	18826388	0.178054
1	18857454	0.176791
1	18857504	0.183202
1	19005252	0.195202
1	19014446	0.221106
1	19015825	0.220974
1	19015843	0.235743
1	19015844	0.238692
1	19015901	0.243191
1	19015902	0.243602
1	19015903	0.242656
1	19047357	0.200542
1	19047395	0.206563
1	19047398	0.18619
1	19110112	0.218484
1	19126121	0.188848
1	19126122	0.188848
1	19172748	0.180579
1	19172834	0.177581
1	19172841	0.177528
1	19188735	0.176514
1	19215180	0.194685
1	19215873	0.226527
1	19215939	0.233846
1	19221197	0.217754
1	19221239	0.215452
1	19279184	0.245656
1	19279395	0.231733
1	19279410	0.207706
1	19538227	0.2026
1	19567121	0.206011
1	19567125	0.189866
1	19567143	0.208124
1	19567144	0.208124
1	19567153	0.210066
1	19582050	0.21204
1	20301421	0.181648
1	20548526	0.19247
1	20548530	0.184296
1	20548582	0.19788
1	20585026	0.183437
1	20585036	0.177352
1	21026685	0.185486
1	21034208	0.177022
1	21074950	0.181714
1	21474679	0.179811
1	21505603	0.178453
1	29418267	0.175861
1	29439212	0.175141
1	29453180	0.173282
1	29458633	0.176478
1	29578953	0.172944
1	29657008	0.179694
1	29657613	0.193494
1	29693901	0.18528
1	29693915	0.179929
2	9956106	0.198246
2	10362973	0.173602
2	10550528	0.176291
2	10622842	0.205499
2	10812561	0.203926
2	10812580	0.203926
2	10812597	0.203926
2	10812600	0.204134
2	11405258	0.183497
2	11731219	0.202743
2	11771772	0.173546
2	16711497	0.1985
2	16711499	0.208209
2	16711528	0.211141
2	16711554	0.183284
2	16752101	0.172945
2	16771137	0.188271
2	16789908	0.181166
2	16789940	0.199061
2	16809647	0.205459
2	16851853	0.174315
2	17663059	0.174842
2	25736220	0.176737
2	25891478	0.176151
2	25986053	0.176343
2	29447726	0.179799
3	2390180	0.1761
3	2485365	0.192612
3	2485374	0.196083
3	2485387	0.235813
3	2485398	0.239425
3	2485402	0.231458
3	2485408	0.235903
3	2486630	0.188295
3	2486642	0.178314
3	2486667	0.181273
3	2781896	0.185192
3	2781972	0.186785
3	2782044	0.193686
3	2782065	0.17525
3	2782079	0.173544
3	2782163	0.184599
3	2782851	0.177012
3	2782863	0.173449
3	3403841	0.178667
3	3435866	0.180194
3	3435867	0.187856
3	3435878	0.176021
3	5446790	0.187991
3	5451668	0.20334
3	5456218	0.172874
3	6411173	0.197828
3	6581865	0.185715
3	6995101	0.172558
3	7346622	0.180399
3	26331874	0.194644
3	26397493	0.179276
3	26397507	0.173355
3	26398593	0.177741
3	26898030	0.178438
3	26898035	0.178063
3	27004768	0.174193
3	27004772	0.175022
3	27006143	0.17578
3	27377228	0.175915
3	27638066	0.180978
3	27638128	0.18618
3	27638173	0.197574
3	27638195	0.203738
3	27638201	0.17595
3	28240359	0.190591
3	28329271	0.209428
3	28329286	0.209428
3	28412363	0.173886
3	28768698	0.175014
3	36633862	0.181626
3	36633864	0.181626
3	36633872	0.220474
3	36659908	0.185977
3	36725841	0.224336
3	36737718	0.278848
3	36752613	0.30257
3	36752622	0.344616
3	36752625	0.326644
3	36752630	0.307515
3	36760847	0.297373
3	36760853	0.307767
3	36777578	0.270327
3	36783669	0.245653
3	36813193	0.232723
3	36814874	0.223633
3	36820773	0.256159
3	36820788	0.236362
3	36820789	0.228458
3	36829036	0.255513
3	36829056	0.255513
3	36829079	0.22884
3	36839013	0.204919
3	36900486	0.193059
3	36932421	0.234096
3	36932530	0.250701
3	36935025	0.240258
3	36941774	0.210601
3	36941875	0.226326
3	36948596	0.219041
3	36948617	0.223121
3	37024119	0.193668
3	37112187	0.173662
3	37182621	0.19319
3	37242248	0.193637
3	37242265	0.192415
3	37242867	0.181634
3	37247924	0.191886
3	37261937	0.187259
3	37275447	0.207133
3	37279998	0.220698
3	37287625	0.189519
3	37306403	0.197742
3	37311925	0.209354
3	37315550	0.223589
3	37412467	0.209872
3	37460552	0.221201
4	11374058	0.187135
4	27388926	0.195635
4	27388954	0.261667
4	27390827	0.218466
4	27390830	0.220848
4	27390835	0.230295
4	27390886	0.235023
4	27390893	0.227216
4	27390896	0.211856
4	27456140	0.192226
4	27512235	0.181948
4	28435097	0.18976
4	28436371	0.173182
4	28436380	0.173182
4	28436390	0.173182
4	28436429	0.181149
4	29872558	0.21226
4	29872567	0.215866
4	32227856	0.197602
5	5985089	0.174169
5	10049537	0.182227
5	11204582	0.206894
5	11284744	0.176588
5	11284769	0.201687
5	16377038	0.180608
5	16377050	0.19296
5	16377051	0.191758
5	16377063	0.181221
5	30247811	0.19222
5	30257074	0.194983
5	30257076	0.189809
5	30259064	0.199504
5	40683126	0.185999
5	40699446	0.178697
5	40707299	0.185942
5	43128144	0.197047
5	43128148	0.215563
6	684228	0.186637
6	21706715	0.187728
6	21706737	0.19574
6	21706774	0.202226
6	27596668	0.204672
6	27680176	0.187965
7	640977	0.179638
7	652730	0.188117
7	21250349	0.173799
7	21292331	0.200129
7	21292353	0.174489
7	26962525	0.182914
7	27198648	0.178936
7	27353114	0.190178
7	27353154	0.191079
7	28739510	0.200805
7	28739523	0.203924
7	28739548	0.203924
7	29783591	0.175223
7	29783604	0.175223
7	29787648	0.191867
7	29860906	0.178365
7	29953423	0.200266
7	29953430	0.188261
7	29993810	0.207704
7	29993833	0.188253
7	29994684	0.217485
7	29994708	0.264004
7	29994709	0.264004
7	30000508	0.189793
7	30016725	0.203925
7	30033952	0.185347
7	30036450	0.183016
7	30125139	0.183047
7	30125183	0.183047
7	30155024	0.188261
7	30155127	0.192515
7	30156073	0.178258
7	30163219	0.175359
7	30169836	0.174436
7	30183699	0.175784
7	30332910	0.193412
7	30340277	0.181576
7	30347003	0.20196
7	30366197	0.192308
7	30366245	0.20181
7	30368071	0.204397
7	30368084	0.208638
7	30368093	0.216701
7	30377700	0.2057
7	30420569	0.207965
7	30421002	0.19636
7	30421509	0.189814
7	30442438	0.201513
7	30442454	0.201513
7	30633388	0.182273
7	30633398	0.175778
7	30633411	0.179629
7	30633465	0.200521
7	30633484	0.190529
7	30633490	0.192382
7	30633497	0.182175
7	30633518	0.184002
7	30633577	0.182135
7	30657472	0.181228
7	30670882	0.185613
7	30670886	0.197792
7	30709443	0.208543
7	30709449	0.213907
7	30709479	0.198841
7	30774032	0.17807
7	30774094	0.204179
7	30774095	0.174139
7	30774104	0.173958
7	30855693	0.175684
7	30910899	0.176193
7	30940413	0.180737
7	30940424	0.181838
7	30940446	0.18184
7	30940729	0.199366
7	30940753	0.183457
7	30940762	0.189054
7	30940781	0.197748
7	30940804	0.197653
7	30957552	0.19349
7	30988109	0.187726
7	31003162	0.17868
7	31014087	0.186863
7	31014095	0.17526
7	31014124	0.201766
7	31014139	0.200632
7	31015099	0.198331
7	31015126	0.198331
7	31034120	0.206065
7	31034142	0.21097
7	31040963	0.189386
7	31061884	0.188093
7	31061905	0.179189
7	31070693	0.173587
7	32452354	0.190579
7	32452359	0.192365
7	32452371	0.19903
7	32452393	0.21127
7	32452439	0.180658
7	32452471	0.173101
7	32452475	0.173532
7	32452483	0.173537
7	32731046	0.172551
7	34001133	0.180895
7	34001147	0.174241
7	34001155	0.198895
7	34284692	0.177057
7	34284704	0.192749
7	34284735	0.223205
7	34284739	0.224137
7	34284752	0.216832
7	34292748	0.188034
7	34292777	0.17852
7	34293863	0.182286
7	34299323	0.194691
7	34299338	0.191191
7	34327111	0.20279
7	34327132	0.179016
7	34348147	0.180474
7	34412972	0.191655
7	34444187	0.190641
7	34444188	0.226971
7	34444336	0.226315
7	34444441	0.223586
7	34444447	0.205526
7	34459390	0.189306
7	34464760	0.193856
7	34464761	0.193856
7	34464780	0.173416
7	34464785	0.18503
7	34636974	0.185276
7	34637008	0.180843
7	34637018	0.177595
7	34637023	0.178524
7	34637073	0.175125
7	34987777	0.18219
7	34987813	0.18501
7	35479415	0.182119
7	35602949	0.175892
8	271375	0.179149
8	271386	0.194581
8	271406	0.174914
8	352608	0.173217
8	358713	0.18461
8	379689	0.173586
8	571057	0.205154
8	614772	0.216988
8	614889	0.186346
8	647727	0.222331
8	658069	0.201825
8	658085	0.249106
8	666778	0.232312
8	668832	0.242615
8	669459	0.261728
8	669527	0.252956
8	669542	0.254748
8	669552	0.200991
8	694049	0.194154
8	694078	0.19285
8	696411	0.212761
8	696414	0.212761
8	696452	0.213611
8	1344108	0.182904
8	1344120	0.200122
8	1344170	0.193678
8	1352167	0.181484
8	1638443	0.189602
8	1669827	0.20695
8	1669834	0.20695
8	1669925	0.204656
8	1669931	0.204656
8	2133760	0.216357
8	2133771	0.216357
8	2133808	0.207794
8	2145461	0.21119
8	2147861	0.177434
8	2147869	0.181365
8	2147879	0.176648
8	2171792	0.178332
8	2171830	0.187979
8	2173674	0.22116
8	2173712	0.217515
8	2181161	0.210477
8	2181174	0.200245
8	2181189	0.21088
8	2444227	0.176059
8	2455949	0.172576
8	2455978	0.172618
8	2457409	0.173585
8	2676546	0.182238
8	2676553	0.195178
8	2676561	0.19403
8	2676562	0.180073
8	3080362	0.199043
8	3341818	0.186452
8	3384421	0.205498
8	3384490	0.243977
8	3390864	0.230971
8	3390902	0.230971
8	3391510	0.230287
8	3393410	0.235049
8	3407163	0.199531
8	3407179	0.221468
8	3407185	0.209528
8	3407186	0.202486
8	3407211	0.216036
8	3407213	0.204763
8	3407292	0.247542
8	3407325	0.178909
8	3407343	0.183193
8	4699829	0.180311
8	4750256	0.181938
8	5534177	0.177783
8	5548332	0.211621
8	5548343	0.209886
8	5587393	0.195095
8	6027189	0.196461
8	6190526	0.177179
8	6191428	0.214641
8	6191432	0.263017
8	6191437	0.230251
8	6199677	0.182283
8	6199695	0.201975
8	6199820	0.199864
8	6199832	0.172931
8	6212024	0.216414
8	6212057	0.197021
8	6219561	0.240253
8	6219574	0.257684
8	6219868	0.185556
8	6247694	0.180191
8	7130833	0.174799
8	7132660	0.175427
8	7210811	0.19701
8	7224472	0.173146
8	7241236	0.181215
8	7244869	0.239348
8	7244874	0.24198
8	7244896	0.245669
8	7244931	0.263256
8	7249398	0.224618
8	7259990	0.228834
8	7269844	0.2396
8	7269871	0.242148
8	7270211	0.273385
8	7271984	0.271084
8	7271992	0.271485
8	7272004	0.277453
8	7273443	0.285379
8	7273446	0.28157
8	7273481	0.277596
8	7273505	0.284328
8	7273508	0.245002
8	7283864	0.21667
8	7357699	0.238685
8	7398019	0.26611
8	7409039	0.256135
8	7409057	0.271254
8	7409070	0.245035
8	7409079	0.236859
8	7416505	0.198793
8	7416592	0.20417
8	7502210	0.224597
8	7516642	0.189611
8	7528019	0.192708
8	7571768	0.248895
8	7574067	0.246825
8	7574081	0.224848
8	7658944	0.239111
8	7700035	0.246397
8	7707966	0.200383
8	7708024	0.208853
8	7721274	0.18898
8	7751048	0.176143
8	7751072	0.177554
8	7751092	0.176693
8	7765426	0.187242
8	7809125	0.20182
8	7969029	0.233614
8	7976492	0.244547
8	7985225	0.204264
8	7985242	0.206657
8	7985354	0.217216
8	7985419	0.201978
8	7985425	0.189618
8	7995788	0.192647
8	8029477	0.193077
8	8161734	0.181582
8	8185514	0.201863
8	8185538	0.1866
8	8185556	0.218242
8	8185586	0.187235
8	8187115	0.200053
8	8187140	0.19159
8	8187141	0.183209
8	8187143	0.184291
8	8196083	0.199099
8	8198421	0.177275
8	8198438	0.176475
8	8198458	0.17778
8	8222446	0.19147
8	8228604	0.24017
8	8228606	0.24017
8	8228614	0.201437
8	8228643	0.212884
8	8228709	0.229039
8	8228730	0.229457
8	8228731	0.222026
8	8257820	0.181968
8	8257870	0.179338
8	8257874	0.182914
8	8257879	0.178153
8	8384885	0.192072
8	8384887	0.189236
8	8384920	0.188843
8	11944796	0.19724
8	11948601	0.174616
8	18575488	0.195911
8	18575490	0.195875
8	18575492	0.202573
8	24772558	0.186265
8	24772583	0.18784
8	24772603	0.207777
8	24772617	0.225466
8	24772623	0.182805
8	24772645	0.18115
8	24973118	0.182131
8	24973148	0.225348
8	24973245	0.217064
8	24985106	0.213691
8	24992945	0.195141
8	24992948	0.202577
8	24992955	0.225047
8	24992956	0.220301
8	24992977	0.195513
8	25001686	0.184433
8	25029667	0.255108
8	25029672	0.261726
8	25029689	0.264857
8	25029693	0.28042
8	25029698	0.255726
8	25029714	0.257023
8	25029728	0.246351
8	25029754	0.240192
8	25029779	0.244517
8	25657578	0.243549
8	25671311	0.22972
8	25683252	0.254697
8	25683258	0.182983
8	25697812	0.183867
8	25774005	0.193598
8	25866031	0.180035
8	27417748	0.192362
8	27417765	0.177699
8	27840716	0.174342
8	27910663	0.188469
8	28263772	0.178156
8	28287581	0.186645
8	28324393	0.210435
8	28361879	0.187147
8	28361939	0.2524
8	28376858	0.213899
8	28385370	0.217406
8	28391658	0.212254
8	28391684	0.211196
8	28403692	0.184319
8	28720865	0.178579
8	30629752	0.193337
8	30629755	0.190047
8	30631801	0.180499
8	30657723	0.213705
8	30657840	0.178651
8	30671710	0.198181
8	30671712	0.198534
8	30671742	0.205572
8	30671761	0.202477
8	30675552	0.180733
8	30675558	0.174615
8	30675576	0.176064
8	30675582	0.176064
8	30903548	0.174726
8	30904152	0.174748
8	31133221	0.177757
8	31214498	0.192213
8	31218171	0.202909
8	31218174	0.209439
9	817651	0.177652
9	1683830	0.184175
9	1964009	0.203865
9	1964037	0.1792
9	1964051	0.1792
9	1964057	0.187364
9	1964059	0.183802
9	1970563	0.179091
9	1970584	0.204542
9	1970598	0.175798
9	1970600	0.175798
9	1970604	0.175182
9	1984978	0.204256
9	6881683	0.183817
9	18642765	0.197332
9	18644815	0.173314
9	18644846	0.188986
9	28368493	0.196712
9	28387867	0.179128
9	28623130	0.197856
9	28936946	0.183074
9	31297201	0.202347
9	31297206	0.190277
9	31297209	0.192257
9	31297212	0.180873
9	31714617	0.18053
9	31714631	0.18053
9	31714674	0.183226
9	31714680	0.181373
9	34369587	0.184958
9	34451198	0.184002
9	34603820	0.175877
9	35872808	0.175859
10	144585	0.216174
10	176010	0.198706
10	176039	0.174564
10	200578	0.237301
10	211478	0.287763
10	211493	0.216967
10	211519	0.177471
10	218884	0.178632
10	519686	0.19603
10	519707	0.221099
10	519709	0.226057
10	519715	0.226057
10	519720	0.176015
10	639738	0.187687
10	652985	0.197948
10	707553	0.199243
10	708277	0.2182
10	708307	0.217403
10	708311	0.212054
10	1479106	0.181041
10	1553822	0.179594
10	1553826	0.175679
10	1561394	0.17787
10	1729247	0.187185
10	2501874	0.179395
10	2502799	0.175948
10	2502800	0.175948
10	2502805	0.173817
10	29430086	0.174251
10	29444495	0.188201
10	29466076	0.175305
10	29575071	0.185896
10	29636028	0.17339
10	29671725	0.175522
10	29709958	0.176086
10	38458791	0.196653
11	4101330	0.177865
11	4109721	0.176021
11	4109735	0.197884
11	4111128	0.185299
11	4111200	0.205572
11	4111359	0.204925
11	4119230	0.207258
11	4739951	0.202601
11	4739952	0.18064
11	4739961	0.186136
11	4739962	0.186136
11	4739970	0.183164
11	4739984	0.182067
11	4763997	0.205547
11	4805625	0.220849
11	4805666	0.21384
11	4805728	0.224822
11	4810509	0.199241
11	14756857	0.177576
11	14883448	0.17842
11	14883463	0.183037
11	14883473	0.177481
11	14883488	0.210322
11	14883489	0.179719
11	15032819	0.17866
11	15032837	0.197547
11	15032851	0.197547
11	15051292	0.230418
11	15051300	0.2395
11	15051347	0.222953
11	15051360	0.185511
11	15067033	0.218996
11	15067039	0.219936
11	15067045	0.219936
11	15088077	0.20232
11	15088084	0.208266
11	15088117	0.229885
11	15088140	0.213701
11	15088154	0.213701
11	15088192	0.215202
11	15088216	0.215202
11	15088221	0.226865
11	15088228	0.211839
11	15088239	0.204763
11	15345918	0.23822
11	15345961	0.20882
11	15384330	0.19683
11	15455054	0.176985
11	15884575	0.20698
11	15884604	0.20397
11	15896819	0.208074
11	15922512	0.203823
11	15922522	0.214964
11	15922536	0.210353
11	15922563	0.21104
11	15992634	0.19149
11	15992644	0.17333
11	16327750	0.17556
11	16327756	0.206131
11	16985629	0.180728
11	16999440	0.177518
11	18466874	0.212946
11	18466884	0.215542
11	18466889	0.218368
11	18596779	0.208572
11	18596790	0.208572
11	18650969	0.202648
11	18808601	0.21041
11	18808616	0.198093
11	18810150	0.197727
11	18860650	0.173183
11	19086159	0.182606
11	26735561	0.181076
11	26735581	0.172769
12	915465	0.190816
12	929444	0.174588
12	929446	0.174547
12	4644019	0.178623
12	5015559	0.173831
12	10154151	0.1853
12	10389608	0.184868
12	10389643	0.184264
12	10576083	0.191873
12	10576102	0.192836
12	10581431	0.193631
12	10581438	0.194156
12	10775449	0.221153
12	10858152	0.202147
12	10952331	0.177561
12	10952343	0.195358
12	11137017	0.199942
12	11137045	0.197872
12	11137063	0.18014
12	11169062	0.193461
12	11169272	0.189475
12	11169275	0.186733
12	11180907	0.176724
12	11180924	0.195898
12	11397764	0.182748
12	11412835	0.197657
12	11522410	0.204626
12	11537467	0.241626
12	11603435	0.203694
12	12180139	0.175685
12	12180451	0.173675
12	12213887	0.197412
12	12260506	0.183961
12	16020189	0.184971
12	16431039	0.182707
12	16827748	0.180878
12	20190670	0.177361
12	20190676	0.172555
12	20190762	0.175121
12	20190796	0.177791
12	20190815	0.173807
12	20248399	0.18586
12	20248416	0.19111
12	25947843	0.178424
12	26044699	0.191618
12	26069624	0.177364
12	26076363	0.172831
12	26076383	0.173674
12	26082000	0.212111
12	26082029	0.215207
12	26082038	0.244254
12	26082047	0.247061
12	26084814	0.264611
12	26084884	0.210624
12	26084891	0.211228
12	26084899	0.193847
12	26146996	0.211675
12	26150777	0.209361
12	27041875	0.176978
12	29172012	0.190727
12	29191714	0.202448
12	29191738	0.202448
13	3012172	0.177069
13	3071763	0.212967
13	3085609	0.206445
13	3085671	0.21298
13	3085739	0.182254
13	3090755	0.203728
13	3090756	0.210331
13	3548164	0.201379
13	3559322	0.196925
13	3616617	0.19164
13	3616635	0.177367
13	3616639	0.184051
13	4682135	0.191263
13	4682219	0.183054
13	4691548	0.195582
13	4693152	0.216092
13	4861791	0.173554
13	4885281	0.176038
13	4885382	0.207466
13	5130770	0.187813
13	5131965	0.179192
13	5188424	0.241786
13	5193549	0.211404
13	5206161	0.209504
13	5206162	0.238615
13	5206195	0.251448
13	5206197	0.251448
13	5208581	0.229835
13	5403728	0.189588
13	5403746	0.178165
13	5421036	0.199348
13	5451768	0.207088
13	14726010	0.237636
13	14739886	0.256259
13	14760705	0.257352
13	14760713	0.266153
13	14763571	0.275751
13	14763573	0.265337
13	14763636	0.265903
13	14768072	0.24347
13	14768079	0.247069
13	14768103	0.219087
13	14768105	0.20479
13	14784268	0.189823
13	14785101	0.19508
13	14856920	0.174895
13	14856938	0.212225
13	14941126	0.179043
13	14963686	0.178852
13	15019284	0.183688
13	15019314	0.207642
13	15053924	0.181517
13	15056123	0.17654
13	15099981	0.188139
13	42653925	0.183275
14	40607	0.192986
14	362846	0.193804
14	362849	0.193569
14	362869	0.182884
14	362871	0.174164
14	397691	0.177058
14	646042	0.179202
14	646044	0.183962
14	646533	0.1889
14	646535	0.188513
14	720706	0.192909
14	725741	0.172975
14	726828	0.1755
14	1003385	0.172633
14	1146449	0.182193
14	1146511	0.186452
14	1146536	0.204118
14	1146631	0.19459
14	1154618	0.209086
14	1155176	0.199723
14	1155461	0.20909
14	1155479	0.20744
14	1174755	0.188191
14	1189441	0.184903
14	2434765	0.203161
14	2487132	0.176998
14	2487149	0.177888
14	2512976	0.207234
14	2512977	0.235419
14	2512992	0.246681
14	2513015	0.238166
14	2513023	0.228268
14	2513056	0.21185
14	2513150	0.184828
14	2523553	0.18917
14	2530628	0.18421
14	2530629	0.228812
14	2565640	0.19704
14	2565643	0.24147
14	2574321	0.202579
14	2574325	0.1904
14	2609434	0.203464
14	2612121	0.184315
14	2632534	0.193235
14	2632537	0.193145
14	2649860	0.189451
14	2811482	0.175697
14	2811527	0.191066
14	2813499	0.176777
14	2813516	0.193195
14	2873647	0.191034
14	2873653	0.20356
14	3045651	0.174
14	3045660	0.175405
14	3045707	0.17619
14	3045709	0.17619
14	3045710	0.175984
14	3045739	0.186416
14	5577815	0.181195
14	6422716	0.201565
14	6456045	0.199163
14	6909449	0.218515
14	7055167	0.23832
14	7055215	0.248411
14	7057929	0.17761
14	7057937	0.210703
14	7058077	0.186688
14	7061271	0.217481
14	7109007	0.207589
14	7121636	0.214542
14	7313832	0.179867
14	7313857	0.17347
14	7473169	0.21341
14	7473207	0.244987
14	20411004	0.17544
14	20411043	0.174381
14	20672420	0.172611
14	28994837	0.180259
14	29000287	0.18393
14	29005146	0.180362
14	29005719	0.18008
14	29005769	0.180297
14	29046255	0.172635
14	29266220	0.179877
14	29329463	0.176048
14	29339590	0.18523
14	29342685	0.184145
14	29342689	0.183983
15	1153175	0.176252
15	1182173	0.17487
15	1189020	0.172604
15	1196051	0.194553
15	1363759	0.198599
15	1617021	0.179799
15	1617027	0.179824
15	3022328	0.181084
15	3022367	0.175047
15	3024026	0.178641
15	3063719	0.179255
15	3127189	0.184147
15	3140476	0.176375
15	3144246	0.183112
15	3144258	0.184026
15	3144278	0.184779
15	3146054	0.184779
15	3147670	0.184425
15	3147682	0.184555
15	3174516	0.175533
15	3190165	0.174871
15	3277213	0.174656
15	3284828	0.175799
15	3287073	0.174318
15	3320819	0.201817
15	3320834	0.200499
15	3320835	0.184634
15	4602156	0.185803
15	4629577	0.198464
15	4633685	0.1969
15	4661127	0.17621
15	4706142	0.176596
15	4706214	0.218345
15	4706226	0.218763
15	4706249	0.209232
15	4719215	0.174783
15	4790835	0.175296
15	4799382	0.193409
15	4825074	0.19719
15	4837473	0.183705
15	4855182	0.179495
15	4855196	0.173249
15	5115069	0.173629
15	5119378	0.181292
15	6931286	0.193677
15	9757750	0.188136
15	9759456	0.172813
15	9793920	0.185521
15	9793944	0.185521
15	9827004	0.18862
15	9827045	0.18862
15	9966041	0.182476
15	9970173	0.172587
15	10026253	0.176434
15	10026283	0.210334
15	10026284	0.20863
15	10026375	0.212165
15	10026378	0.19229
15	10158344	0.191655
15	10190509	0.193248
15	10190538	0.194108
15	10190554	0.21004
15	10190573	0.205409
15	10192298	0.200289
15	10192313	0.206887
15	10192375	0.210336
15	10192403	0.236263
15	10291870	0.189404
15	10292535	0.175286
15	10306861	0.175743
15	10403410	0.181424
15	10425933	0.176974
15	10427846	0.193956
15	10427964	0.195527
15	10431615	0.196343
15	10435415	0.198098
15	10442585	0.199787
15	10442606	0.212895
15	10445125	0.216236
15	10445130	0.223559
15	10445145	0.22016
15	10508441	0.192983
15	10534257	0.207384
15	10534260	0.229399
15	10537921	0.221282
15	10537953	0.22172
15	10537986	0.223185
15	10538050	0.219711
15	10538082	0.226287
15	10538085	0.213159
15	10538750	0.199173
15	10557414	0.213404
15	10557421	0.21342
15	10577526	0.190788
15	10586708	0.212159
15	10597757	0.209934
15	10599075	0.212716
15	10603049	0.21978
15	10615395	0.205439
15	10615931	0.208582
15	10719087	0.227342
15	10719139	0.221404
15	10719147	0.215542
15	10719216	0.209319
15	10719218	0.190629
15	10748989	0.203436
15	10829013	0.211674
15	10871235	0.186464
15	10881302	0.198809
15	10882086	0.183638
15	10953209	0.199982
15	10957566	0.220363
15	10957567	0.220363
15	11011497	0.197803
15	11011506	0.195235
15	11052612	0.214093
15	11052663	0.226051
15	11149576	0.241619
15	11160073	0.233509
15	11167859	0.268808
15	11167863	0.246331
15	11177708	0.253127
15	11185469	0.241874
15	11290848	0.201392
15	11290873	0.201392
15	11388513	0.222945
15	11391919	0.222035
15	11488587	0.230886
15	11497505	0.191567
15	11497532	0.210647
15	11497539	0.210647
15	11497549	0.178206
15	11599214	0.174886
15	11905608	0.226179
15	11919494	0.198981
15	11919518	0.198981
15	11934227	0.205712
15	11934228	0.180657
15	11959092	0.234451
15	11959100	0.231032
15	12015976	0.186459
15	12093618	0.17516
15	12242225	0.198712
15	12243204	0.180242
15	12357685	0.177313
15	12358506	0.212901
15	12358517	0.207719
15	12358536	0.207719
15	12360029	0.204919
15	12360031	0.198659
15	12370521	0.181395
15	12477035	0.173014
15	12523558	0.176153
15	12523598	0.176153
15	13460857	0.17634
15	13460884	0.179814
15	13816809	0.172632
15	14030310	0.210058
15	14032367	0.211238
15	14787171	0.175092
15	14798654	0.183737
15	14798767	0.181485
15	14808887	0.190036
15	14808967	0.189071
15	14845077	0.186207
15	14845079	0.209883
15	14845092	0.213541
15	14847841	0.172963
15	14895522	0.194494
15	15094739	0.176735
15	15113970	0.177527
15	15194450	0.177863
15	18327340	0.175789
15	18378437	0.221822
15	18378470	0.2018
15	18384137	0.191383
15	18418356	0.193621
15	18418377	0.193646
15	18418378	0.191418
15	18418382	0.197152
15	18418397	0.220731
15	18418404	0.224703
15	18422007	0.208627
15	18450385	0.208627
15	18450427	0.230563
15	18533541	0.26924
15	18533559	0.28501
15	18576753	0.274752
15	18588263	0.283478
15	18593174	0.212095
15	18621706	0.218737
15	18638628	0.21552
15	18693993	0.196071
15	18715503	0.21936
15	18740656	0.237022
15	18799799	0.205811
15	18809180	0.208397
15	18809216	0.207797
15	18811126	0.207427
15	18869445	0.24973
15	18886789	0.212796
15	18917306	0.259662
15	18917978	0.275739
15	18921156	0.266127
15	18921248	0.275406
15	18931008	0.212199
15	18946765	0.205125
15	18946833	0.200827
15	18946837	0.20099
15	18947462	0.196546
15	18948340	0.200045
15	18948342	0.203383
15	18948513	0.201302
15	18952734	0.203781
15	18952746	0.203212
15	18952753	0.203826
15	18958937	0.204985
15	18958953	0.205387
15	18958963	0.205214
15	18984624	0.2351
15	19010511	0.194266
15	19012344	0.190485
15	19012345	0.192177
15	19012356	0.19599
15	19031779	0.198213
15	19045966	0.19469
15	19046954	0.195099
15	19080729	0.191108
15	19082544	0.191417
15	19082553	0.190179
15	19108987	0.253537
15	19191765	0.25874
15	19191768	0.255539
15	19191787	0.323334
15	19191856	0.372952
15	19191880	0.374617
15	19191885	0.378637
15	19193562	0.355879
15	19239381	0.344725
15	19239526	0.346618
15	19239572	0.347275
15	19245585	0.345661
15	19245599	0.217906
15	19246411	0.234167
15	19276131	0.216564
15	19276686	0.237247
15	19276851	0.239234
15	19328951	0.24759
15	19328955	0.197076
15	19328963	0.197151
15	19328987	0.214452
15	19328989	0.204288
15	19366584	0.273481
15	19456867	0.266867
15	19460894	0.305375
15	19490278	0.265026
15	19525358	0.235748
15	19546374	0.320668
15	19552953	0.281175
15	19553007	0.343219
15	19639674	0.30498
15	19639711	0.320177
15	19639727	0.306469
15	19639738	0.329045
15	19661204	0.296683
15	19661230	0.307797
15	19676180	0.290102
15	19676182	0.349464
15	19676219	0.308716
15	19676916	0.282796
15	19694923	0.294773
15	19824482	0.324267
15	19879511	0.353022
15	19879549	0.312641
15	19879570	0.319844
15	19881215	0.318907
15	19888864	0.321781
15	19892743	0.31112
15	19964146	0.293669
15	19964175	0.331015
15	19966732	0.33245
15	19966745	0.331132
15	19966818	0.333418
15	19966868	0.329421
15	19971964	0.347049
15	19974728	0.276031
15	19974826	0.278462
15	19974847	0.26207
15	19981291	0.261987
15	19981293	0.262048
15	19981299	0.263522
15	19981337	0.247379
15	20004305	0.240182
15	20043013	0.280356
15	20043036	0.226424
15	20077147	0.233021
15	20077177	0.250185
15	20109270	0.242484
15	20162228	0.286881
15	20162249	0.282846
15	20162262	0.290209
15	20162272	0.249281
15	20173449	0.2452
15	20173475	0.269352
15	20191956	0.265808
15	20192777	0.251792
15	20192785	0.251792
15	20202113	0.315765
15	20365584	0.305777
15	20365588	0.317147
15	20441699	0.294617
15	20441741	0.300707
15	20446090	0.334326
15	20446096	0.334326
15	20448765	0.329129
15	20457509	0.327235
15	20481174	0.331994
15	20481214	0.338609
15	20481223	0.307631
15	20481228	0.31235
15	20519570	0.307213
15	20626825	0.297443
15	20658322	0.326341
15	20708075	0.272673
15	20754941	0.224879
15	20756854	0.235614
15	20756874	0.276632
15	20756942	0.2701
15	20764134	0.253686
15	20788143	0.254402
15	20795995	0.259489
15	20796078	0.257194
15	20797594	0.254976
15	20811800	0.265217
15	20873505	0.242575
15	20879384	0.243586
15	20879491	0.2776
15	20892887	0.262461
15	20904888	0.28261
15	20904889	0.280894
15	20975040	0.274262
15	20975057	0.27502
15	20975092	0.305751
15	20994186	0.289638
15	20994214	0.292413
15	20995530	0.289932
15	20995587	0.307089
15	20999394	0.283874
15	21061375	0.25201
15	21061410	0.260159
15	21082776	0.251343
15	21084758	0.257686
15	21090335	0.284192
15	21158424	0.274877
15	21158428	0.274877
15	21158445	0.270486
15	21181735	0.264278
15	21259607	0.186182
15	21310888	0.220531
15	21310892	0.223002
15	21311155	0.220993
15	21311156	0.220993
15	21311242	0.219498
15	21340347	0.223
15	21341513	0.270109
15	21342632	0.247445
15	21402305	0.255561
15	21424940	0.275243
15	21424956	0.273246
15	21478019	0.303948
15	21484895	0.307011
15	21484937	0.330572
15	21484944	0.298149
15	21484969	0.293993
15	21577924	0.294947
15	21577937	0.310009
15	21605974	0.261844
15	21711029	0.276237
15	21771845	0.231722
15	21923290	0.293822
15	21936116	0.291863
15	21941492	0.343392
15	21942435	0.330404
15	21944399	0.333343
15	21945357	0.332914
15	21964486	0.322795
15	21967309	0.334271
15	22015429	0.302372
15	22027794	0.26053
15	22028682	0.263437
15	22028700	0.242752
15	22095994	0.247384
15	22113282	0.24853
15	22113321	0.240067
15	22158191	0.275311
15	22174853	0.277142
15	22226323	0.308592
15	22229109	0.292323
15	22388700	0.366558
15	22388734	0.385758
15	22388763	0.384368
15	22388767	0.38712
15	22388775	0.317344
15	22388776	0.313797
15	22443774	0.321373
15	22443794	0.310234
15	22443798	0.30626
15	22451668	0.320965
15	22452836	0.250231
15	22452855	0.250231
15	22468449	0.258692
15	22469269	0.257907
15	22501645	0.28688
15	22501650	0.28688
15	22640716	0.266243
15	22640727	0.266243
15	22654109	0.287126
15	22753516	0.284345
15	22763151	0.290272
15	22763155	0.243278
15	22829727	0.250322
15	22866218	0.252361
15	22872883	0.259499
15	22872887	0.258435
15	22872911	0.250083
15	22872912	0.257985
15	22892080	0.288229
15	22911153	0.298272
15	22911171	0.255794
15	22911179	0.268733
15	22911192	0.239946
15	22928019	0.249623
15	22928058	0.255191
15	22979085	0.232477
15	23020403	0.222384
15	23280057	0.238001
15	23393874	0.258284
15	23404953	0.259516
15	23487342	0.246637
15	23504315	0.24269
15	23504319	0.283834
15	23504332	0.283834
15	23504340	0.35968
15	23504364	0.356759
15	23505683	0.298462
15	23619895	0.244579
15	23624192	0.247984
15	23624969	0.248263
15	23646611	0.238132
15	23664277	0.239466
15	23736198	0.242741
15	23759317	0.242413
15	23759325	0.24213
15	23759327	0.248419
15	23759355	0.251526
15	23759386	0.245791
15	23760699	0.246982
15	23760739	0.246982
15	23789770	0.294212
15	23797467	0.288724
15	23822058	0.242651
15	23822059	0.229967
15	23822093	0.223992
15	23860041	0.233054
15	24090579	0.191047
15	24095645	0.192669
15	24095647	0.192669
15	24155367	0.182099
15	24178895	0.187847
15	24178915	0.21134
15	24178922	0.23237
15	24187562	0.228731
15	24191546	0.232286
15	24855623	0.17287
15	24874572	0.184085
15	24877625	0.180479
15	24881897	0.188756
15	24930809	0.174476
15	24930810	0.199218
15	24930815	0.199205
15	24930837	0.17805
15	25214671	0.192592
15	25214686	0.197325
15	25214734	0.188963
15	25949386	0.18188
15	26366613	0.194423
15	26366668	0.184787
15	26602185	0.212696
15	26602192	0.223159
15	26602195	0.216698
15	26602203	0.206611
15	26602204	0.211452
15	26602214	0.211351
15	26602250	0.218102
15	26602257	0.194174
15	26605970	0.205755
15	26605983	0.208373
15	26606008	0.215651
15	26606009	0.215189
15	26606038	0.202138
15	26606043	0.196251
15	26606044	0.195301
15	26621094	0.184041
15	26833932	0.17959
15	26836286	0.183563
15	26836289	0.18549
15	26912405	0.191903
15	26938388	0.199198
15	27006815	0.185132
15	27007109	0.201095
15	27032581	0.182309
15	27042244	0.216048
15	27042247	0.204203
15	27042277	0.174827
15	27058155	0.201746
15	27103240	0.193739
15	27103746	0.19081
15	27322422	0.185141
15	27336329	0.195091
15	27336346	0.181411
15	27663592	0.197741
15	27723800	0.17975
15	27744809	0.182233
15	27867067	0.174929
15	27867087	0.181741
15	27883347	0.177799
15	28109389	0.189267
15	28109400	0.175507
15	28231312	0.174319
15	52714385	0.179951
15	52761758	0.190643
15	52761761	0.173369
15	52846227	0.187949
16	9483428	0.18286
16	9483462	0.19353
16	9502372	0.180046
16	9512960	0.177471
16	9989987	0.194449
16	10002451	0.179015
16	10007023	0.184527
16	10007076	0.183899
16	10013056	0.184016
16	10016191	0.175961
16	10019351	0.179974
16	10023639	0.17726
16	10050513	0.174357
16	10050563	0.187332
16	10053358	0.189537
16	10053361	0.192135
16	10088424	0.179496
16	10088429	0.179496
16	10089225	0.176595
16	10089243	0.176558
16	10089520	0.180287
16	10446028	0.18174
16	10446095	0.193717
16	10451695	0.189654
16	10451733	0.190061
16	10451763	0.189064
16	10451766	0.194486
16	11147137	0.18781
16	11147159	0.191361
16	11147178	0.177301
16	11390887	0.19989
16	11390899	0.188763
16	11396702	0.18964
16	11396758	0.207997
16	11396762	0.211256
16	11481376	0.211179
16	11498964	0.185049
16	11498988	0.188977
16	11498996	0.208001
16	11534973	0.191162
16	11542178	0.190398
16	11548608	0.255265
16	11548631	0.250267
16	11548635	0.211988
16	11554195	0.192079
16	11554206	0.193765
16	11554237	0.193765
16	11554247	0.193765
16	12295373	0.175636
16	12295391	0.174746
16	12297073	0.208892
16	14022033	0.181458
16	16684635	0.191642
16	16684643	0.182464
16	16684657	0.178547
16	16740234	0.172983
16	17682735	0.177035
16	17682748	0.181052
16	17682829	0.173112
16	17684579	0.242889
16	17721955	0.174337
16	18084565	0.179546
16	18097515	0.183985
16	18103221	0.177043
16	18114332	0.173259
16	18312927	0.173748
16	18318315	0.178649
16	18318331	0.185679
16	18322835	0.173588
16	18453067	0.199483
16	18477513	0.172557
16	18608331	0.186927
16	18608348	0.223746
16	18608356	0.216096
16	18608377	0.218357
16	18608389	0.242704
16	18608392	0.22891
16	18608395	0.224346
16	18612292	0.228527
16	18612366	0.185368
16	18612376	0.176694
16	18612379	0.172646
16	18903895	0.180901
16	18903896	0.182551
16	18903936	0.184607
16	19194535	0.203319
16	19194537	0.201573
16	19194590	0.178233
16	19205844	0.188527
16	19205848	0.187682
16	19668710	0.193474
16	19668722	0.187591
16	19668723	0.191337
16	19747742	0.175301
16	19862757	0.181569
16	20039927	0.172801
16	20114546	0.174692
16	20114574	0.200298
16	20114595	0.198163
16	20114598	0.208709
16	20189591	0.211729
16	20256665	0.174346
16	20549486	0.200869
16	20549505	0.224513
16	20549510	0.214404
16	20549764	0.211202
16	20549796	0.204581
16	20568544	0.197419
16	20568603	0.180818
16	20568629	0.179671
16	20667390	0.176748
16	21005191	0.18727
16	21005193	0.18727
16	21028684	0.185691
16	21028687	0.183266
16	21028693	0.194052
16	21028700	0.176913
16	21028714	0.184276
16	21652006	0.181016
16	21653517	0.20088
16	21653549	0.201293
16	21669538	0.181579
16	21669549	0.18199
16	21669556	0.184707
16	21691055	0.189884
16	21691125	0.186031
16	21717370	0.180872
16	23515897	0.178434
17	1126783	0.189144
17	1126788	0.180466
17	1126803	0.194086
17	1127475	0.184138
17	1143005	0.266804
17	1158138	0.182004
17	1169350	0.191178
17	1169355	0.191178
17	1182744	0.189552
17	1256401	0.193978
17	1618805	0.196217
17	1621255	0.200385
17	1622016	0.242363
17	1622019	0.188624
17	1622037	0.190133
17	1622046	0.188134
17	1915949	0.190894
17	1957730	0.213809
17	9260271	0.190954
17	9260288	0.173055
17	13183372	0.18822
17	13183420	0.190292
17	13350743	0.199997
17	13350793	0.201993
17	13350805	0.209827
17	13350832	0.207925
17	13350923	0.209137
17	13537865	0.217756
17	13538993	0.206514
17	13591657	0.202752
17	13599004	0.198177
17	13600416	0.212522
17	13687617	0.200586
17	13695197	0.190528
17	14154570	0.198352
17	14154577	0.203486
17	14167588	0.194567
17	14168023	0.214306
17	14168374	0.175712
17	14207259	0.178915
17	17266768	0.18459
17	24587858	0.177382
17	24587887	0.219939
17	24587895	0.186846
