# Supplementary material for: Genomic consequences of apple improvement
Source: Hortic Res. 2021 Jan 1;8:9. doi: 10.1038/s41438-020-00441-7 (PMC7775473; doi:10.1038/s41438-020-00441-7)
Supplement: Supplementary file 3 — Supplementary Tables - zipped [file 41438_2020_441_MOESM3_ESM.zip › supp tables/TableS17.txt]

chr	pos	xpehh
4	21036206	0.494916
4	20859849	0.467706
4	20859856	0.466143
4	20859852	0.465853
4	20859846	0.455523
4	20859860	0.447158
4	20859877	0.447158
4	20859898	0.443179
4	20859813	0.442796
4	20859859	0.421898
4	20859840	0.419852
4	20822675	0.418284
4	20822657	0.397804
4	20673475	0.377241
4	20735220	0.371278
4	20792814	0.361177
4	20660487	0.360629
4	20673437	0.354674
4	20822563	0.351258
6	22065458	0.34576
4	21087793	0.333815
6	22135439	0.333667
4	12146465	0.332216
4	12105738	0.326203
4	20648064	0.326053
4	21087787	0.322571
6	31433067	0.322381
6	31433072	0.315806
6	31433063	0.315171
4	20449787	0.31164
6	31433051	0.310764
4	17876057	0.306377
4	20578154	0.306238
4	20781113	0.30419
4	20660458	0.304188
6	31433055	0.302918
4	20575321	0.302499
6	5073754	0.30142
4	20781089	0.299375
4	20575060	0.29799
6	31403345	0.295428
6	31439453	0.295123
6	31439436	0.294634
6	8047413	0.294375
4	20514513	0.294123
6	31394736	0.293436
6	8133261	0.293412
4	20514533	0.292909
4	12105709	0.290826
4	20455904	0.289776
6	31405481	0.289543
6	31431063	0.28779
6	22065435	0.286442
6	8132691	0.286084
4	12153173	0.285346
4	20618110	0.285086
6	31439456	0.285022
6	22144903	0.285005
4	20514503	0.284703
6	31433021	0.284576
6	31433031	0.284576
4	13542581	0.284405
4	12153165	0.284144
10	32179331	0.28405
4	20618101	0.283553
4	20449822	0.283471
10	32159325	0.282438
6	6236888	0.282035
6	21737059	0.281956
4	13543904	0.281895
4	12105744	0.281792
4	19269901	0.281032
6	21918930	0.280533
4	12153144	0.280346
10	32178938	0.28009
10	32176347	0.279357
15	17819788	0.279348
6	32119614	0.279223
10	32176344	0.278549
6	31566128	0.278526
6	31566084	0.278319
4	24373109	0.277968
6	31566117	0.277749
6	31246889	0.277563
6	5002032	0.277549
6	6539454	0.277218
6	8152489	0.276673
6	31568117	0.276647
4	21087809	0.276523
4	21087803	0.276206
6	31568092	0.27611
10	32176370	0.27577
6	5128082	0.275394
6	8152518	0.275148
4	12153153	0.27482
6	5128098	0.274492
4	15926878	0.274463
4	19269925	0.274103
6	32119639	0.274087
10	32178931	0.273886
6	25408140	0.272032
6	23502220	0.271663
4	12105755	0.271082
4	12276562	0.270842
6	31510700	0.270822
4	19274367	0.270645
6	5128070	0.270561
6	5083570	0.270344
6	23495911	0.270294
6	8152479	0.270119
6	23502223	0.270101
6	23502242	0.269784
6	32313137	0.26975
4	19170057	0.269528
6	5002007	0.269341
6	5002008	0.269341
6	31566087	0.269231
6	7952330	0.268872
6	21956512	0.26867
4	19170107	0.267903
4	16429615	0.267507
4	19269920	0.267339
6	31420468	0.267329
10	34713614	0.266798
6	7849043	0.266545
4	20455884	0.266351
4	13891188	0.266194
6	31500830	0.266095
15	17825652	0.266018
6	7952314	0.265011
4	12185836	0.264439
6	25210344	0.264067
6	21706715	0.263162
6	25426342	0.262229
6	31510730	0.262091
6	31344297	0.261653
6	22144910	0.260712
6	31651313	0.260474
6	21817372	0.260389
6	31651281	0.26017
6	32118126	0.259468
17	21466913	0.259186
15	31272046	0.25889
6	30596332	0.258334
6	5005490	0.257822
4	19201075	0.257724
6	21956518	0.257558
6	6221499	0.257406
6	32118147	0.257094
15	31272059	0.256415
10	32179352	0.256359
6	31689150	0.256053
17	21466858	0.255726
4	13562989	0.25567
15	17807842	0.255619
10	32159172	0.255285
10	32159178	0.255285
4	12185812	0.255008
4	23982725	0.254954
6	31699951	0.254047
6	30164730	0.25378
4	19199989	0.253604
15	17827486	0.253504
6	8317600	0.252542
13	297451	0.252137
6	5006045	0.252068
6	23097830	0.250949
10	32159159	0.250888
17	21755591	0.250593
6	30596318	0.250504
6	30596319	0.250473
6	7849070	0.249964
4	19199983	0.249934
4	24321354	0.24966
15	31272061	0.249656
6	26428695	0.249292
13	383533	0.24923
6	25426470	0.249183
13	336534	0.248546
6	32103064	0.248032
3	30331618	0.247426
6	7703100	0.247415
6	30596314	0.247041
4	12185829	0.246972
6	6236891	0.246857
15	31272075	0.246756
6	19063153	0.246703
3	30331603	0.24637
3	30331610	0.246198
6	32273283	0.246184
4	15686071	0.246152
10	34711777	0.246061
15	17268021	0.246061
6	5156793	0.245977
16	21831196	0.245957
15	17827496	0.245524
6	5596175	0.245411
10	32159328	0.245323
4	15686122	0.245218
17	21466471	0.245086
6	31246877	0.244965
6	26534064	0.244748
6	8047384	0.24471
6	31246836	0.244696
4	24321346	0.244446
4	16050090	0.243764
14	20411004	0.243622
15	17823188	0.243384
4	20514561	0.24334
6	20364521	0.2431
6	31692778	0.242798
6	21918968	0.242296
2	7221376	0.241556
4	12185789	0.241524
4	23902991	0.241258
6	31246911	0.241235
15	17845049	0.240929
4	15926877	0.240928
10	35246822	0.240808
6	5156786	0.240617
13	41217	0.240536
4	19274917	0.240464
10	32159166	0.240306
6	4836061	0.239983
6	22144913	0.239848
4	19201060	0.23984
6	21706737	0.239724
15	17263537	0.239521
4	25330082	0.239407
6	7666033	0.239289
10	32176340	0.239228
10	34719125	0.239203
6	31700353	0.239099
4	23902966	0.239053
6	6221503	0.23904
6	31238287	0.238778
6	25193385	0.238766
6	5156774	0.238579
4	24367344	0.238546
10	32287047	0.238349
6	23076887	0.238138
4	11374038	0.237952
6	8512225	0.237874
6	8512235	0.237874
6	8512264	0.237874
4	19274902	0.237779
4	19274954	0.237762
15	17106740	0.237527
10	9012810	0.237506
4	12153177	0.237356
6	7703158	0.23712
6	7703159	0.23712
2	7221373	0.23703
6	31394676	0.23698
4	13562971	0.236908
17	13350805	0.236858
6	31344289	0.236853
15	17807861	0.236817
6	5156796	0.236758
6	7791693	0.236736
6	31247070	0.236557
6	5156760	0.236546
6	32270574	0.236197
6	20000485	0.236076
4	24367367	0.235926
4	23902963	0.235735
6	30164668	0.235613
6	5128099	0.235548
6	7620774	0.235377
6	7620809	0.235086
6	32270564	0.235085
6	8317744	0.235053
6	21550845	0.235047
4	19274382	0.235044
14	20410980	0.23502
6	4836023	0.23491
6	30164669	0.234695
17	16760195	0.234274
6	5128101	0.234192
16	21829585	0.23415
6	5073746	0.23397
6	7620799	0.233952
6	7620803	0.233947
6	7620788	0.233935
4	13544012	0.233715
4	16429612	0.233632
4	23980803	0.233603
10	35212483	0.233578
4	12185767	0.233253
6	25210323	0.233204
15	17845034	0.233125
6	32138765	0.232999
4	23902959	0.232823
6	25210333	0.232763
6	22906551	0.232698
4	11374042	0.232643
10	32326630	0.23245
6	5156751	0.232341
6	25210292	0.232341
6	30164707	0.23219
17	14464940	0.231947
17	14464954	0.231947
6	21950389	0.231837
4	20514534	0.231769
17	21755611	0.23169
10	35211946	0.231522
17	17266768	0.23151
17	14313136	0.231408
6	32138762	0.231169
6	5073727	0.231147
6	32306631	0.230968
4	24367391	0.230681
6	18579346	0.230629
8	30671742	0.230504
17	21755663	0.230121
10	34689078	0.230098
6	31336960	0.229831
6	5156746	0.229812
10	34719124	0.229635
6	31315421	0.229549
6	5156726	0.229505
8	30671712	0.229441
6	31329367	0.229363
6	19068919	0.229245
15	17807889	0.229032
10	34719136	0.2288
14	20410993	0.22853
17	21755642	0.228485
17	21755644	0.228485
6	23495882	0.228472
10	34717675	0.228285
4	16039203	0.228272
4	16039210	0.228272
6	22620333	0.228133
6	31700419	0.228059
6	22198599	0.22805
6	4835933	0.227884
4	12542701	0.227877
6	21202339	0.227816
6	23097812	0.227768
6	31238311	0.2277
6	22209123	0.227654
17	21474147	0.227526
4	24373117	0.227494
4	23902949	0.227456
16	21776945	0.227452
4	12414946	0.227328
6	4836022	0.22713
6	25210345	0.227065
4	27390893	0.226933
4	24781863	0.226838
6	25210378	0.226817
8	30657723	0.226689
4	17876074	0.226686
6	6236869	0.22664
13	283080	0.226562
6	23076889	0.226421
4	24781865	0.226348
17	22328044	0.226337
17	17266759	0.226303
6	23503571	0.225991
10	32287072	0.225833
10	32287077	0.225833
6	8317643	0.225677
4	15520174	0.225602
10	34717643	0.225599
6	20364531	0.225501
6	5156721	0.225482
14	21398831	0.225449
6	20254084	0.225367
6	4976589	0.225304
4	20556589	0.225283
4	11285079	0.225049
4	20556582	0.225028
10	32287020	0.225001
6	23493510	0.224954
6	32093456	0.224641
4	10974207	0.224406
17	17028720	0.224274
6	6539471	0.224239
6	19906512	0.224204
10	34486184	0.223933
13	859166	0.223878
6	22744884	0.223796
13	237555	0.223779
15	31272087	0.22375
6	25186781	0.223724
6	19542487	0.223476
17	14167588	0.223475
6	20364506	0.223185
16	22722829	0.223045
17	17855674	0.222943
10	32287071	0.222908
6	32323522	0.222822
4	12537602	0.222815
10	9012800	0.222805
6	20402035	0.222736
6	25193422	0.222687
17	16735930	0.222655
6	30164658	0.222653
4	12994820	0.22265
4	24397639	0.222633
17	14781192	0.222609
2	7221389	0.222554
4	23980813	0.222434
17	14154570	0.222403
6	25186796	0.222382
6	6221505	0.222319
4	25330117	0.222242
4	25330125	0.222242
10	9012825	0.222143
17	21780352	0.222085
4	29411442	0.221991
4	12542707	0.221942
17	21780355	0.221893
4	12537618	0.221813
17	21449794	0.221731
17	16760184	0.221677
2	36439335	0.221614
7	10966846	0.221451
10	32171477	0.221275
17	14154577	0.221255
4	27390886	0.221196
4	12105705	0.221138
17	16735929	0.221096
17	21581762	0.221026
7	10966799	0.221012
10	9012838	0.22081
14	21398957	0.220705
13	857377	0.220664
6	21706774	0.220658
4	10974214	0.22061
17	17181943	0.220523
4	31141339	0.220503
17	16412055	0.220496
11	39562232	0.220365
3	30331628	0.22034
13	283023	0.220331
17	17028733	0.220155
6	25193392	0.220061
10	9403236	0.220037
6	30592180	0.220007
10	9403225	0.220004
13	229214	0.219954
4	25074053	0.219798
6	32135898	0.219724
4	29411476	0.219668
14	29304443	0.219581
13	96189	0.219539
6	25210369	0.219518
10	35210785	0.219517
10	35210791	0.219517
6	32158938	0.21939
10	32287054	0.219293
17	14462606	0.219062
17	14462617	0.219062
4	12414927	0.21903
4	25074079	0.218935
4	12994853	0.218915
13	881398	0.218889
6	30831320	0.218866
6	7666037	0.218856
2	7221369	0.218631
10	34477088	0.218551
10	34203752	0.21848
14	29273569	0.218427
10	35246819	0.218398
10	9421397	0.218373
6	31824459	0.218358
10	32165698	0.218241
6	24943925	0.218016
10	34670793	0.217985
17	17028725	0.21795
6	19405766	0.217867
7	10966835	0.217791
10	35246807	0.217621
17	21561873	0.217621
10	9026859	0.217613
14	29304444	0.217434
6	23932096	0.217145
1	19215939	0.217022
15	17421141	0.216941
15	17421142	0.216941
15	17421143	0.216941
8	28720865	0.216898
6	5156806	0.21679
8	30671761	0.216579
15	17174334	0.216352
6	25133360	0.21625
15	17433914	0.216238
4	10910119	0.216209
6	6486205	0.215941
10	35246844	0.215921
17	21780339	0.21585
6	30592571	0.215842
6	32398192	0.215842
4	13008182	0.215747
6	7620758	0.215747
4	19269898	0.215684
15	17428901	0.215671
8	30675576	0.215611
8	30675582	0.215611
17	22479627	0.215504
10	9399516	0.215324
4	13207028	0.215251
6	30592207	0.215183
4	28727402	0.215102
8	30675558	0.215074
4	10962777	0.21504
6	30193344	0.214998
6	23246276	0.214964
14	18943769	0.214928
10	35246846	0.214871
6	6236876	0.214719
6	6236883	0.214719
17	17028729	0.214711
17	20582849	0.214673
4	23994532	0.214601
11	39571473	0.214528
10	9093513	0.214473
17	21751736	0.214323
6	30249807	0.21432
6	30249808	0.21432
6	23452702	0.214311
4	15926844	0.214293
15	4719180	0.214175
6	30158643	0.214072
4	12105690	0.213959
15	17113452	0.213902
15	17423777	0.213784
6	23097896	0.213764
6	18579354	0.21368
4	13008216	0.213622
6	23493498	0.213552
6	31842996	0.213502
7	32452393	0.213502
10	35246806	0.213466
8	30671710	0.213449
6	6539502	0.21341
4	23552667	0.213194
15	17113407	0.213174
15	17113419	0.213174
14	21398782	0.213161
6	6236259	0.213132
17	17269756	0.213093
8	30675552	0.213082
6	23534170	0.212971
15	17258627	0.212941
10	9026874	0.212921
10	32240136	0.212862
6	4747458	0.212833
15	5115069	0.212802
8	30675553	0.212763
17	17204325	0.212763
17	17204326	0.212763
6	6236251	0.212715
10	32249107	0.212711
8	30629755	0.212689
3	30331602	0.212644
10	32249108	0.212638
4	23903002	0.212626
4	13891208	0.212608
4	23552669	0.212587
6	32323877	0.212491
10	9218236	0.212444
15	17807829	0.212382
4	23902998	0.21231
17	21466464	0.212308
10	32327104	0.212275
6	32408365	0.212245
6	25446807	0.212156
6	6236253	0.211994
1	19215873	0.211873
17	17858887	0.211806
4	25330046	0.211757
6	30171223	0.211575
16	22821265	0.211569
15	17174470	0.211546
4	12105700	0.211531
13	41227	0.211476
6	25446699	0.211454
14	21398845	0.211449
6	7703155	0.211372
17	17795649	0.211336
6	30209755	0.211138
17	14168023	0.211096
13	899707	0.210987
6	23810566	0.210923
7	10581329	0.21086
6	5661406	0.210842
6	30169809	0.210715
15	17119387	0.210533
17	14093615	0.210401
17	17204361	0.210293
10	8791063	0.210291
10	8791079	0.210291
16	3761446	0.210255
4	23674461	0.210207
17	22479700	0.210199
10	32172254	0.210166
17	17181873	0.210022
17	16735928	0.209928
15	5071872	0.209923
17	17028716	0.209779
17	16735941	0.209731
16	21776888	0.209584
17	17795572	0.209541
4	24397629	0.209532
15	17423774	0.209418
4	12105677	0.209315
6	31871132	0.20927
15	17140760	0.209226
2	6750591	0.209052
6	26329925	0.209011
17	14218515	0.208907
6	9034869	0.208906
15	17144406	0.2089
4	24397632	0.208842
10	32249057	0.208773
10	32249101	0.208773
10	9793185	0.208725
10	34477076	0.208696
14	29304442	0.208537
15	17807797	0.208504
17	14464968	0.20847
6	30172445	0.208398
6	30172472	0.208398
4	12418070	0.208395
10	3697946	0.208354
4	25549689	0.208312
10	32325271	0.208214
17	17028754	0.208206
17	17028777	0.208206
17	17028782	0.208206
10	9793203	0.208084
6	9034841	0.208069
6	21518650	0.207968
4	12639502	0.207957
10	34558849	0.207953
17	22617394	0.207805
10	34719165	0.207613
6	7543057	0.207582
4	31141320	0.207404
15	5079734	0.207357
7	10966832	0.207304
17	17204332	0.207273
10	34248669	0.207244
4	13207018	0.207242
11	39550450	0.207194
6	19595611	0.207166
15	4712835	0.207151
10	32327124	0.207101
6	30171167	0.207058
6	30171170	0.207058
6	7952312	0.206899
9	6156568	0.206899
9	6156618	0.206899
6	31843027	0.20687
6	31994652	0.206788
10	9382822	0.20676
6	25446708	0.206717
15	17377859	0.206715
4	10920085	0.206711
17	17266711	0.206618
16	38317021	0.206584
6	31994676	0.206297
6	23246277	0.20623
10	34719158	0.206074
14	29627606	0.206026
4	28740407	0.205959
4	12105693	0.205942
10	35246855	0.205882
14	29627592	0.205879
10	9026916	0.20576
17	17073677	0.205629
17	17073698	0.205629
10	9404821	0.205593
15	4712832	0.205592
6	25359252	0.205524
6	25359258	0.205524
4	27390827	0.205486
15	17134452	0.205463
17	21581782	0.205444
17	32623504	0.205374
10	32327133	0.205368
6	30215995	0.205358
6	21550836	0.205331
10	32240156	0.205319
15	4719215	0.20531
17	17181902	0.205308
10	9407295	0.205293
7	10966826	0.205278
10	34477057	0.205183
10	9566629	0.205115
17	14795011	0.204987
6	26165472	0.204941
17	14218497	0.204878
6	30596454	0.204805
11	37070819	0.204762
17	16070314	0.204633
6	30215980	0.204627
10	3699331	0.204615
17	17181872	0.204612
17	21504341	0.204598
14	20411025	0.204594
10	35246798	0.204532
10	32240164	0.204515
10	9404798	0.204468
4	23980791	0.204436
11	16999440	0.204431
10	9793179	0.20441
17	22003011	0.204204
10	32159155	0.204069
10	9220072	0.203982
4	12639501	0.203956
6	22863182	0.203793
13	915020	0.203756
6	21686475	0.203662
17	21581775	0.203612
4	24232090	0.203557
4	24224641	0.203555
17	22110156	0.203532
6	31824465	0.20346
4	23951333	0.20345
6	30158705	0.20339
4	23902931	0.203369
6	26165487	0.203368
4	24224654	0.203289
4	16976575	0.203131
2	6750604	0.203121
15	17258599	0.203095
17	16715838	0.202998
4	27390835	0.202929
17	19521724	0.202829
16	21831655	0.2028
15	5119378	0.202782
6	25633124	0.202777
6	23570699	0.202743
10	35119387	0.202729
10	9679863	0.202702
4	27390830	0.202696
2	6750544	0.202682
17	21780364	0.202674
17	21482271	0.202495
15	17924797	0.202486
10	32326663	0.202448
14	18943740	0.202378
6	19542587	0.20226
10	9679897	0.20226
6	19542568	0.202246
15	17140751	0.202163
10	34717614	0.202158
17	22110177	0.202123
11	39566716	0.202121
14	29652007	0.202116
6	4828097	0.202034
4	10397581	0.201875
6	25036672	0.201874
6	19595637	0.201845
6	31845877	0.201841
4	13891217	0.201827
17	14771693	0.201822
14	29242696	0.20178
17	22110551	0.201777
6	5163338	0.201764
17	22398008	0.201669
6	31824478	0.201658
6	23534073	0.201559
4	25075237	0.201513
6	23805802	0.201482
15	17110882	0.201434
6	25133359	0.201414
4	31136342	0.201412
6	21686456	0.201313
6	22673041	0.201257
17	20582863	0.201239
6	23540994	0.201171
10	34717642	0.201169
4	25074063	0.201139
4	28746787	0.201115
17	14850483	0.201096
10	1186617	0.201066
6	31218363	0.200987
6	5660962	0.200952
10	9421371	0.200867
4	24280112	0.200852
10	9403259	0.200841
6	32408261	0.200835
15	31272042	0.200803
17	22110178	0.200796
17	14313110	0.200793
15	17110870	0.20076
6	25673333	0.200686
10	3699360	0.200641
4	28750984	0.200605
4	31136331	0.200596
17	17202279	0.200577
15	17568056	0.200484
17	14898593	0.200431
8	30629752	0.200306
6	32073297	0.200256
6	25634172	0.200231
16	21461312	0.200223
6	6221518	0.20021
8	29995151	0.200196
6	19542546	0.200074
6	19542547	0.200074
11	39572271	0.199934
7	20162678	0.199921
7	20162694	0.199921
15	5098155	0.199913
15	17119380	0.199835
17	20592093	0.199821
17	22627448	0.19982
8	30657840	0.199803
6	26165447	0.199791
1	19015844	0.199649
4	27763440	0.19958
17	22393289	0.199512
7	32452354	0.199506
17	22200277	0.199432
6	19595636	0.199429
6	32408319	0.199428
15	17144434	0.199422
15	17144442	0.199422
13	141951	0.1994
17	21780357	0.199355
4	11981862	0.199347
17	21993602	0.199283
6	32408318	0.199273
17	13935948	0.199218
17	14813301	0.19914
14	29316094	0.198998
6	25477028	0.198968
1	19279184	0.198945
1	19221197	0.198935
15	4633685	0.198921
4	16142831	0.198904
17	22383260	0.198884
6	22906457	0.198773
10	8825839	0.198718
10	33390473	0.19863
10	9220040	0.19855
6	31303149	0.198541
6	25477039	0.198489
15	17268039	0.198367
12	26060667	0.198345
17	21995701	0.198275
17	17028751	0.198219
6	18579336	0.198218
6	30243971	0.198218
13	848460	0.198198
6	23932066	0.198162
17	17269773	0.197987
6	26393952	0.197954
17	14168374	0.197855
6	19595582	0.19785
4	25025204	0.197795
11	39566731	0.197668
11	39566743	0.197668
10	9570319	0.197654
14	29659675	0.197649
14	29244424	0.197628
17	13695197	0.197412
6	19595602	0.197393
13	8539659	0.197367
15	17268034	0.197321
3	31647494	0.197276
10	3828713	0.197249
17	18065800	0.197248
6	19906502	0.197184
10	34671994	0.197128
6	21404125	0.197091
14	29583829	0.19701
6	22863194	0.196988
14	20687424	0.196974
4	27456144	0.196969
6	22209159	0.196923
17	21893206	0.196847
14	8876887	0.196825
17	22398018	0.196812
16	20533011	0.19675
6	19595603	0.196742
17	21449755	0.196708
8	29817343	0.196634
4	27454485	0.196632
4	12407712	0.196617
7	10966806	0.196617
10	9196757	0.196594
16	20549505	0.196548
4	12105676	0.196457
13	8333613	0.196424
10	8820566	0.19641
17	14979939	0.19628
4	15503859	0.196237
10	9679837	0.196226
6	25128240	0.196196
6	25128262	0.196196
6	25128266	0.196196
6	25128287	0.196196
4	25025103	0.19619
14	18943781	0.196162
11	16999510	0.196098
11	16999519	0.196091
8	2676519	0.196076
10	9196754	0.196008
15	17925466	0.195938
10	9333032	0.195892
10	34308951	0.195805
17	16735896	0.195733
4	13921715	0.19573
17	21561877	0.195718
17	14207319	0.195686
10	34067233	0.195681
17	22393315	0.195674
10	9218231	0.195661
6	31315415	0.195588
6	23476106	0.195586
6	23476112	0.195586
7	10968252	0.195582
6	5665396	0.195478
10	9792341	0.19542
15	4914846	0.195417
10	29751664	0.195397
4	28750986	0.195375
15	4837473	0.195368
17	21482270	0.195231
10	9764950	0.19523
3	31647500	0.195216
3	31647530	0.195216
17	14218519	0.195203
16	20549764	0.195125
7	20162672	0.195123
16	38258987	0.195063
16	38258990	0.195063
4	15520204	0.195043
15	5052612	0.194982
17	14207269	0.194944
4	11374064	0.194934
4	11374075	0.194934
7	20106539	0.194778
6	19542597	0.194775
10	9560644	0.194774
10	9560675	0.194774
17	22342529	0.194751
4	11374076	0.194697
10	35176469	0.194694
10	9566641	0.194666
11	16999529	0.194651
14	8967341	0.1946
10	33309207	0.194521
7	10461377	0.194489
5	16377050	0.194486
11	4810509	0.194445
10	35053510	0.194414
10	35176445	0.194384
17	17287722	0.194379
5	41349402	0.194378
6	23452701	0.194359
15	4855196	0.194346
17	22617405	0.194328
16	3784708	0.194314
10	8825748	0.194295
10	9395601	0.194265
17	22113164	0.194263
17	21482239	0.194261
10	8797377	0.194257
17	22383217	0.194249
5	41348260	0.19424
1	19567121	0.194214
6	26699089	0.194203
6	21548757	0.194139
17	32631883	0.193982
17	20582869	0.193817
15	31239057	0.193725
17	14218488	0.193656
7	10549726	0.19364
10	35246726	0.193556
14	29574968	0.193549
4	31125086	0.193431
17	22131529	0.193428
10	32231610	0.19336
14	20411043	0.193327
17	22617391	0.193278
10	32231596	0.193232
15	4759578	0.193224
6	5741153	0.193215
15	4759567	0.193173
17	20592068	0.193154
4	10910086	0.193145
1	30896454	0.193019
7	19848419	0.19298
4	23619505	0.192906
4	8429931	0.192901
2	6750608	0.192824
6	23922454	0.192819
8	28361939	0.192788
8	29975386	0.192786
17	14729608	0.192723
17	14729636	0.192723
4	17876052	0.19268
10	9012777	0.192636
4	13891171	0.192631
7	10966774	0.192557
16	21831602	0.192538
6	31266066	0.192532
1	19015901	0.192518
6	21184451	0.192483
10	32231601	0.192482
6	25816956	0.192463
10	3828698	0.192431
4	28436440	0.192421
15	4629577	0.192367
17	22181475	0.19226
17	21949041	0.192249
11	17007498	0.19218
4	23994494	0.19209
6	5696505	0.192089
17	16412083	0.192085
6	5635354	0.192041
10	3668895	0.192023
14	29079835	0.192013
7	32482300	0.191964
1	30917059	0.191931
10	34721016	0.191916
15	4799382	0.191837
17	13350832	0.191723
17	22131520	0.191688
16	3784701	0.191657
17	13350923	0.191651
16	21868270	0.191614
6	23277263	0.191583
14	29266220	0.191399
6	26540548	0.191325
14	20672420	0.191241
6	32369053	0.191072
14	8876869	0.190999
14	8876873	0.190999
6	7543065	0.19099
6	21686422	0.190939
14	29305892	0.190918
6	23048971	0.190902
8	29781536	0.190868
14	20217682	0.190825
15	4855202	0.190748
1	19221239	0.19067
8	30631801	0.190613
14	28100757	0.190587
14	28100765	0.190587
14	29642757	0.190586
17	14907564	0.190574
17	14207259	0.19057
4	31136330	0.190548
4	23959120	0.190511
7	32482304	0.190458
10	8911047	0.190434
15	4706249	0.190355
4	28436371	0.190287
4	28436380	0.190287
4	28436390	0.190287
17	14850497	0.190259
15	4856258	0.190205
16	3784674	0.190151
14	29645963	0.190133
17	14979909	0.190083
10	34308924	0.19008
4	8414322	0.190077
10	35053481	0.190039
4	23552678	0.190009
17	16412043	0.189998
15	31239054	0.189937
17	1093081	0.189916
1	19015902	0.189882
10	35246754	0.189854
10	9566575	0.189839
14	20672451	0.189712
4	12418052	0.189673
14	29651995	0.18964
11	17007523	0.189622
17	22327880	0.18961
3	4740585	0.189603
3	4740603	0.189603
15	4987974	0.189584
15	4706226	0.189559
10	3828726	0.189547
10	3828730	0.189547
1	19015843	0.189344
17	16412131	0.189339
6	25790810	0.189253
11	4805666	0.189196
5	41349422	0.189141
4	28435097	0.189139
17	17340292	0.18913
15	1617016	0.189108
7	10462474	0.189074
6	30596464	0.189055
15	4706214	0.189008
17	14979943	0.189005
15	17925502	0.188989
4	12414915	0.188982
8	30675609	0.188959
10	29751633	0.188898
6	7620815	0.188892
6	19595653	0.188873
4	13921751	0.188801
17	14771677	0.188787
10	3845037	0.188768
10	29751628	0.188724
17	16412102	0.188712
1	30244856	0.188664
6	5741121	0.188655
13	8349093	0.188621
17	14497239	0.188589
10	29751676	0.188585
4	28436437	0.188535
6	32407598	0.188476
16	3761474	0.188469
1	19014446	0.188463
11	17007511	0.188417
14	29329463	0.188402
15	4877856	0.188316
6	18579393	0.188311
17	14939286	0.188311
4	23950006	0.188303
8	28670380	0.188282
4	27456140	0.188155
2	7208113	0.18815
1	30902761	0.188133
6	19542492	0.188118
14	8876889	0.188106
17	14464986	0.18807
6	25673316	0.188068
10	35246745	0.188057
7	20106533	0.18802
10	32266028	0.188018
8	28670358	0.18795
4	12645034	0.187946
4	19462744	0.187929
8	30684980	0.187814
6	4956112	0.18777
10	8953569	0.187756
10	29758278	0.187681
16	20549510	0.18766
10	29758261	0.187639
10	29758275	0.187639
4	28436429	0.187618
17	17092519	0.187594
9	16187690	0.187585
15	31242519	0.187523
15	5042075	0.187475
6	6221492	0.187359
7	10968217	0.187346
13	135362	0.187286
6	30514868	0.187259
6	25790826	0.187256
12	23803754	0.187158
15	17925055	0.187122
15	4790835	0.187098
17	22413261	0.187073
7	19820512	0.187031
7	10968111	0.186972
7	10968135	0.186972
4	25007041	0.186912
11	16999504	0.186824
10	32284008	0.186812
7	32452371	0.186769
3	30226537	0.186747
7	10968225	0.186742
6	5163315	0.186666
17	26016603	0.186628
4	31125100	0.186621
11	39550422	0.186555
4	10659471	0.186529
4	10471187	0.1865
7	20162713	0.186459
14	18943777	0.186453
10	31712291	0.186447
13	141322	0.186373
4	24224671	0.186326
10	9566622	0.186322
10	34608819	0.186314
6	4938563	0.18626
17	17271711	0.186241
14	29659698	0.186141
4	31218151	0.186116
6	5900462	0.186092
14	29519743	0.186081
4	15686069	0.186061
14	8880553	0.185954
17	32623480	0.185913
3	31688718	0.18587
4	20532722	0.18582
17	14936511	0.185806
10	9379448	0.185796
14	29242663	0.185699
15	5115121	0.185656
15	17952191	0.185627
8	30545765	0.185557
6	26147971	0.18551
14	28107708	0.185499
16	3784709	0.185482
15	1651984	0.185455
1	30902764	0.185374
14	29574967	0.185374
7	10461365	0.185331
11	37070809	0.185139
10	9566637	0.18506
10	32283140	0.185022
6	32428104	0.184996
13	141264	0.184903
10	35226105	0.184794
17	14907561	0.184744
12	26082029	0.184704
6	32091028	0.184673
10	9470707	0.18467
13	1137788	0.184635
8	30966008	0.184623
16	20974443	0.184613
10	3668926	0.184499
15	1617011	0.184425
6	32034955	0.18442
8	29969636	0.184353
4	29406671	0.184341
1	19015825	0.184304
10	34248686	0.184242
17	1108936	0.184199
15	4706162	0.184135
17	17571009	0.184123
10	34477110	0.184121
11	16985629	0.184119
8	28670306	0.184092
10	34308965	0.184084
15	53382519	0.184075
4	24280113	0.184036
13	1145557	0.18403
11	17007452	0.184026
10	34671967	0.183948
8	30904152	0.183921
7	19995470	0.183916
14	29212401	0.183862
15	17106290	0.183843
6	21550809	0.183825
16	20533010	0.183822
6	26148818	0.183821
11	39571521	0.183819
12	23102152	0.183768
14	8880533	0.183766
15	17925040	0.183766
15	17925043	0.183758
16	21652006	0.183752
4	8429923	0.183709
7	10968153	0.183697
14	29327417	0.183676
10	9442365	0.183669
16	20533019	0.183645
7	31034120	0.183592
17	14313104	0.183578
17	22383213	0.183558
9	16172964	0.183548
4	19837081	0.18354
17	16412111	0.183519
17	13350793	0.183508
9	16039048	0.183476
10	3756180	0.183335
17	14771648	0.183298
17	14771649	0.183298
15	4706142	0.183248
17	22060565	0.183248
17	22060576	0.183248
4	27388954	0.183244
2	6750646	0.183222
11	4805625	0.183221
7	20106544	0.18317
4	31218142	0.183112
4	31218132	0.183102
3	30334847	0.183057
6	32066371	0.182923
6	32374563	0.182895
15	1617027	0.182893
14	29212455	0.182791
9	16039016	0.182787
1	30638579	0.182775
15	1650132	0.182734
6	32374594	0.182685
13	8539598	0.182659
16	22821267	0.182654
1	30638592	0.182602
17	14697174	0.182561
9	16187725	0.182522
4	16429624	0.182485
8	30972154	0.182469
4	16458310	0.182306
6	26305130	0.182282
15	1617021	0.182274
10	9793149	0.182217
2	12415	0.182103
14	29682164	0.182079
10	33842999	0.182038
6	18579471	0.182029
14	18943731	0.182016
6	22949566	0.181973
14	29682165	0.181966
5	16377063	0.181957
6	32034966	0.181917
11	16999443	0.181911
6	32073292	0.181909
16	21255476	0.181901
14	29271423	0.181876
13	54985	0.181834
7	285166	0.181757
7	285188	0.181757
14	29342685	0.181748
6	4747461	0.1817
15	31234591	0.18164
14	29342689	0.181614
3	30874359	0.181564
1	30201775	0.181563
4	31074225	0.181442
6	8954665	0.181436
17	22609909	0.181396
10	9792355	0.181366
4	31074190	0.181347
10	34308973	0.18134
14	29339590	0.181262
16	21653517	0.181262
9	16013751	0.181223
1	18857454	0.181222
1	30246255	0.181197
15	17926897	0.181176
6	24107908	0.181166
16	20549486	0.181159
9	16172966	0.181089
15	17925080	0.181004
6	4938568	0.180955
6	23932119	0.180939
7	32589308	0.180938
17	13687617	0.180931
15	17511887	0.18091
14	14317888	0.180864
15	17504446	0.180849
4	16378662	0.180832
16	3784741	0.18083
10	29575071	0.180804
15	1616991	0.180785
9	16039052	0.180694
6	23932101	0.180684
12	26082000	0.180673
15	31242542	0.180661
14	29536376	0.180657
10	3668965	0.18054
13	170891	0.180538
10	3668900	0.180432
6	30831315	0.18041
15	17504455	0.180389
17	16645118	0.180307
10	33309189	0.180296
4	23938075	0.180191
14	29327434	0.180171
13	211907	0.18016
4	20449758	0.180149
4	31218169	0.180144
4	10471324	0.180069
4	19586934	0.180008
15	17504489	0.179957
16	21028714	0.17995
14	29361252	0.179939
17	17795306	0.17989
4	24397665	0.179866
13	1073471	0.179852
15	17504443	0.179818
15	53375381	0.179816
10	25436217	0.179807
4	27785738	0.179804
15	1650185	0.179787
15	4661127	0.179762
13	391341	0.179736
13	391349	0.179736
8	30904352	0.179704
4	15468272	0.179703
15	17756830	0.179698
4	31218127	0.179691
14	29682147	0.179669
11	4763997	0.179652
3	31647533	0.179621
5	16377038	0.179596
10	31712271	0.179576
13	1074775	0.179557
13	407717	0.179539
15	17925025	0.179513
11	17007525	0.179508
10	32237818	0.179471
13	1073454	0.179418
17	18065784	0.179349
4	11374051	0.179329
17	22617385	0.179252
4	27512235	0.17925
7	32589310	0.179217
3	7450106	0.179214
4	11287658	0.179211
4	31064587	0.179183
15	4985109	0.17916
4	23903011	0.179022
3	31553881	0.179018
10	29671725	0.179001
6	5208438	0.178974
13	1096558	0.178962
15	17924978	0.17894
17	32623473	0.178921
11	17325750	0.178854
10	32344051	0.178842
8	30691490	0.178806
17	14952293	0.178752
14	29261465	0.178748
17	14907567	0.178741
10	3668898	0.178737
14	29261452	0.178724
17	26016607	0.178702
6	19929891	0.178697
13	170829	0.178667
10	9566571	0.178617
14	29261423	0.178615
15	17756837	0.17853
6	18579335	0.178529
17	32633946	0.178515
13	1067579	0.178449
6	30209786	0.178428
17	20582838	0.178402
7	19998965	0.178387
15	24695737	0.178353
4	23951301	0.17834
7	32556237	0.178339
14	29261462	0.178332
4	31125057	0.178312
8	28670338	0.178312
14	21517382	0.178245
6	30713103	0.17824
6	24944001	0.178236
13	1059337	0.178236
6	7620827	0.17819
16	17597455	0.178187
15	4825074	0.178174
17	17626642	0.178167
13	394312	0.17816
17	13350743	0.178133
7	32452439	0.178035
7	19838594	0.177972
15	17807687	0.177972
4	27174878	0.177969
9	16061487	0.177941
4	24232135	0.177886
4	23604908	0.177885
4	31218159	0.177804
4	31218168	0.177804
6	6185594	0.17779
4	31141346	0.177787
4	27785755	0.177763
10	34308948	0.177749
8	3407292	0.177743
7	19892080	0.177733
7	19892083	0.177733
10	9470582	0.177718
15	6629860	0.177663
10	34308960	0.17762
1	19567143	0.177556
1	19567144	0.177556
1	19567153	0.177515
1	19279395	0.177454
13	848438	0.177446
13	1153379	0.177396
16	20974450	0.177369
8	3407325	0.177358
4	9921768	0.177338
1	19538227	0.177318
13	1247812	0.177317
10	8938791	0.177311
14	29693613	0.177252
4	28750978	0.177244
7	31034142	0.177226
16	20549796	0.177212
15	31272089	0.177208
6	26181800	0.177192
2	6748832	0.177178
16	22717242	0.177127
6	8954654	0.177044
4	23619502	0.17704
14	29482267	0.176994
14	29482301	0.176994
10	31842949	0.176973
11	17325772	0.176927
7	19848404	0.176854
17	20592091	0.176852
17	17966098	0.176807
4	27785824	0.176794
17	17271770	0.176756
17	17572141	0.176724
10	35122900	0.176632
17	22342722	0.176603
7	30957552	0.176578
17	14723392	0.176571
6	20393741	0.176563
14	29703423	0.176547
6	4383764	0.17652
10	3845043	0.176498
14	28207003	0.176459
6	25023818	0.176453
8	28720850	0.17643
10	29762509	0.176429
4	11179070	0.176422
7	30940781	0.176411
10	29762497	0.176394
15	17756742	0.176348
16	20568544	0.176336
7	30940804	0.176319
7	20186399	0.176267
9	16172936	0.176235
10	1186624	0.176221
15	2474616	0.176151
10	34721046	0.176127
10	9333373	0.176107
15	17503750	0.176071
1	30638638	0.176047
17	14497205	0.17601
6	6210356	0.175996
6	21518688	0.175972
8	30694583	0.175972
1	20585026	0.175971
7	30940729	0.17597
10	33068700	0.175959
1	30992537	0.175954
8	30957379	0.175951
14	20703443	0.175928
4	12852779	0.175906
1	30992532	0.175876
9	16172931	0.175876
6	30514841	0.17585
1	30992554	0.175842
15	1788486	0.175816
4	12452890	0.175786
6	26059950	0.175701
9	16013757	0.175694
4	26580180	0.175692
17	19521729	0.175692
11	16999394	0.175659
14	21256432	0.175657
8	29620266	0.175653
13	1164205	0.175651
4	12852731	0.175636
14	29565581	0.175502
4	20449777	0.175496
5	16377051	0.175466
15	2423578	0.175396
4	29415894	0.175364
6	19074014	0.175362
17	22609938	0.175305
1	25685959	0.175283
13	1059344	0.17528
8	30904351	0.175238
15	4855182	0.175214
4	24397680	0.175062
7	32556259	0.174955
15	2429885	0.174951
7	32452359	0.174911
10	29709958	0.174893
8	30060264	0.174807
10	31709749	0.174771
15	53382543	0.174759
9	15913903	0.174754
9	15913922	0.174754
17	6610425	0.174664
4	20449754	0.174552
6	25023799	0.174516
17	14546054	0.174499
6	28800480	0.174492
10	33056794	0.174491
16	21005191	0.174484
16	21005193	0.174484
4	13921735	0.174474
8	28670312	0.174453
4	10471185	0.174393
15	17521363	0.174385
11	16712609	0.174372
6	32335660	0.174361
6	30831303	0.174325
13	4682109	0.174273
5	16296166	0.174269
15	4639941	0.174216
4	28517236	0.174186
15	17504102	0.17417
13	848426	0.174154
17	13935930	0.1741
4	25041298	0.174065
8	30694574	0.174052
16	3761283	0.174038
6	19924660	0.173985
8	30600253	0.173976
4	8320623	0.173949
15	17503908	0.173941
10	35122894	0.173939
4	15389094	0.173931
4	15389106	0.173931
6	20000472	0.173912
14	29235723	0.173906
4	27512256	0.173885
1	18822424	0.173857
6	30906378	0.173828
6	30906385	0.173828
10	35122903	0.173823
6	2654357	0.173808
7	19985215	0.173807
6	6210366	0.173753
16	20892851	0.173734
11	15067039	0.173686
11	15067045	0.173686
17	19521707	0.173678
14	18943795	0.173675
15	17503783	0.173579
7	19674447	0.173577
10	9641083	0.173531
14	20672468	0.173517
14	20672469	0.173517
4	16378589	0.173496
10	34308934	0.173465
9	15923136	0.17345
12	23808885	0.173447
14	29266223	0.173438
17	1108928	0.173419
10	33309214	0.173374
4	28661867	0.173372
2	6752740	0.173322
13	1153406	0.173283
4	31555465	0.173265
4	19588635	0.173259
4	28727396	0.173254
4	28544608	0.173223
7	10966862	0.173211
15	4639938	0.173201
4	29411406	0.173174
13	8423298	0.173091
17	22200285	0.173087
6	19994107	0.173066
4	8417852	0.173038
15	17144429	0.173031
10	29508274	0.173005
12	23077258	0.173005
13	915031	0.172974
14	20672471	0.172968
16	38317030	0.172946
6	5884325	0.172844
10	35119420	0.172835
7	10549689	0.17282
17	17129071	0.172727
11	4739951	0.172723
4	9921783	0.172721
17	15905572	0.172682
6	19506216	0.172675
10	5076168	0.172673
6	30906387	0.172642
2	7160316	0.172625
4	8417908	0.172613
