# Supplementary material for: Genomic consequences of apple improvement
Source: Hortic Res. 2021 Jan 1;8:9. doi: 10.1038/s41438-020-00441-7 (PMC7775473; doi:10.1038/s41438-020-00441-7)
Supplement: Supplementary file 3 — Supplementary Tables - zipped [file 41438_2020_441_MOESM3_ESM.zip › supp tables/TableS2.txt]

cultivar	parent1	parent1_ibd	parent2	parent2_ibd
Akane	Smith_Jonathan	0.4786	NA	NA
Fiesta	Nugget	0.552	Mantuanskoye	0.5043
Goldsmith	Golden_Delicious	0.5066	Granny_Smith	0.4893
Sundowner	Golden_Delicious	0.4974	Lady_Williams	0.4891
Odin	Golden_Delicious	0.4283	Ingrid_Marie	0.5042
Spencer	Golden_Delicious	0.4363	Johnson_McIntosh_2-4-4-4	0.4368
Katja	James_Grieve_(Red_Rosamund_strain)	0.4638	Worcester_Pearmain	0.2786
Jonamac	Smith_Jonathan	0.4806	Johnson_McIntosh_2-4-4-4	0.4514
Merton_Worcester	Nugget	0.4556	NA	NA
Melrose	Rose_Red_Delicious	0.4794	Smith_Jonathan	0.4867
Cripps_Pink	Golden_Delicious	0.4945	Lady_Williams	0.5211
Gala	Golden_Delicious	0.5159	Captain_Kidd	0.4792
Fuji	Rose_Red_Delicious	0.4943	NA	NA
Cameo	Golden_Delicious	0.4783	Rose_Red_Delicious	0.5066
Murasaki	Smith_Jonathan	0.4974	Rose_Red_Delicious	0.5028
Hua_Guan	Golden_Delicious	0.5156	Fuji	0.4869
Gloster_69	Glockenapfel	0.4902	Rose_Red_Delicious	0.473
Jamba	James_Grieve_(Red_Rosamund_strain)	0.4388	Melba	0.4625
Britemac	Melba	0.5022	NA	NA
Bancroft	Johnson_McIntosh_2-4-4-4	0.4158	NA	NA
Ontario	Wagener	0.5482	Field_Spy	0.514
Spartan	Johnson_McIntosh_2-4-4-4	0.4401	NA	NA
Oswego	Field_Spy	0.4529	NA	NA
Spijon	Field_Spy	0.4925	Monroe	NA
Priscilla	Rose_Red_Delicious	0.4413	NA	NA
Delawine	Rose_Red_Delicious	0.5047	NA	NA
Laxton's_Superb	Nugget	0.456	NA	NA
Orleans	Deacon_Jones	0.4793	Rose_Red_Delicious	0.4716
Jewett_Red	Golden_Delicious	0.4922	Rose_Red_Delicious	0.4894
Schweizer_Orangenapfel	Nugget	0.5056	Ontario	0.5267
Scifresh	Gala	0.5625	NA	NA
Sweet_Caroline	Early_McIntosh	0.4306	Golden_Delicious	0.431
Winston	Nugget	0.5252	NA	NA
Wellington	Early_Bird_Red	0.431	Cortland	0.3683
