# Supplementary material for: Genomic consequences of apple improvement
Source: Hortic Res. 2021 Jan 1;8:9. doi: 10.1038/s41438-020-00441-7 (PMC7775473; doi:10.1038/s41438-020-00441-7)
Supplement: Supplementary file 3 — Supplementary Tables - zipped [file 41438_2020_441_MOESM3_ESM.zip › supp tables/TableS3.txt]

chrom	pos	minor_allele	major_allele	maf_domestica	maf_sieversii	fst_domestica_sieversii
1	4562906	A	G	0.001335	0.313	0.619606370346188
1	6755801	A	G	0	0.3435	0.662519109379658
1	8117801	G	A	0.01335	0.6304	0.817614054033591
1	10230602	A	G	0.01068	0.487	0.727660420818686
1	10616439	G	A	0.04005	0.4652	0.575941586849344
1	13011483	T	C	0	0.487	0.780837055936292
1	14470936	T	C	0.002003	0.3565	0.660430432228205
1	15710568	A	G	0.00267	0.4217	0.71610312101837
1	20585026	G	A	0.2443	0.9087	0.562949363855019
1	20585036	A	C	0.243	0.9043	0.560790997515143
1	21034208	C	T	0.07877	0.6696	0.653687180337875
1	21170322	T	C	0.1796	0.7957	0.559202813199137
1	21302018	G	A	0.002003	0.5826	0.831608979211345
1	22320340	G	C	0.002003	0.4043	0.705209432879661
1	22370291	A	G	0.001335	0.5087	0.788844295031974
1	24200649	C	T	0.1001	0.6783	0.609085920325752
1	24496488	C	T	0.05207	0.5217	0.591649224422292
1	24616302	T	A	0	0.2522	0.558483750187685
1	26331585	A	C	0	0.2522	0.558483750187685
1	26384908	T	C	0.002003	0.2696	0.561276528152728
1	27467736	A	G	0.0227	0.3783	0.555382484929234
1	27557053	T	G	0	0.2565	0.564072281702686
1	27659469	C	T	0.004005	0.3783	0.668067121639888
1	27818456	C	T	0.02737	0.4783	0.643347795870345
1	27833117	C	T	0.02603	0.3826	0.542983584523494
1	28556632	T	C	0.008678	0.3435	0.598988626944589
1	28706307	T	C	0.0006676	0.387	0.698639976275238
1	28826264	A	G	0.03071	0.4043	0.546303625004759
1	29578763	G	C	0	0.3087	0.626203171796881
1	29578765	G	A	0	0.3087	0.626203171796881
1	29788235	C	T	0.1469	0.7652	0.590154372060183
1	29940511	T	C	0.05741	0.7	0.733688991307398
1	31004232	A	C	0	0.3652	0.683406030016822
1	32179591	A	G	0.001335	0.6435	0.866689968456741
1	32527469	T	G	0.03805	0.4826	0.602995364416891
2	237047	A	G	0.0006676	0.5565	0.821971088737996
2	393763	G	A	0.06075	0.7652	0.771595912839237
2	535898	T	G	0.0006676	0.287	0.595414335919663
2	857002	T	A	0.04539	0.4696	0.559549182571912
2	1331099	A	T	0.00267	0.3609	0.66003658739294
2	1367801	T	G	0	0.3087	0.626203171796881
2	2622094	C	A	0.002003	0.3652	0.669027642557711
2	2625980	C	T	0.04406	0.513	0.611478393240051
2	2625992	G	A	0	0.513	0.798123820985903
2	2841866	C	T	0	0.3087	0.626203171796881
2	2877934	A	G	0.1168	0.7348	0.623079316383825
2	3508710	T	C	0.1782	0.9304	0.675774521883819
2	4353671	T	A	0.02403	0.3696	0.537255342324085
2	4843659	A	C	0	0.287	0.601587800375097
2	5046582	A	G	0.1936	0.8304	0.567822591426751
2	5047378	T	C	0.2116	0.8348	0.543289727276408
2	5516590	G	A	0.07744	0.5739	0.565655811035431
2	5516594	G	A	0.07744	0.5739	0.565655811035431
2	8593210	T	G	0.004673	0.3043	0.58186142716382
2	9001620	G	T	0.004673	0.3609	0.645953950113195
2	9201295	A	T	0.01001	0.3652	0.614925669174077
2	9945721	A	G	0.04873	0.5304	0.612341837692019
2	10099450	G	T	0.01068	0.387	0.63450138195509
2	10757652	G	T	0	0.2391	0.540965749453843
2	11591237	G	C	0	0.3783	0.69542280789178
2	12224516	T	C	0.001335	0.4261	0.727801284402635
2	13113365	C	T	0.001335	0.2739	0.573109555115439
2	13212853	G	A	0.04072	0.4783	0.587669658926949
2	13531891	A	G	0.06742	0.5783	0.599754680426131
2	16484913	G	A	0	0.2435	0.546934138119711
2	16809647	A	G	0.03338	0.413	0.54425593536919
2	18483314	G	T	0.00267	0.5652	0.818655586144594
2	18611607	G	T	0	0.287	0.601587800375097
2	18611643	T	C	0	0.287	0.601587800375097
2	23579725	T	C	0	0.3435	0.662519109379658
2	24100332	G	A	0	0.2957	0.611651570808035
2	27626044	C	T	0.006008	0.2783	0.53699615651869
2	27626160	A	G	0.006008	0.2826	0.542837942967726
2	27629857	T	C	0.00534	0.2783	0.542716843088056
2	30653372	G	A	0.03004	0.4087	0.554854749387687
2	30948269	A	T	0.01268	0.3696	0.603068097490544
2	31200738	A	G	0.08077	0.7261	0.696027049372284
2	32942367	G	A	0.04473	0.6435	0.726023623766854
2	35494399	G	A	0.09212	0.787	0.717802306778876
2	35865938	T	C	0.02136	0.5	0.690033413422624
2	36350158	G	A	0.2577	0.9304	0.564272250646138
2	36439335	G	A	0.1682	0.9087	0.674205984403167
2	36888229	G	T	0.08077	0.6783	0.656220115973395
2	37018265	A	G	0.01936	0.3957	0.594237855045201
3	661642	C	T	0.01535	0.3261	0.532294350085974
3	1232093	A	C	0.1522	0.8522	0.655457874439694
3	1322518	C	T	0.0988	0.6522	0.58744933023207
3	1375789	T	C	0.04606	0.5087	0.599625469061153
3	1599186	T	G	0	0.2652	0.575145114425922
3	1830762	A	G	0	0.2913	0.606595325569794
3	1963283	C	T	0	0.2913	0.606595325569794
3	2485374	T	C	0.1395	0.7826	0.619745069477383
3	2811515	A	G	0	0.4217	0.732365582990337
3	2811525	A	G	0.03271	0.4217	0.557779213319387
3	2897891	C	T	0.1515	0.8043	0.616458142932332
3	2897931	C	T	0.1869	0.8217	0.570849255597728
3	2902836	C	T	0.2096	0.8391	0.550403375608638
3	3691776	A	G	0	0.6174	0.858299163190695
3	4096520	C	G	0.007343	0.4348	0.700440635828415
3	5015168	A	C	0.1409	0.713	0.552808749431379
3	5566444	G	A	0.0006676	0.2435	0.539779483074964
3	5632641	A	C	0.002003	0.5304	0.799926208619381
3	6339597	A	G	0.001335	0.2913	0.594498466116109
3	6407559	G	A	0.004005	0.2913	0.571181129701713
3	6581127	T	C	0.03138	0.4043	0.54308593459844
3	6581166	A	G	0.03138	0.4043	0.54308593459844
3	6995144	T	C	0.001335	0.3957	0.701937125676209
3	8427080	C	T	0.001335	0.3696	0.677991881394352
3	8506861	A	G	0.007343	0.3435	0.608283697902046
3	8703917	G	C	0	0.2348	0.535048040666557
3	9511493	C	G	0	0.3522	0.671045459384461
3	11803548	T	C	0.01268	0.5783	0.786773734524072
3	11815482	C	T	0.1802	0.8435	0.601336050816496
3	12676911	A	G	0	0.3652	0.683406030016822
3	13277226	A	G	0.006008	0.3435	0.617746181385029
3	13337660	A	G	0	0.3	0.616528005787584
3	13547622	T	C	0.00534	0.2739	0.536724023775772
3	13592729	T	G	0.01135	0.5565	0.77711614681046
3	13592776	C	A	0.03138	0.5739	0.713951969936094
3	15392728	G	A	0.008011	0.4435	0.70445061210947
3	15392749	A	C	0.008011	0.4435	0.70445061210947
3	15426808	A	G	0.007343	0.4565	0.719194399633999
3	21743385	A	G	0.1989	0.8043	0.534891869729812
3	22352566	C	T	0.001335	0.287	0.589320924450282
3	23229361	G	A	0.02403	0.513	0.690254395835241
3	23723677	G	T	0.04673	0.5478	0.636536005457686
3	23915398	A	G	0.02003	0.5522	0.73912027101853
3	26645978	T	C	0	0.2435	0.546934138119711
3	29552508	C	T	0.001335	0.2739	0.573109555115439
3	31553881	T	C	0.251	0.9043	0.549752345595855
3	31946464	T	C	0.1081	0.6652	0.577793113491826
3	32391749	C	T	0.0514	0.5261	0.59857560499885
3	34893836	C	T	0.0227	0.5435	0.721642270564205
3	34957397	G	A	0.2256	0.8652	0.550165129029669
3	34957450	C	G	0.2256	0.8652	0.550165129029669
3	35250095	G	A	0.004673	0.3565	0.641345008959349
3	37059039	T	C	0	0.3435	0.662519109379658
4	2152981	G	T	0.08144	0.7652	0.724574259693605
4	2153498	A	C	0.1242	0.8304	0.687828981076033
4	2695765	A	T	0.1469	0.7522	0.578185525125541
4	2918701	A	C	0	0.3087	0.626203171796881
4	2921114	C	T	0.002003	0.3087	0.609132492907155
4	3511647	T	C	0.04873	0.613	0.689048262057145
4	3975584	C	A	0.2877	0.9609	0.553297502228881
4	5131220	C	T	0.285	0.9348	0.532869235894483
4	5131225	G	A	0.2844	0.9348	0.53363139106953
4	5301021	T	C	0.2143	0.8652	0.567054445126715
4	5404051	G	A	0.03738	0.5783	0.696581590028934
4	5405309	G	A	0.02937	0.5783	0.724703175772066
4	5405368	T	C	0.02937	0.5783	0.724703175772066
4	5567416	A	G	0.02603	0.3783	0.537588042621767
4	5567468	T	A	0.02136	0.3783	0.562721155744866
4	5855908	T	A	0.002003	0.3174	0.619017337663968
4	6130965	C	A	0	0.3957	0.710741905792859
4	6130978	C	G	0	0.3957	0.710741905792859
4	6131043	A	G	0.2557	0.9217	0.559136801363417
4	6133042	T	G	0.00267	0.5	0.776393536995787
4	6425308	T	A	0	0.2565	0.564072281702686
4	6887621	C	G	0.004005	0.3348	0.622739805179949
4	9491664	T	G	0	0.3043	0.621341541876249
4	10085613	T	C	0.00267	0.2826	0.571826229720348
4	11539719	A	G	0	0.2739	0.585915174035985
4	16429583	T	C	0	0.5087	0.795336072320578
4	16723280	G	A	0.06142	0.6217	0.658554284268275
4	17074838	A	G	0	0.3609	0.679366707981758
4	17426161	G	C	0	0.2478	0.552683726288077
4	18546060	A	G	0.002003	0.3304	0.633315843892167
4	20455884	C	G	0	0.2435	0.546934138119711
4	20514534	A	G	0.01869	0.5174	0.716569334214891
4	22286027	T	C	0	0.2478	0.552683726288077
4	23552642	T	C	0.00267	0.2913	0.582697081826421
4	23980813	G	A	0.006676	0.3304	0.597854876962769
4	24321346	G	A	0.1469	0.7348	0.561811003405133
4	24321354	C	T	0.1535	0.7435	0.557327725373667
4	26228206	G	T	0	0.2435	0.546934138119711
4	26984084	T	C	0	0.2739	0.585915174035985
4	27763458	A	C	0.001335	0.2609	0.556337971547597
4	29781713	A	C	0	0.2783	0.591250738089082
4	30088654	A	G	0.02003	0.6261	0.792051694872275
4	31317290	A	G	0	0.3174	0.635630709894062
4	31366653	G	A	0	0.3957	0.710741905792859
4	31377895	G	A	0.01402	0.3826	0.609689885317559
4	32142219	C	G	0.05207	0.5826	0.65158901804959
5	2144004	G	A	0.1175	0.7478	0.633044813649854
5	2268782	A	C	0	0.2348	0.535048040666557
5	3639364	A	T	0	0.2348	0.535048040666557
5	4844290	C	A	0.03338	0.7478	0.827715442070328
5	5602001	A	G	0	0.2435	0.546934138119711
5	5703187	A	C	0	0.2609	0.569710965872415
5	5703188	T	C	0	0.2609	0.569710965872415
5	5703189	G	A	0	0.2609	0.569710965872415
5	6944376	T	C	0.1555	0.787	0.593892257786427
5	7580842	T	G	0.3131	0.9913	0.550358412252363
5	7767917	T	C	0.1989	0.8739	0.598203285764754
5	7925320	C	A	0	0.2391	0.540965749453843
5	8043680	G	A	0.2076	0.9043	0.6112724556833
5	8234211	A	G	0.01402	0.6348	0.817978632099611
5	8416605	T	C	0.2704	0.9783	0.590022166897753
5	8463846	T	C	0.09947	0.7087	0.63806854281634
5	8584922	G	A	0.2724	0.9783	0.587548533990428
5	8957231	A	G	0.0006676	0.313	0.6252180098834
5	8957251	A	G	0	0.3957	0.710741905792859
5	8957912	G	A	0	0.3087	0.626203171796881
5	10799698	T	C	0.002003	0.5913	0.836546307472107
5	10799735	T	A	0.00534	0.6043	0.83106655802125
5	13036501	G	T	0.1081	0.713	0.622457816778117
5	13251427	T	C	0.1182	0.7174	0.604394559177945
5	16882167	G	T	0.0006676	0.3522	0.666020921658256
5	19563359	T	A	0.06008	0.5304	0.573561227270789
5	20157536	A	G	0.00267	0.313	0.608562984717463
5	20903554	T	C	0.1502	0.8957	0.692789813589464
5	20916459	C	G	0.2817	0.9304	0.533015222289094
5	20916555	A	G	0.2824	0.9304	0.532119141512673
5	21006014	T	C	0.1656	0.7609	0.55127241572044
5	21018376	G	T	0.287	0.9391	0.534303867981188
5	21288507	A	C	0.233	0.9261	0.593858399132726
5	21288544	A	T	0.0006676	0.5087	0.792082782062322
5	22370756	T	C	0.1195	0.7217	0.605547906414459
5	22370757	G	A	0.1195	0.7217	0.605547906414459
5	22645624	C	G	0.2543	0.9261	0.564954427808266
5	22851768	G	A	0.2737	0.9348	0.547329138461121
5	22870395	A	G	0.2063	0.9261	0.631367136074584
5	22870406	A	G	0.2076	0.9261	0.629506888536079
5	22894304	G	C	0.269	0.9391	0.557285852357408
5	23316052	G	A	0.03805	0.6217	0.729675200436486
5	23394629	A	G	0.01001	0.4652	0.712758821566474
5	23650755	A	T	0.2377	0.9304	0.591136890881118
5	23651649	G	T	0.219	0.9478	0.631364016351189
5	23663123	G	C	0.1575	0.9	0.684323205119615
5	23663128	T	C	0.01268	0.3826	0.617671121790972
5	23923588	C	T	0.04806	0.9217	0.885588049504246
5	23923597	G	A	0.04072	0.9304	0.903001793950915
5	23934345	G	A	0.0267	0.7609	0.852102531045463
5	23934420	G	A	0.2296	0.8913	0.568021426392419
5	23981498	A	T	0.08611	0.7913	0.733597184086088
5	23981524	A	G	0.08611	0.7913	0.733597184086088
5	24528954	C	A	0.223	0.9261	0.607736602850601
5	24904564	C	T	0.1535	0.8261	0.631597536857647
5	24904599	G	A	0.1535	0.8174	0.624190903892217
5	24965832	G	T	0.02537	0.6522	0.791746763413922
5	25248040	T	C	0.09479	0.613	0.558537335136794
5	27642550	T	G	0.2804	0.9565	0.558411118496279
5	28579687	A	G	0.01936	0.8739	0.921398251338652
5	29354163	T	C	0.0287	0.613	0.753656088704394
5	29523550	C	T	0.08411	0.8391	0.770621363650699
5	29523581	A	G	0.08545	0.8696	0.78759220805363
5	29523586	T	C	0.1228	0.8739	0.722825556908844
5	29542564	C	T	0.09346	0.8609	0.766969974482009
5	29855980	G	C	0.05741	0.8609	0.836914154184395
5	29859831	C	T	0.006676	0.7522	0.900869075805361
5	29861253	T	C	0.05741	0.8609	0.836914154184395
5	29861876	T	G	0.231	0.8609	0.538214164066874
5	30053363	A	C	0.2276	0.8565	0.539150643706935
5	30060700	A	G	0.03004	0.8	0.864168294290991
5	30110087	G	T	0.03338	0.7217	0.812264213870948
5	30238316	A	T	0.221	0.8565	0.549021183559882
5	30247811	G	A	0.03605	0.5913	0.711982315994972
5	30307314	T	C	0.009346	0.3478	0.599441404390746
5	30307386	T	C	0.006008	0.3783	0.654848312848613
5	30404440	A	G	0.02804	0.4	0.554143696335283
5	30411702	C	T	0.02069	0.5087	0.700600690056954
5	30411744	G	A	0.02136	0.5304	0.716241489045212
5	30562574	C	G	0.01402	0.3261	0.541086207049658
5	30661280	T	G	0.1629	0.7913	0.584421647958244
5	31073571	C	T	0.004005	0.3957	0.684695462336705
5	31232117	T	G	0.1495	0.7174	0.539871270836592
5	31344548	G	A	0	0.2826	0.596394711481798
5	31407494	A	G	0.07477	0.7696	0.742633769786948
5	31601251	T	C	0.01802	0.6609	0.82049957842942
5	32094582	C	T	0.02737	0.6826	0.805115497910224
5	32379391	G	A	0.04005	0.487	0.599683185997663
5	32720702	A	G	0.0514	0.5739	0.645665009930173
5	32773347	A	G	0.06409	0.6913	0.709614914203789
5	33362568	A	G	0.06142	0.5348	0.573824949300657
5	33362691	A	G	0.06208	0.5348	0.571667580536993
5	33543006	T	C	0.003338	0.5	0.773123018113743
5	33921915	A	G	0	0.3391	0.658126410446906
5	35643982	G	A	0.0006676	0.2435	0.539779483074964
5	38489050	G	T	0.0287	0.4348	0.591455607076337
5	38736535	T	C	0.006676	0.3565	0.627445913208044
5	39963475	A	G	0.05474	0.4826	0.539208864617486
5	39963526	C	T	0.1395	0.7	0.542948174564634
5	41038520	A	G	0.002003	0.3174	0.619017337663968
5	41038557	A	G	0.00267	0.3043	0.598399866462892
5	41456345	C	T	0.01936	0.4217	0.622980132616007
5	45119285	G	C	0	0.3043	0.621341541876249
5	45440738	T	C	0	0.3043	0.621341541876249
5	45507550	G	A	0	0.3304	0.649276623255818
5	45507594	T	G	0	0.3304	0.649276623255818
5	46478678	A	T	0	0.2783	0.591250738089082
5	46478679	T	C	0	0.2783	0.591250738089082
5	46664122	C	A	0.08611	0.7696	0.717602680703641
5	46826653	A	G	0.1155	0.6391	0.534335427303194
5	47073797	C	T	0.02804	0.5391	0.697032229913097
5	47074337	T	C	0.1529	0.7565	0.570741348286541
5	47075714	C	T	0.1502	0.7609	0.579942960345556
5	47075768	C	T	0.1442	0.7435	0.575312599566622
5	47083476	C	G	0.2417	0.9304	0.585702925627739
5	47084300	C	T	0.0227	0.5	0.684229463549174
5	47093271	A	G	0.0247	0.4957	0.671669156085175
5	47161737	C	T	0.1182	0.8957	0.746033525097815
5	47161783	T	C	0.1195	0.8174	0.686506325571043
5	47176196	A	G	0.02403	0.6609	0.801565827129721
5	47221730	A	G	0.1081	0.8522	0.733760671350069
5	47694953	C	G	0	0.2565	0.564072281702686
6	245649	C	T	0.1442	0.9304	0.727571665053372
6	691014	A	T	0.1409	0.8304	0.657481877982075
6	1741559	T	G	0.03672	0.4652	0.589700724522108
6	1880328	A	C	0	0.3304	0.649276623255818
6	2399018	C	T	0.1282	0.8	0.656002879254852
6	2681895	C	G	0.01135	0.6174	0.816750832238686
6	2958644	T	C	0.03271	0.4826	0.62490592242389
6	2958650	G	A	0.03605	0.4826	0.611111703307773
6	3614253	C	G	0	0.2522	0.558483750187685
6	3614287	G	A	0.1609	0.7478	0.547445763031219
6	3614382	C	G	0.1362	0.7522	0.59906358557698
6	3628891	A	G	0.1582	0.7522	0.556706144377696
6	4126229	C	A	0.02737	0.4391	0.602427295681964
6	4595311	G	A	0	0.287	0.601587800375097
6	5156751	C	T	0.00534	0.2913	0.559941018697066
6	5156793	C	T	0.008678	0.3391	0.59381294200245
6	7703155	A	G	0.06943	0.5957	0.610938652431172
6	13601713	T	C	0	0.3304	0.649276623255818
6	18288668	C	T	0.01736	0.3652	0.569586349597114
6	19285153	C	T	0.01001	0.387	0.638580633695721
6	20000436	T	G	0.004005	0.3348	0.622739805179949
6	20904577	C	T	0.00267	0.2913	0.582697081826421
6	23316576	A	G	0	0.2609	0.569710965872415
6	24270802	A	G	0.04473	0.5739	0.667719124358764
6	24473850	G	A	0.02737	0.4522	0.616540987552338
6	25023755	A	G	0	0.2348	0.535048040666557
6	25023818	T	G	0	0.3565	0.675183431181695
6	25071655	C	T	0	0.4087	0.721736011570796
6	25210344	T	C	0.07009	0.5696	0.582914462843957
6	26773883	A	G	0.05007	0.6478	0.713653896507617
6	26774307	T	G	0.00534	0.3652	0.645843260813189
6	28967914	C	A	0	0.3391	0.658126410446906
6	29408867	T	G	0.07009	0.587	0.60045745568736
6	30209786	A	T	0	0.3435	0.662519109379658
6	30906371	C	T	0	0.2652	0.575145114425922
6	30950486	C	G	0	0.3043	0.621341541876249
6	31182130	T	C	0.1602	0.8609	0.649058726269661
6	31182136	A	G	0.259	0.9783	0.604242557625761
6	31845877	C	T	0	0.2435	0.546934138119711
6	32034966	T	C	0	0.2783	0.591250738089082
6	32073292	G	T	0	0.2826	0.596394711481798
6	32091028	C	A	0	0.3304	0.649276623255818
6	32135898	G	A	0	0.2696	0.580629098440742
6	32407598	T	C	0.0006676	0.2391	0.533699957262151
6	32456340	C	T	0.008011	0.3261	0.582951415103192
6	33906770	T	C	0	0.4783	0.774813897792565
6	35160599	T	C	0.1335	0.9435	0.753215892078887
6	36001869	T	C	0.05407	0.4826	0.541640440062263
6	36667489	A	C	0	0.2522	0.558483750187685
7	321718	T	C	0.287	0.987	0.577326012346991
7	583649	C	T	0.01869	0.4522	0.657576888128444
7	1036040	G	C	0.08611	0.887	0.797103567138268
7	1036044	A	G	0.08678	0.887	0.795879924385706
7	1037996	A	G	0.02737	0.387	0.541553029412591
7	1528900	A	T	0	0.2565	0.564072281702686
7	1882307	G	A	0	0.2348	0.535048040666557
7	2248436	C	T	0.2397	0.9174	0.577034403224405
7	2255255	A	G	0.1542	0.8435	0.644920875820616
7	2896983	G	A	0.03872	0.513	0.631587738958674
7	3012153	A	C	0.1282	0.687	0.55396644542817
7	3147662	C	T	0.01001	0.3217	0.563070899226613
7	3147678	C	T	0.01001	0.3217	0.563070899226613
7	3322849	A	G	0.1368	0.813	0.650642440154309
7	3811182	T	A	0.00267	0.5391	0.802489004277109
7	3909786	C	T	0.285	0.9696	0.564408196044356
7	4065302	G	A	0.251	0.8957	0.541876688702518
7	4065352	G	A	0.249	0.887	0.536624017931557
7	5383744	G	T	0.1435	0.8957	0.703707178471196
7	5383788	A	G	0	0.3043	0.621341541876249
7	5682608	G	A	0	0.2348	0.535048040666557
7	6352752	G	A	0.1335	0.8087	0.653200385230248
7	6409447	G	T	0.1328	0.813	0.658036433258804
7	6499381	A	T	0	0.287	0.601587800375097
7	6784785	C	G	0.1242	0.6783	0.554100651026213
7	7026331	G	T	0	0.2826	0.596394711481798
7	7094115	T	C	0.002003	0.2913	0.588557058345265
7	7098115	G	A	0.0006676	0.2957	0.605651465220668
7	9825755	G	T	0.0006676	0.313	0.6252180098834
7	9825802	C	T	0.0006676	0.313	0.6252180098834
7	9825803	A	G	0	0.3043	0.621341541876249
7	10974834	T	C	0	0.2565	0.564072281702686
7	12915001	A	G	0	0.2696	0.580629098440742
7	13208160	A	G	0.06142	0.5783	0.618070740477599
7	15602821	C	T	0.002003	0.3087	0.609132492907155
7	17934382	G	C	0.002003	0.2652	0.555510354684883
7	18660072	T	C	0.006676	0.5565	0.796434880828864
7	19358263	T	G	0.0006676	0.3565	0.670223793843296
7	20497057	T	C	0.002003	0.3	0.598982631288697
7	20761666	G	C	0.2383	0.8826	0.547680001635782
7	21667295	T	A	0	0.3304	0.649276623255818
7	22388941	A	G	0.001335	0.3217	0.629218749784032
7	22549054	T	C	0	0.3348	0.653779980366606
7	22758368	C	T	0	0.3087	0.626203171796881
7	23967428	A	G	0.2069	0.8739	0.586007147217872
7	23967445	G	A	0.2069	0.8739	0.586007147217872
7	24015854	A	G	0.03672	0.4652	0.589700724522108
7	24347714	A	G	0.03471	0.4478	0.578952586733285
7	25531670	T	C	0	0.2783	0.591250738089082
7	26613465	A	C	0.1789	0.7696	0.535724278417214
7	26703120	C	T	0	0.2957	0.611651570808035
7	26755088	A	G	0.03405	0.6174	0.739250714909718
7	26962547	A	G	0.0761	0.6478	0.641226955285364
7	27114662	C	T	0.004005	0.3348	0.622739805179949
7	27114666	C	T	0	0.3348	0.653779980366606
7	27723173	T	C	0	0.2348	0.535048040666557
7	28287321	G	A	0.0006676	0.4304	0.73527835529573
7	28493530	A	C	0.0006676	0.3217	0.634680818562748
7	29783591	C	G	0.1482	0.7522	0.575685024095043
7	29783604	A	G	0.1482	0.7522	0.575685024095043
7	30855693	A	C	0.07543	0.6783	0.669747922420272
7	30910899	A	G	0.08879	0.6957	0.651679285288159
7	30940424	C	G	0.004673	0.7652	0.911825742380296
7	30940446	G	A	0.01469	0.7652	0.885298667969963
7	32480374	A	T	0	0.2652	0.575145114425922
7	33483420	T	G	0.03805	0.5652	0.682908838905871
7	33633489	A	G	0.01469	0.4	0.624935654108665
7	33936614	T	A	0.01402	0.6522	0.828304099317468
7	34026920	C	G	0	0.2739	0.585915174035985
7	34170543	C	A	0.01268	0.5522	0.768640637537184
7	34292777	T	C	0	0.2522	0.558483750187685
7	34637023	C	A	0.03338	0.5348	0.672722377576315
7	34708346	G	A	0.01202	0.3609	0.597168264089486
7	35471868	T	G	0.1515	0.9435	0.72551285910315
7	35471906	C	T	0.1515	0.9435	0.72551285910315
7	35919791	A	G	0.1589	0.8957	0.678790034143279
7	36038000	A	C	0	0.3043	0.621341541876249
7	36253405	G	A	0.04339	0.5696	0.66836755900546
7	36253420	A	C	0.04539	0.4696	0.559549182571912
7	36269264	T	G	0	0.2913	0.606595325569794
7	36269860	A	C	0	0.2522	0.558483750187685
7	36269873	A	G	0	0.2522	0.558483750187685
7	36281548	A	G	0.004673	0.287	0.559970771495504
8	2062829	C	G	0	0.2826	0.596394711481798
8	2062830	C	T	0	0.2826	0.596394711481798
8	3253318	T	C	0	0.2957	0.611651570808035
8	3546000	C	T	0.2303	0.8957	0.570954850962326
8	3687068	T	C	0.002003	0.4	0.701415632935902
8	4074636	C	A	0.01135	0.4348	0.678474229374382
8	4378152	G	A	0.002003	0.5391	0.805466196185182
8	4631848	G	A	0.05073	0.5478	0.622811531294421
8	5909666	G	A	0	0.4217	0.732365582990337
8	6191437	G	A	0	0.3174	0.635630709894062
8	7213223	T	C	0	0.4087	0.721736011570796
8	7283864	G	C	0	0.4217	0.732365582990337
8	7805199	A	G	0.01068	0.3739	0.620331785344855
8	7805220	A	G	0.01068	0.3739	0.620331785344855
8	8706152	G	T	0.1375	0.7826	0.623547070871253
8	9022986	G	T	0	0.2652	0.575145114425922
8	9039985	A	G	0.004005	0.3	0.582050426274114
8	9747418	G	A	0	0.2565	0.564072281702686
8	9809452	T	C	0	0.4478	0.752676639702471
8	10475434	C	T	0.08745	0.6348	0.599243078286714
8	10788317	A	G	0.2877	0.9739	0.564930772976126
8	11821775	T	G	0.2383	0.9565	0.612572395279923
8	11944754	A	T	0.09079	0.6609	0.615484034834466
8	11954355	C	T	0.1348	0.7391	0.589863611583894
8	11954361	A	G	0.03271	0.5043	0.646589573571382
8	12020371	A	G	0.07677	0.9043	0.824220992642017
8	12020386	G	A	0.008678	0.8783	0.945728309623382
8	12050367	A	G	0.2557	0.9174	0.555258906785658
8	12131535	G	A	0.1101	0.6304	0.53820118128099
8	14623323	A	T	0.00267	0.3565	0.655601492432805
8	14623327	A	C	0.00267	0.3565	0.655601492432805
8	17423781	G	A	0	0.3739	0.691434326213475
8	17724657	A	T	0	0.3957	0.710741905792859
8	17779195	T	C	0	0.3913	0.706934923337615
8	17993040	T	C	0	0.3957	0.710741905792859
8	18124740	G	A	0	0.2348	0.535048040666557
8	18628648	G	C	0	0.3957	0.710741905792859
8	18877398	C	G	0.09613	0.613	0.55507680350738
8	21913969	T	C	0.03471	0.5043	0.638594517393113
8	22106226	C	T	0.04072	0.5826	0.688884194807641
8	22496890	A	G	0.02737	0.413	0.572912428048795
8	22944915	T	C	0.01602	0.3391	0.545035160991315
8	23006835	A	T	0.00534	0.313	0.587177444939934
8	23006872	T	C	0.00534	0.313	0.587177444939934
8	23006873	T	C	0.00534	0.313	0.587177444939934
8	23637466	A	C	0.004005	0.2739	0.548526776152286
8	23808175	A	C	0.01802	0.3739	0.576239193058053
8	25313203	C	G	0.03672	0.5261	0.651948815677229
8	25420754	A	G	0.05073	0.5261	0.600919600959078
8	25420763	T	C	0.05073	0.5261	0.600919600959078
8	25566483	G	C	0.01869	0.4739	0.678285255287227
8	26748314	A	T	0.07143	0.5783	0.587780261927635
8	27339177	C	T	0	0.3174	0.635630709894062
8	30421357	G	T	0.03805	0.4304	0.544201473753084
8	30691490	A	C	0.1048	0.7391	0.652513126451339
8	30691499	T	C	0.004005	0.3826	0.672251105015482
8	30972154	C	T	0.04339	0.5304	0.631415536386904
9	600490	C	A	0.03004	0.5652	0.711613699804341
9	604028	T	G	0.03271	0.5739	0.709216094164631
9	604063	A	T	0.004673	0.5304	0.787822911451572
9	608140	G	A	0.004673	0.5261	0.78491655890201
9	1726253	A	G	0.1095	0.9304	0.783259237356619
9	1726277	T	A	0.1121	0.9304	0.77898285669472
9	1726285	A	G	0.1068	0.8783	0.754147852780191
9	1726287	T	C	0.1121	0.887	0.750661405515421
9	1757713	G	C	0.2043	0.9435	0.648312733018772
9	1757751	A	C	0.2043	0.9435	0.648312733018772
9	1830892	T	C	0.02336	0.4174	0.597858894951754
9	2220185	G	T	0.01936	0.6478	0.80818528837276
9	2360348	C	T	0.241	0.9087	0.567512976021126
9	2617251	C	T	0.0006676	0.3	0.610611070401893
9	2617252	C	T	0.0006676	0.3	0.610611070401893
9	2617406	C	G	0.0006676	0.2913	0.600508409283992
9	2624469	T	A	0.0006676	0.4391	0.742142040856036
9	2659977	T	C	0.2083	0.8609	0.572298267495757
9	2761797	C	G	0.03605	0.7	0.791310279810511
9	3478803	G	T	0.1095	0.8913	0.758086682247441
9	3478808	A	G	0.2503	0.9	0.546788444634769
9	4390360	C	T	0.1288	0.7478	0.60988219025817
9	4692295	T	C	0.04005	0.4957	0.608838441990966
9	4894993	T	C	0	0.3087	0.626203171796881
9	5150326	C	A	0	0.2652	0.575145114425922
9	5420310	A	G	0	0.3174	0.635630709894062
9	5424249	A	G	0	0.3217	0.640201756670913
9	5602295	A	G	0.2904	0.9565	0.545983214079151
9	5945594	T	G	0.2997	0.9609	0.53860844708783
9	5945602	T	C	0.2997	0.9609	0.53860844708783
9	6732786	T	C	0.2877	0.9435	0.537469859411134
9	6937334	T	C	0.221	0.913	0.599366229706391
9	8535953	C	T	0.008011	0.3478	0.608556900243251
9	9063508	C	T	0	0.2696	0.580629098440742
9	10027067	G	A	0.006008	0.5261	0.778873096899654
9	10027249	T	G	0.007343	0.5739	0.804901113416005
9	13348056	T	C	0.006676	0.3609	0.632216598977141
9	15790682	G	A	0	0.2522	0.558483750187685
9	15956872	A	T	0	0.4217	0.732365582990337
9	16311858	C	T	0	0.2913	0.606595325569794
9	17765317	T	G	0	0.3304	0.649276623255818
9	20528703	A	G	0.00534	0.287	0.554321949723406
9	28160248	T	C	0	0.3783	0.69542280789178
9	30104895	T	A	0	0.2913	0.606595325569794
9	31769541	A	G	0.01135	0.4826	0.720808662819821
9	32083768	T	A	0	0.2957	0.611651570808035
9	32143638	C	G	0.2497	0.8913	0.539624439206356
9	32469742	C	A	0.229	0.8913	0.568882838421055
9	32542176	C	T	0.06208	0.6174	0.652769238117374
9	32603473	G	A	0.245	0.8913	0.546185356485469
9	32680210	T	C	0.2437	0.8739	0.531925398933989
9	33008009	G	T	0.01135	0.3826	0.625707442892272
9	33016500	C	T	0.002003	0.2522	0.537982204574566
9	33291649	T	A	0.1121	0.8478	0.723221059267625
9	33465229	T	G	0.03738	0.4478	0.567432903731961
9	33716268	G	A	0.2303	0.8696	0.547294418243249
9	33943547	C	T	0.2316	0.8739	0.549350181424564
9	34304384	T	G	0.1469	0.8261	0.643248436413283
9	34304411	G	A	0.1235	0.8304	0.689122605022669
9	34304420	C	T	0.1228	0.7826	0.65201127330686
9	34577962	G	A	0.1642	0.7391	0.532847392557508
9	34603844	T	C	0.1676	0.7565	0.543410521029249
9	35126247	C	A	0	0.2348	0.535048040666557
9	35335940	C	G	0.2236	0.8739	0.561060708010574
9	35416232	G	C	0.1248	0.7	0.57390079950368
9	35416249	G	A	0.1248	0.7	0.57390079950368
9	35442947	A	G	0.1562	0.8304	0.630522340032486
9	35717594	G	A	0.1375	0.7957	0.634818331871184
9	35783787	A	G	0.2263	0.887	0.568925389685749
9	35868399	A	G	0.07477	0.6391	0.636877671991435
9	35887322	A	G	0.1883	0.8261	0.572547070384429
9	35887335	A	G	0.1883	0.8261	0.572547070384429
9	35952460	T	C	0.04072	0.4652	0.573211671280185
9	36694136	A	G	0.03338	0.6217	0.744680412214472
9	36708206	C	A	0.221	0.8826	0.572714545858058
9	36748768	A	T	0.0227	0.4043	0.586354947440833
10	1553792	G	T	0.02003	0.4957	0.692028464452159
10	2501840	A	G	0	0.5609	0.827422432561942
10	4765537	G	A	0.01802	0.487	0.693302704736447
10	5076194	C	A	0.001335	0.3826	0.690131392854198
10	5200340	C	A	0.0006676	0.4696	0.765062728181978
10	5200365	T	A	0.0006676	0.4696	0.765062728181978
10	5415975	T	A	0.00267	0.3783	0.677046292689325
10	5427724	T	G	0.223	0.9304	0.611375142379253
10	7838906	C	A	0.1155	0.813	0.690716721747
10	7848589	T	C	0.009346	0.5174	0.757562803941164
10	7885088	T	C	0.2991	0.9739	0.551153231922305
10	8007212	C	G	0.1128	0.9696	0.80175358413507
10	8045392	C	A	0.1202	0.9696	0.790357111354446
10	8045422	G	A	0.1195	0.8522	0.71290675255327
10	8045441	G	A	0.1202	0.9696	0.790357111354446
10	8045449	G	A	0.1208	0.9696	0.789438331719481
10	8387623	T	C	0.2009	0.8696	0.591375905816477
10	8528759	T	C	0.02003	0.4826	0.680155804391921
10	8528828	T	C	0.01936	0.4783	0.679253697158949
10	8532729	C	A	0.004005	0.3609	0.650611543243499
10	8635498	C	T	0	0.4739	0.771719988959162
10	8635514	T	C	0.0781	0.8435	0.785347025378875
10	8791063	A	G	0.1709	0.8565	0.627733096362046
10	8791079	C	A	0.1709	0.8565	0.627733096362046
10	8797377	G	C	0.03605	0.5	0.628984058858835
10	9012810	G	A	0.2383	0.9739	0.627002454355552
10	9026859	A	G	0.1729	0.9652	0.709386777343266
10	9093513	G	A	0.2083	0.9652	0.65992695872991
10	9220040	C	A	0.2443	0.9652	0.611998627342791
10	9220072	T	C	0.1729	0.9652	0.709386777343266
10	9382822	C	T	0.1662	0.9739	0.725130432763549
10	9404821	C	G	0.0761	0.6391	0.633292522741797
10	9407295	C	A	0.07477	0.5739	0.573438380735935
10	9421397	A	C	0.1656	0.9739	0.725987660859768
10	9470707	C	G	0.1696	0.987	0.729415344056929
10	9570319	T	G	0.1235	0.7565	0.628316826638055
10	9679837	T	C	0.1489	0.9652	0.744320687476003
10	9764950	G	A	0.2617	0.987	0.60820599316149
10	9792355	C	G	0.0006676	0.2609	0.562973288765062
10	10104175	T	C	0.1389	0.9739	0.764860066419855
10	10104198	T	C	0.06409	0.513	0.541279293299892
10	10602319	C	T	0.1602	0.9739	0.733734503491463
10	10602375	A	G	0.1115	0.9609	0.798620735302956
10	10631705	A	G	0.1595	0.9739	0.734742932617406
10	10799702	G	A	0.1669	0.9783	0.727195477032035
10	10799718	G	A	0.1669	0.9783	0.727195477032035
10	10810216	A	G	0.1649	0.9783	0.730036103300365
10	10875070	A	T	0.1649	0.9783	0.730036103300365
10	11099544	T	C	0.215	0.9783	0.661126284487338
10	11122462	T	C	0.2323	0.9826	0.641829453882298
10	11154862	T	C	0.02003	0.4913	0.688083448359116
10	11619403	A	G	0.04806	0.4696	0.549195663333739
10	11731796	C	T	0.01736	0.7174	0.854250411980367
10	12018160	C	A	0.00267	0.2783	0.566341704053166
10	12522575	C	T	0.03338	0.6478	0.763726051180001
10	12534492	C	T	0.2664	0.987	0.602395394643418
10	12579384	C	G	0.245	0.9913	0.632632314193719
10	12652000	A	C	0.2243	0.9826	0.652233743967028
10	13026864	A	C	0.3064	0.9696	0.538505697378414
10	13026904	G	A	0.3084	0.9826	0.54797439118481
10	13026915	T	G	0.3064	0.9696	0.538505697378414
10	13353711	T	C	0.1048	0.9609	0.809199018664033
10	13443322	A	G	0.06676	0.7261	0.729582300776838
10	13480578	A	G	0.0006676	0.4565	0.755428777302647
10	13610714	C	A	0.3198	0.9913	0.542628251309915
10	15088692	G	A	0.0006676	0.2391	0.533699957262151
10	15621828	T	C	0.3184	0.9783	0.532335938923455
10	16564314	A	G	0.001335	0.6	0.84398093328424
10	16564346	T	C	0.3104	0.9783	0.541712382212545
10	16996360	G	C	0.3151	0.9739	0.532145754779164
10	17137152	G	A	0.3111	0.9783	0.540888238974203
10	17137157	A	G	0.3104	0.9783	0.541712382212545
10	17616986	A	G	0.03939	0.7913	0.837552279671595
10	17617239	A	C	0.04072	0.8174	0.848694392803948
10	17708114	T	C	0.04005	0.4391	0.545950258696415
10	18165946	A	G	0.1762	0.9913	0.723246133652173
10	19172575	G	C	0.2957	0.9739	0.555241637414654
10	19473725	A	G	0	0.287	0.601587800375097
10	19701174	A	T	0.08144	0.6609	0.639109246588447
10	20442257	G	A	0	0.3522	0.671045459384461
10	21625959	C	A	0.0006676	0.2826	0.590130890293434
10	22772874	A	G	0.04005	0.4609	0.571120027886759
10	23295221	A	G	0.1342	0.7783	0.626138263676408
10	23704363	A	T	0	0.2391	0.540965749453843
10	23846765	T	C	0	0.2478	0.552683726288077
10	24490635	T	C	0.05808	0.7348	0.75716849257895
10	24603667	T	C	0.001335	0.3	0.604765307224767
10	24605468	A	T	0.0006676	0.2696	0.574087235632481
10	25249904	C	T	0.02003	0.7478	0.862688469435907
10	25435650	A	G	0.0006676	0.2478	0.545635402509153
10	25504426	C	T	0.0006676	0.2957	0.605651465220668
10	25713337	T	G	0.01936	0.4696	0.671121054486272
10	25713355	G	A	0.1595	0.9783	0.737744474483737
10	26309718	C	T	0.1629	0.9217	0.692284495121997
10	26370333	G	T	0	0.2696	0.580629098440742
10	26439050	C	G	0	0.287	0.601587800375097
10	26510683	A	G	0.01135	0.3348	0.570194291606514
10	26510692	T	C	0.0006676	0.2391	0.533699957262151
10	26510840	C	T	0.008678	0.3261	0.578123458704222
10	26557370	A	G	0.1549	0.9087	0.695024869456863
10	26672354	A	G	0.2911	0.9522	0.541199007736719
10	26766270	A	G	0.1869	0.8348	0.582686531779476
10	26790850	G	A	0.02603	0.4087	0.574513471999412
10	27554233	G	C	0	0.2609	0.569710965872415
10	28382458	T	C	0.001335	0.2696	0.567639536962315
10	28771614	G	A	0.04139	0.8261	0.851817621759263
10	28837791	A	G	0	0.3696	0.687490167792608
10	30099925	T	A	0.006008	0.3348	0.607870249070054
10	30803573	G	A	0.0514	0.5739	0.645665009930173
10	31217665	C	A	0.1095	0.6261	0.535205122167569
10	32216211	A	G	0	0.2739	0.585915174035985
10	32283140	C	G	0.03004	0.4261	0.575322237027192
10	32284008	G	A	0.0267	0.5696	0.727441761729335
10	32369716	C	T	0.01268	0.4826	0.714420998118624
10	32782099	T	G	0	0.2565	0.564072281702686
10	33677603	A	C	0.1168	0.6957	0.587239339669473
10	34558849	A	T	0.2937	0.9565	0.541917521903301
10	35582012	C	A	0.06676	0.9217	0.851636358792766
10	36107573	G	C	0	0.2652	0.575145114425922
10	36285081	A	G	0	0.4478	0.752676639702471
10	36685627	A	G	0.01535	0.3304	0.537985781617329
10	36723639	A	G	0.008011	0.3913	0.655294993697897
10	37450200	G	A	0	0.2652	0.575145114425922
10	38073424	A	G	0	0.2826	0.596394711481798
10	38273451	G	A	0.223	0.9217	0.603992413619521
10	38292701	T	A	0.05674	0.4913	0.541983803151452
10	38866553	C	G	0.002003	0.287	0.583298941898223
10	39673268	T	G	0.1522	0.7565	0.572066363028945
10	40085817	A	G	0.009346	0.3565	0.609453007121895
10	40160790	T	G	0.007343	0.4478	0.711802074962942
10	40329951	T	C	0.09546	0.6174	0.561295873330168
10	40329978	G	A	0.03872	0.4304	0.541290982258373
10	40329983	C	G	0.03872	0.4304	0.541290982258373
10	40371730	C	T	0.01202	0.3435	0.576427298402573
10	40374457	T	C	0.1228	0.9087	0.747114814680046
10	40618003	T	G	0.001335	0.5783	0.831857637781869
10	40771198	G	A	0	0.4348	0.7427262541002
10	40979909	G	A	0.02403	0.3913	0.564108247892749
10	41606940	T	C	0.1202	0.8696	0.724304755654364
11	96064	T	G	0.003338	0.4739	0.754088124921927
11	102085	A	G	0.00267	0.4739	0.757581974500493
11	695011	G	C	0.02537	0.5217	0.692435628537777
11	700496	A	C	0.04139	0.5478	0.655294664691139
11	809236	C	T	0	0.3478	0.666759389468716
11	926318	G	A	0.002003	0.287	0.583298941898223
11	926339	C	T	0.002003	0.4609	0.751382155168212
11	942946	A	G	0.04873	0.5652	0.646307277548712
11	985726	C	G	0.1756	0.8087	0.57802080887304
11	985759	T	A	0.1769	0.8087	0.575799164207654
11	985822	C	T	0	0.3304	0.649276623255818
11	1266642	A	G	0.1709	0.8261	0.601581934737653
11	1313758	A	G	0.1402	0.713	0.55423163483028
11	1349812	T	G	0.1121	0.7478	0.64434246551675
11	1419038	C	T	0.2483	0.9174	0.565267069514979
11	1419058	G	A	0.2457	0.9174	0.568809085495105
11	1849130	A	C	0.001335	0.2652	0.561963548806267
11	1924271	A	G	0.1522	0.8087	0.619016076182379
11	2113374	T	C	0.1195	0.7522	0.63273867621364
11	2575612	G	A	0.01469	0.3609	0.580483498373646
11	2606440	C	T	0.0721	0.6348	0.640219286665634
11	2606583	G	C	0.06342	0.613	0.644850504016996
11	2609947	C	G	0.06943	0.6261	0.639665162629568
11	2835191	C	A	0.02069	0.4	0.591990120152111
11	3196099	C	T	0.1869	0.7957	0.546750946964758
11	3409143	C	A	0.01402	0.3304	0.546701567556718
11	3438032	C	T	0.1989	0.8087	0.539059093840219
11	3438033	G	T	0.1989	0.8087	0.539059093840219
11	3438041	G	A	0.1989	0.8087	0.539059093840219
11	3945218	C	A	0.08211	0.5565	0.53360178633004
11	4185934	G	T	0.1983	0.8348	0.564281308432862
11	4278416	C	T	0.09346	0.6	0.548596547287548
11	4943549	C	T	0	0.2391	0.540965749453843
11	5281497	A	G	0.0006676	0.4261	0.731829615696585
11	5710773	G	C	0.0988	0.7304	0.658316857166423
11	6511570	A	G	0	0.287	0.601587800375097
11	7115375	G	A	0.06475	0.6913	0.707903697219599
11	7634803	C	T	0.0006676	0.4261	0.731829615696585
11	7634856	A	T	0	0.4174	0.728888871966964
11	7640638	C	T	0.0006676	0.6391	0.866854446284637
11	7640645	A	G	0	0.5696	0.832420736700828
11	7954248	C	T	0.03471	0.487	0.621157182086941
11	8059764	A	G	0.2957	0.9739	0.555241637414654
11	8135166	C	A	0.2991	0.9739	0.551153231922305
11	8135177	A	G	0.2991	0.9739	0.551153231922305
11	8337189	C	T	0	0.5174	0.800948194312018
11	8337740	G	C	0	0.513	0.798123820985903
11	8347591	A	G	0	0.6043	0.851461524261762
11	9730480	C	T	0	0.2609	0.569710965872415
11	9748693	A	G	0.3231	0.987	0.534900242022337
11	9874940	A	G	0.003338	0.3043	0.59282195354557
11	10589965	A	G	0.2597	0.9696	0.595959269131772
11	10998500	G	A	0.3251	1	0.544504682743268
11	11011154	A	G	0.3271	0.9957	0.538314751995589
11	11349166	C	T	0.07677	0.6435	0.635532368899097
11	11373614	C	T	0.0006676	0.3565	0.670223793843296
11	12869976	A	G	0.0006676	0.2609	0.562973288765062
11	13793051	A	T	0.2296	0.9	0.575777881688146
11	13793083	T	C	0.2243	0.913	0.594685152198455
11	13793095	A	G	0.2256	0.9087	0.589109907415762
11	13817005	C	T	0.1903	0.913	0.644045262539542
11	13817023	C	T	0.1903	0.913	0.644045262539542
11	14231943	A	G	0	0.3217	0.640201756670913
11	14626103	C	T	0.1248	0.9174	0.749686559398933
11	15992644	T	G	0	0.2478	0.552683726288077
11	16395687	A	G	0	0.2609	0.569710965872415
11	16999443	G	T	0.00534	0.6783	0.870539122045212
11	17574858	A	G	0	0.3783	0.69542280789178
11	17574881	A	G	0	0.3783	0.69542280789178
11	17574912	G	A	0	0.3826	0.699275126499253
11	18650949	T	A	0	0.3783	0.69542280789178
11	20049531	T	G	0	0.3826	0.699275126499253
11	20764318	A	T	0.0968	0.6522	0.592361643875641
11	28470516	T	C	0.002003	0.5696	0.824056475820655
11	29014665	C	G	0.1168	0.6913	0.583064104672975
11	30819012	A	G	0.01469	0.5609	0.76677449647089
11	30830949	A	G	0.004005	0.3826	0.672251105015482
11	32853575	T	C	0.001335	0.3391	0.647717743756035
11	32901234	G	A	0	0.2826	0.596394711481798
11	37147162	T	C	0.1889	0.7913	0.539201604666248
11	37380974	C	G	0.06676	0.5261	0.547088254707847
11	38064314	C	A	0.0721	0.687	0.68554143813297
11	39282873	C	G	0	0.2348	0.535048040666557
11	39282898	C	T	0	0.2391	0.540965749453843
11	39476411	A	G	0.01402	0.8217	0.911915059061267
11	39566716	G	A	0.233	0.8913	0.563155316637605
11	39571473	T	G	0.1836	0.8739	0.621985297428032
11	39680439	A	G	0.06876	0.8609	0.814381277019156
11	39680445	T	C	0.0721	0.8609	0.807841702689584
11	39945918	A	G	0	0.2739	0.585915174035985
11	40037112	C	T	0.02937	0.6435	0.77324735006237
11	40037117	C	T	0.03004	0.6261	0.758781192807771
11	40037120	T	A	0.02937	0.6435	0.77324735006237
11	40288824	A	G	0	0.5	0.789610724271829
11	40352378	A	G	0.05808	0.8913	0.85185463383268
11	40919243	A	G	0.00267	0.3043	0.598399866462892
11	41162285	G	A	0.0006676	0.5348	0.808799865384127
11	41226377	C	A	0	0.3565	0.675183431181695
11	41262116	A	G	0.0006676	0.3913	0.702459808616806
11	41366684	G	A	0.08077	0.7957	0.748024740031574
11	41366726	A	C	0.08278	0.7957	0.743770585311257
11	41366727	G	A	0.08278	0.7957	0.743770585311257
11	41393502	G	A	0.01202	0.7304	0.875979597211018
11	41905928	A	G	0.00267	0.2652	0.549159113483578
11	41944272	C	T	0.01936	0.5217	0.717310056608413
11	42989185	G	A	0	0.2435	0.546934138119711
12	931921	A	T	0.06809	0.5609	0.580034219682018
12	958508	A	G	0.1121	0.7348	0.633075789667317
12	1201691	A	G	0	0.487	0.780837055936292
12	1730641	T	A	0.2597	0.9783	0.603363410787553
12	3746967	T	C	0.01001	0.3391	0.584603914965814
12	4959719	A	C	0.002003	0.2652	0.555510354684883
12	5752070	A	C	0	0.2478	0.552683726288077
12	5999089	G	A	0.09079	0.6522	0.607322446097681
12	6880898	C	T	0.1348	0.7087	0.561159722155291
12	7618185	A	C	0.2704	0.9348	0.5515945617185
12	7618227	A	T	0.1669	0.7783	0.565298753147842
12	7709454	G	A	0.265	0.9348	0.558616453222424
12	7843321	T	C	0.2603	0.9348	0.564771025510771
12	7959427	C	T	0.09947	0.8913	0.775731767856396
12	9410128	C	G	0.1549	0.8	0.606562137348261
12	9412034	C	T	0	0.2913	0.606595325569794
12	9415796	T	C	0.1008	0.8826	0.76773583885627
12	9532691	T	C	0.1475	0.8826	0.687276056143603
12	9535220	T	C	0.1475	0.887	0.690623670484737
12	9562548	T	G	0.1883	0.887	0.625673267646419
12	9562632	C	T	0.1889	0.887	0.624750057367567
12	9687534	C	T	0.2644	0.9304	0.555440617705753
12	10072781	C	A	0.2009	0.9217	0.635543882129089
12	10072821	T	C	0.2009	0.9217	0.635543882129089
12	10075373	A	T	0.2036	0.9217	0.631633739425079
12	10389608	T	G	0.06943	0.6087	0.623429098990693
12	10576083	T	G	0.1168	0.813	0.688220664433921
12	10576102	T	C	0.1188	0.8174	0.687834462856691
12	10775449	G	A	0.2543	0.9174	0.557144109533412
12	10858152	T	C	0.1749	0.9	0.656990123441539
12	11180924	G	A	0.1782	0.913	0.662234888700862
12	11537467	A	G	0.2957	0.9826	0.563022217744041
12	11603435	A	T	0.1575	0.9043	0.687595124332914
12	11742598	A	G	0.1649	0.8	0.588739059420368
12	11749509	T	A	0.1662	0.7522	0.541842851525809
12	11768331	A	C	0.2216	0.9087	0.594801654967005
12	12150975	A	G	0.1569	0.9087	0.691866368177989
12	12180139	C	T	0.0988	0.8304	0.735923620853482
12	12180451	A	T	0.07343	0.8913	0.822983346126256
12	12213881	T	C	0	0.2348	0.535048040666557
12	12260506	A	T	0.0721	0.8913	0.825454345049411
12	12482396	T	G	0.1602	0.887	0.669937160371238
12	12485596	G	T	0.1702	0.8957	0.660898081048025
12	12485649	G	A	0.1615	0.887	0.667844064176837
12	12908062	A	G	0.1595	0.9087	0.687775147077142
12	13104801	T	C	0.1769	0.9739	0.709960491521466
12	13214518	A	G	0.1662	0.9087	0.677308995909295
12	13273321	A	G	0.1649	0.9087	0.679331162257375
12	13485418	G	T	0.253	0.9826	0.615399913743467
12	15272756	A	G	0.08411	0.5913	0.564815960369716
12	15382226	T	A	0.1889	0.9217	0.653113564743336
12	15382288	G	C	0.1909	0.9217	0.650163400526125
12	15570062	G	A	0.239	0.9783	0.62969740633967
12	15669183	C	T	0.1589	0.913	0.6919581660353
12	16056131	A	G	0.1582	0.9043	0.686486842280142
12	16176893	T	C	0.1302	0.8826	0.716336710415328
12	16197187	T	C	0.02537	0.8304	0.889607107862951
12	16444987	A	G	0.1422	0.8696	0.686209725764349
12	16444994	A	G	0.08812	0.8435	0.765671460228779
12	16445021	C	T	0.08812	0.8435	0.765671460228779
12	16445091	G	T	0.08745	0.8435	0.766975197172272
12	16527584	A	G	0.1509	0.8783	0.678339173388363
12	16780193	A	G	0.1442	0.9087	0.712093323395099
12	16780205	A	C	0.1442	0.9087	0.712093323395099
12	16785113	T	G	0.1222	0.887	0.733164499418942
12	17536784	T	A	0.1342	0.8652	0.6965805765162
12	17536808	A	G	0.1342	0.8652	0.6965805765162
12	17566209	G	A	0.1335	0.8609	0.694541095061595
12	17566212	T	G	0.1335	0.8609	0.694541095061595
12	17721773	A	G	0.03338	0.7957	0.854068931434303
12	17781310	A	G	0.03471	0.6261	0.743700061838167
12	17845489	T	C	0.0006676	0.3304	0.643904043080638
12	17862628	C	T	0.04473	0.6739	0.748914118468424
12	17972501	T	C	0.09947	0.6217	0.555465151948425
12	17972547	C	T	0.09947	0.6217	0.555465151948425
12	18449955	A	G	0.006008	0.6217	0.838481857497008
12	18651233	G	A	0.2437	0.913	0.567625481979532
12	18743898	G	A	0.06475	0.5565	0.585851107229268
12	18878149	T	C	0.235	0.9	0.568127054554426
12	18878166	C	A	0	0.3304	0.649276623255818
12	18947421	C	T	0.2844	0.9696	0.565144640741973
12	18947433	C	G	0.2844	0.9696	0.565144640741973
12	19189073	A	T	0.1943	0.9043	0.630956491092356
12	19201079	G	A	0.1215	0.8783	0.7282348425334
12	19803978	A	T	0.1175	0.6478	0.538592213056018
12	19803979	C	A	0.1175	0.6478	0.538592213056018
12	19803985	T	C	0.1288	0.6696	0.535324556353483
12	20164605	C	G	0.006676	0.2826	0.537253806951216
12	20340418	C	A	0.1389	0.8391	0.668059406460465
12	20399064	C	T	0.002003	0.5783	0.829134361350651
12	20718779	A	C	0.07009	0.5478	0.560107797716025
12	21281270	A	G	0.1442	0.8826	0.692754032375959
12	21605924	C	T	0.1816	0.7913	0.551650769931996
12	21799975	A	T	0.1736	0.8696	0.634300319166819
12	21842246	A	G	0.257	0.9696	0.59938764494968
12	21919713	G	A	0.2377	0.9478	0.606037799366973
12	21924888	A	G	0.001335	0.5391	0.808459074313179
12	22263606	A	G	0.07877	0.6391	0.626146165532065
12	22321499	A	G	0.1509	0.887	0.685042770022633
12	22342952	A	G	0.004005	0.3783	0.668067121639888
12	22509090	C	T	0.1696	0.9	0.665235601363528
12	22869714	A	G	0.0006676	0.2435	0.539779483074964
12	23077267	T	C	0.06542	0.587	0.61434898434284
12	23097948	A	G	0.1595	0.8957	0.677831792609153
12	23111252	A	G	0.1622	0.9348	0.703056508466964
12	23111355	G	T	0.1582	0.8957	0.679909159378403
12	23252920	T	C	0.1549	0.8957	0.685202165732914
12	23490964	T	A	0.1749	0.887	0.646527820503043
12	23556903	G	T	0.1462	0.8783	0.686148310290944
12	23568732	A	G	0.07677	0.6478	0.639448005704556
12	23568743	G	A	0.1542	0.8826	0.676247132876905
12	23599306	A	G	0.01268	0.4957	0.725341380408594
12	23599387	A	G	0.01335	0.4739	0.703709253094197
12	23628889	C	G	0.1295	0.687	0.551169511171761
12	23699900	A	T	0.2076	0.8304	0.545458050783224
12	23728016	C	A	0.08611	0.7	0.66181017926814
12	23803662	C	T	0.03738	0.4304	0.547127709973021
12	23899207	G	A	0.1682	0.8913	0.660555699198795
12	24019907	A	G	0.08077	0.713	0.68546702483863
12	24380911	A	G	0	0.5261	0.806450416143681
12	24667004	G	A	0.1068	0.7	0.61359238687099
12	24667053	A	C	0.08211	0.6913	0.664098182499733
12	24676935	G	A	0.1382	0.8478	0.676188502356295
12	24676967	T	G	0.1382	0.8478	0.676188502356295
12	25265680	T	C	0	0.3043	0.621341541876249
12	25282362	T	C	0.02603	0.3826	0.542983584523494
12	25282369	T	A	0.0267	0.5652	0.723915509090693
12	26056370	T	C	0.1175	0.7043	0.593786039878353
12	26082047	A	T	0.05007	0.5696	0.645992387384181
12	26363515	T	C	0.1268	0.8913	0.728346412641092
12	26363550	C	A	0.1569	0.9043	0.688546061736715
12	26434214	A	G	0.01802	0.4478	0.656549770926985
12	26498154	G	A	0.02069	0.4391	0.634549538936159
12	26829106	T	C	0.0968	0.7348	0.666466052802945
12	26873924	A	G	0.09413	0.8087	0.729619942293926
12	26930825	T	C	0.06475	0.5261	0.553588426460816
12	26930844	A	C	0.06409	0.5261	0.555737958353045
12	26930858	A	G	0.06609	0.5261	0.549247296025701
12	26930888	A	G	0.06075	0.813	0.802206415903189
12	26930938	A	G	0.2123	0.8304	0.53807901420427
12	26942115	G	T	0.2136	0.8304	0.536049277827097
12	26942162	A	G	0.2136	0.8304	0.536049277827097
12	27004692	G	A	0.06075	0.8304	0.812678144045391
12	27039900	T	G	0.1055	0.8696	0.750596787154722
12	27039981	C	T	0.1068	0.8696	0.748243788050518
12	27092635	G	A	0.08611	0.6522	0.619183302509447
12	27092689	T	C	0.08611	0.6783	0.642915764045872
12	27236344	A	T	0.02069	0.4783	0.673154034932054
12	27367106	G	C	0.1101	0.8696	0.742295268581769
12	27517666	G	C	0.08144	0.8609	0.789769954889898
12	27541990	C	T	0.09746	0.8652	0.762360713596057
12	27566084	C	T	0.05741	0.6783	0.717112847079779
12	27597228	T	C	0.008011	0.4217	0.684755276163483
12	27661188	C	T	0.006008	0.3391	0.612783133928931
12	28107199	C	T	0.08411	0.8652	0.787366417162483
12	28110300	G	C	0.09546	0.8739	0.771754861006866
12	28110323	C	G	0.0741	0.5957	0.597430380152216
12	28128459	C	T	0.08478	0.9565	0.839088448192454
12	28205309	A	G	0.1015	0.9783	0.824262247004471
12	28326442	C	A	0.08144	0.6478	0.62716188905209
12	28346368	T	C	0.0761	0.6435	0.637321556370119
12	28347949	G	C	0.07677	0.6435	0.635532368899097
12	28558257	A	G	0.03939	0.5174	0.633401647879203
12	28579162	G	A	0.09813	0.9087	0.789017236891797
12	28651304	C	A	0.07877	0.9609	0.851299773607012
12	28651330	A	G	0.07877	0.9609	0.851299773607012
12	28693560	C	T	0.07076	0.9391	0.853591000478444
12	28696079	C	T	0.1929	0.9652	0.681149538943252
12	28961089	T	A	0.1348	0.9565	0.759763169419069
12	29101776	T	G	0.1242	0.7783	0.645640937429864
12	29157309	A	T	0	0.2435	0.546934138119711
12	29157385	C	T	0	0.2696	0.580629098440742
12	29161253	G	C	0.1489	0.9261	0.717186053524382
12	29180961	C	T	0.06542	0.6087	0.635033447653183
12	29460664	G	C	0.1969	0.9043	0.627076618080562
12	29671961	T	C	0.1382	0.8652	0.689675773032727
12	29717425	T	G	0.06075	0.9522	0.87731510504639
12	29717456	G	C	0.06008	0.9522	0.8784668352118
12	29719833	T	C	0.2417	0.9478	0.600704551669566
12	29719856	T	A	0.243	0.9609	0.610083865316346
12	29849040	G	A	0.2677	0.9609	0.578293559503386
12	29849052	C	T	0	0.3391	0.658126410446906
12	29849058	T	A	0.2677	0.9609	0.578293559503386
12	29870800	G	C	0.0741	0.8217	0.779496258052614
12	29882121	A	G	0.05674	0.7826	0.792190871159826
12	29944459	G	A	0.2483	0.9609	0.603174565335403
12	29944465	T	A	0.2483	0.9609	0.603174565335403
12	29944488	T	C	0.2483	0.9609	0.603174565335403
12	30079339	C	A	0.03605	0.5304	0.658547105117807
12	30197893	A	G	0	0.313	0.630893113319211
12	30309613	C	T	0.006008	0.6478	0.852712221510036
12	30896211	C	T	0.05407	0.5261	0.589318472893664
12	30970809	G	T	0	0.2652	0.575145114425922
12	30995056	G	A	0.1676	0.8652	0.640386161691865
12	31367859	C	G	0.3057	0.9696	0.539341920001501
12	31498108	G	C	0.1595	0.9087	0.687775147077142
12	31535531	A	T	0.2864	0.9696	0.562692017360645
12	32149036	G	C	0.09279	0.7565	0.692932302393153
12	32164805	A	C	0	0.287	0.601587800375097
12	32164817	G	C	0	0.2783	0.591250738089082
12	32195710	C	G	0.2951	0.9522	0.536257036061762
12	32331043	T	C	0	0.2391	0.540965749453843
12	32471513	A	T	0.004005	0.2739	0.548526776152286
12	32501627	G	C	0.04072	0.513	0.623983362304833
12	32570834	A	G	0.3031	0.9652	0.53843409940195
12	32571636	A	G	0.2884	0.9478	0.540534071127692
12	32618576	T	G	0	0.3043	0.621341541876249
12	32819052	T	C	0.1342	0.8652	0.6965805765162
13	899770	G	C	0.01402	0.4087	0.63792669947017
13	915007	A	G	0	0.2783	0.591250738089082
13	915008	A	C	0	0.2783	0.591250738089082
13	917006	T	G	0.003338	0.5043	0.776145842691503
13	1295100	C	T	0	0.2783	0.591250738089082
13	1967703	A	G	0.1055	0.8652	0.747591857135325
13	2844128	A	G	0.02603	0.4478	0.618059362558229
13	4275025	G	A	0.1248	0.9478	0.769633761536214
13	4275078	C	A	0.1248	0.9478	0.769633761536214
13	4275100	A	G	0.1248	0.9478	0.769633761536214
13	4275101	A	G	0.1248	0.9478	0.769633761536214
13	5499706	C	T	0.01135	0.3826	0.625707442892272
13	6896432	T	G	0.0006676	0.3957	0.706323277355861
13	7729693	A	G	0.01402	0.413	0.642390224237731
13	8047210	A	T	0.006008	0.287	0.548733862072242
13	9677760	T	G	0.02136	0.4522	0.644662387448037
13	9839648	G	C	0.006676	0.3435	0.612990209708907
13	10371841	A	G	0.002003	0.2522	0.537982204574566
13	10937764	T	A	0.01001	0.3826	0.633921996196788
13	10964680	C	A	0.01535	0.5043	0.720265354819296
13	11471205	T	A	0	0.2783	0.591250738089082
13	13036839	T	C	0.1702	0.8043	0.583342365928409
13	13065995	G	C	0.0968	0.8609	0.760723939391857
13	13066024	A	G	0.1669	0.913	0.67952987482028
13	13782544	A	G	0.002003	0.3652	0.669027642557711
13	14171205	T	A	0	0.2913	0.606595325569794
13	14286707	T	G	0.01402	0.3261	0.541086207049658
13	14342658	G	C	0	0.3348	0.653779980366606
13	14425974	C	G	0	0.3043	0.621341541876249
13	14856920	T	C	0.006008	0.2826	0.542837942967726
13	15366454	A	C	0.01736	0.4696	0.680570462480418
13	15382706	T	C	0.01202	0.4609	0.698843032732551
13	15482109	C	T	0	0.3391	0.658126410446906
13	17014308	T	C	0.004005	0.2783	0.554374655752092
13	20300884	A	C	0.03204	0.4304	0.57102664598854
13	21779727	T	C	0	0.2565	0.564072281702686
13	22457004	A	G	0	0.4261	0.735883897080395
13	22913764	C	T	0	0.4391	0.74605325931314
13	23039138	G	C	0.1529	0.787	0.598646510199316
13	23435165	C	T	0.0247	0.413	0.586143090143212
13	23439166	A	C	0.06142	0.7174	0.736344333605325
13	24025323	A	G	0.00534	0.4826	0.750422382416213
13	24156200	G	A	0.003338	0.3391	0.632464153417269
13	24298833	T	C	0	0.313	0.630893113319211
13	25797577	T	C	0.0287	0.4174	0.57159602220881
13	26340735	T	C	0	0.2522	0.558483750187685
13	28905735	A	C	0.1716	0.8435	0.615524069084669
13	32297816	A	G	0.01602	0.3522	0.561657679421204
13	34303496	T	G	0	0.2913	0.606595325569794
13	34879190	G	T	0.00267	0.4217	0.71610312101837
13	34879194	T	G	0.00267	0.4217	0.71610312101837
13	35622563	A	T	0	0.2478	0.552683726288077
13	36338026	T	C	0	0.2957	0.611651570808035
13	36737944	A	G	0.1649	0.8565	0.637630587709329
13	37443038	A	G	0	0.3	0.616528005787584
13	41778186	A	G	0.002003	0.2957	0.593864908736016
13	42081600	T	A	0	0.2783	0.591250738089082
13	42081601	C	A	0	0.2783	0.591250738089082
14	450748	G	A	0.1008	0.7174	0.64267311889595
14	586441	A	G	0	0.4826	0.777806361587048
14	725741	G	A	0.0761	0.8783	0.810473039152684
14	726859	A	G	0.04806	0.8609	0.85584432015356
14	1814666	G	A	0.002003	0.3565	0.660430432228205
14	1856919	G	A	0.002003	0.3217	0.623808226727903
14	3797520	A	G	0.0006676	0.3261	0.639374808124584
14	3861702	A	T	0.06342	0.6348	0.664414783318449
14	4633821	A	G	0.003338	0.313	0.603126216119208
14	4633833	A	G	0.001335	0.2826	0.583950430901219
14	4909233	T	C	0.2463	0.9435	0.590901633145494
14	4909281	G	A	0.3097	0.9783	0.54253723969087
14	4909308	T	C	0.3071	0.9783	0.545607264676912
14	6060040	T	G	0.04473	0.6783	0.752108732827481
14	6367935	T	C	0	0.2913	0.606595325569794
14	7463350	G	A	0.004673	0.3826	0.667860561237889
14	7882157	A	G	0	0.2609	0.569710965872415
14	8876887	T	C	0.1262	0.7174	0.587387992106477
14	8880553	T	C	0.2276	0.9696	0.637512424519425
14	8967341	G	A	0.3151	0.9739	0.532145754779164
14	9313469	G	C	0.0006676	0.3826	0.694685313303836
14	9418894	T	C	0.1976	0.9304	0.647370082533002
14	9577387	C	T	0	0.3391	0.658126410446906
14	9797012	G	T	0.239	0.9826	0.633198083508179
14	9963374	G	A	0.2156	0.9826	0.663671546617765
14	9983354	A	T	0.239	0.9826	0.633198083508179
14	10217954	G	C	0.2003	0.9304	0.643480520288928
14	10395194	A	G	0.09613	0.8522	0.756139399096669
14	10395222	G	A	0.2323	0.9783	0.638372700340846
14	10395321	T	C	0.07877	0.8304	0.775594519324386
14	10449254	A	G	0.2276	0.9739	0.640977988988106
14	10720474	C	A	0.3064	0.9739	0.542433900095768
14	10915927	G	T	0.2824	0.9739	0.571403995948993
14	11035994	T	C	0.2036	0.9783	0.676404792190926
14	11153826	C	T	0.2417	0.9783	0.626222611763492
14	11162238	C	A	0.2423	0.9783	0.625452079970891
14	11162295	A	G	0.2463	0.9783	0.620330414675895
14	11164577	T	C	0.1475	0.8391	0.652911048660579
14	11302380	A	G	0.1929	0.9087	0.63666810926739
14	11302400	C	T	0.1916	0.9783	0.692738485145233
14	12977865	T	C	0.2343	0.9739	0.632204062384044
14	12977946	T	C	0.1969	0.9652	0.67559438211011
14	13025828	T	C	0.247	0.9739	0.615782150773079
14	13662900	T	G	0.2517	0.9609	0.598767735380033
14	13825435	G	A	0.2891	0.9739	0.563228103215797
14	13825455	C	T	0.2964	0.9783	0.558346473382786
14	14037326	A	G	0.2637	0.9783	0.598354750214038
14	14165447	C	T	0.2677	0.9739	0.58958798010859
14	14620376	T	C	0.2717	0.9783	0.58841359234452
14	14994105	A	C	0.2724	0.9783	0.587548533990428
14	15268769	A	G	0.2757	0.9739	0.579649693556396
14	15268793	T	C	0.2744	0.9696	0.577502344969941
14	15334420	C	T	0.3211	0.987	0.537202163474612
14	15887514	T	C	0.2744	0.9783	0.585081160005259
14	15980086	G	T	0.247	0.9783	0.619436834223463
14	16126810	A	G	0.00534	0.6217	0.840903564487518
14	16249218	T	C	0.1622	0.8957	0.673531192500261
14	16881456	C	T	0.2884	0.9783	0.567982825475379
14	17022946	G	T	0.2176	0.9696	0.650820558167019
14	17149983	T	C	0.0006676	0.3087	0.620449636961485
14	17150092	G	A	0.219	0.9696	0.648946752604957
14	17332853	A	G	0.2323	0.9652	0.627719605638269
14	17481961	G	A	0.2891	0.9609	0.551572015829593
14	18230999	G	A	0.2837	0.9783	0.573689406037929
14	18457488	T	C	0.279	0.9739	0.575579600612147
14	18504239	T	C	0.1175	0.9565	0.786542160916375
14	18504271	G	C	0.1115	0.9565	0.795988671865107
14	18521220	T	C	0.2757	0.9522	0.560470900568855
14	18521231	T	C	0.2757	0.9522	0.560470900568855
14	18584547	C	A	0.261	0.9783	0.601732792476696
14	18852014	A	G	0.01736	0.713	0.851915458975464
14	18991610	T	C	0.1462	0.8087	0.62984295056623
14	19267524	C	T	0.1522	0.7652	0.580139301618534
14	19551908	A	G	0.2356	0.9783	0.634090376722924
14	19551921	A	G	0.2356	0.9783	0.634090376722924
14	19872295	G	A	0.2931	0.9739	0.558379889004093
14	19883933	G	C	0.2069	0.9652	0.661838011757543
14	19883937	A	G	0.001335	0.3522	0.661042035568321
14	19890433	A	G	0.243	0.9652	0.613689690261016
14	20217393	T	A	0.265	0.9435	0.566394135531976
14	20800897	G	A	0.3091	0.9783	0.543244829562153
14	21256404	A	C	0.1115	0.6957	0.599035073213918
14	21398782	T	C	0.1956	0.8609	0.591950123482084
14	21517382	T	A	0.08344	0.7565	0.713580941727449
14	23674165	T	A	0.2557	0.9304	0.566924704367165
14	24706763	T	C	0.008011	0.387	0.650926183223247
14	25196690	A	T	0.03271	0.5	0.642379896383162
14	25976079	A	G	0.009346	0.3565	0.609453007121895
14	25992444	C	A	0.004005	0.2826	0.560010640574794
14	26516212	G	C	0.001335	0.2652	0.561963548806267
14	28150828	T	A	0.1869	0.887	0.62783091825126
14	28255980	G	A	0.0006676	0.4435	0.745556495912568
14	28994837	A	C	0.05941	0.6261	0.668295655110079
14	29945214	T	G	0	0.3478	0.666759389468716
14	30390916	A	G	0.006008	0.3043	0.57114367102636
14	31891468	C	A	0.0006676	0.2783	0.584896813164877
15	257734	T	C	0	0.3435	0.662519109379658
15	275178	T	C	0.03605	0.5609	0.686221935925351
15	301333	G	A	0.03672	0.5609	0.683830003204388
15	630828	T	C	0.1135	0.6478	0.547894746723839
15	847688	G	A	0.03538	0.4348	0.561112527923154
15	1148402	C	T	0.003338	0.3609	0.65530091875722
15	1838354	C	T	0	0.3348	0.653779980366606
15	2396933	C	T	0.1916	0.8957	0.627889376282277
15	2936546	C	T	0.0968	0.687	0.624883385213011
15	3022367	C	T	0.06208	0.6348	0.66821861145081
15	3140476	G	A	0.0006676	0.5087	0.792082782062322
15	3144258	A	T	0.06142	0.5391	0.578370021760548
15	3147670	A	G	0.00534	0.5435	0.793598257205512
15	3147682	C	A	0.06008	0.5478	0.591779749578009
15	3320819	T	C	0.06809	0.5391	0.557010025446739
15	3568426	G	A	0	0.287	0.601587800375097
15	3576763	G	A	0	0.6913	0.893687129708625
15	3657143	G	A	0.1228	0.7826	0.65201127330686
15	4272593	G	A	0.003338	0.3565	0.650806457251807
15	4533354	T	G	0.00267	0.3522	0.651213079788698
15	4614083	T	C	0.002003	0.4435	0.737891742177751
15	4855182	G	A	0.03071	0.5609	0.70556883037012
15	5451475	C	A	0.1455	0.8174	0.638475686771548
15	5592124	C	G	0.002003	0.4043	0.705209432879661
15	6703878	A	C	0.0781	0.613	0.60315645934158
15	6932701	G	A	0.1175	0.7522	0.636863400528938
15	7989606	C	T	0.00267	0.2913	0.582697081826421
15	8078126	A	T	0	0.2652	0.575145114425922
15	8078923	T	C	0	0.2652	0.575145114425922
15	10095661	A	G	0	0.2565	0.564072281702686
15	10101365	T	G	0	0.5043	0.792454859269375
15	10292535	A	C	0	0.3609	0.679366707981758
15	10445125	C	T	0.08545	0.8478	0.773685001705519
15	10537921	A	G	0	0.2826	0.596394711481798
15	11011506	A	C	0	0.3435	0.662519109379658
15	11290848	G	A	0.01001	0.6	0.81096091959875
15	11290873	G	A	0.01001	0.6	0.81096091959875
15	12235754	G	T	0	0.3261	0.644820006706575
15	12242225	T	G	0.09279	0.687	0.634426175859134
15	13905433	A	T	0.01736	0.4609	0.6724313729175
15	13905459	C	A	0	0.2478	0.552683726288077
15	14783265	T	C	0.01268	0.487	0.718128756803509
15	14787171	C	G	0.09079	0.6435	0.599035249139713
15	15006256	A	C	0.02937	0.4478	0.602703229303527
15	15009896	T	C	0.006008	0.5174	0.772775110481272
15	15427754	T	C	0.1402	0.7174	0.55848607400023
15	15554089	A	G	0	0.3304	0.649276623255818
15	17072947	A	C	0	0.2609	0.569710965872415
15	17484493	A	G	0.008011	0.3174	0.572213007597615
15	17823188	G	C	0	0.2435	0.546934138119711
15	18418397	A	G	0.1615	0.7522	0.550541034214285
15	18693993	A	G	0.0006676	0.5696	0.829623598513432
15	19012345	A	G	0	0.5348	0.811845934716445
15	19031779	A	T	0.08545	0.7348	0.692104597926446
15	19191768	T	A	0.02537	0.6739	0.805650525526816
15	19661230	G	T	0.06676	0.6652	0.681332595674509
15	19971964	A	T	0.1395	0.787	0.623575426664805
15	20173449	A	G	0	0.513	0.798123820985903
15	20879384	T	C	0.002003	0.3696	0.673296260197441
15	20892887	T	C	0.001335	0.4913	0.776980403342741
15	21311242	T	A	0	0.2391	0.540965749453843
15	21605974	T	G	0.273	0.9609	0.571605923919249
15	24874563	A	G	0	0.2696	0.580629098440742
15	25949386	G	T	0.1729	0.7826	0.558638867495773
15	26836286	G	A	0.00267	0.4522	0.741000577651073
15	27042261	T	C	0	0.3783	0.69542280789178
15	27800693	C	T	0.09346	0.5957	0.544102667901111
15	29557704	A	C	0.03138	0.4522	0.59847748213652
15	30617861	C	A	0	0.4478	0.752676639702471
15	30733543	T	C	0	0.3957	0.710741905792859
15	30757037	A	G	0	0.3957	0.710741905792859
15	31764760	A	G	0	0.4957	0.786738086349221
15	32797028	G	A	0.001335	0.3522	0.661042035568321
15	34155972	T	G	0.1162	0.7261	0.616581502423982
15	35223030	A	G	0	0.4565	0.759159293642656
15	36284398	C	G	0.003338	0.6696	0.872770156557232
15	36286406	A	C	0.00267	0.6217	0.850649806236299
15	37599047	T	C	0	0.3217	0.640201756670913
15	40030293	T	C	0.003338	0.3652	0.659639179726577
15	40636937	T	C	0.01802	0.3652	0.565700711886645
15	41649823	G	A	0.01135	0.4913	0.727975776247826
15	41649854	G	A	0.01202	0.4913	0.724813944331257
15	43189948	A	G	0.00267	0.3565	0.655601492432805
15	43340395	A	G	0.00534	0.5348	0.787803829571965
15	43457420	A	G	0	0.2435	0.546934138119711
15	44386239	T	A	0.004673	0.4522	0.729979402796062
15	45530830	A	T	0.008678	0.3087	0.556148974218267
15	45653307	A	T	0	0.2783	0.591250738089082
15	45653481	G	C	0	0.2783	0.591250738089082
15	46368547	G	A	0.1168	0.7	0.591291662657839
15	47130630	T	C	0.1182	0.8609	0.721598150171065
15	47138953	A	C	0	0.4	0.714419912857762
15	47517534	A	T	0.002003	0.2739	0.566833113763597
15	47618372	T	G	0.06742	0.5174	0.535303130896656
15	48445725	A	C	0.003338	0.313	0.603126216119208
15	48547517	A	T	0.006008	0.4348	0.707928809954363
15	48547520	A	G	0.006008	0.4696	0.736888998022072
15	50585402	G	A	0	0.4304	0.739284519824405
15	50610994	C	T	0.2136	0.8478	0.552247965714405
15	50761127	T	C	0	0.2609	0.569710965872415
15	51132460	A	G	0.219	0.9217	0.609627287281679
15	51132492	G	T	0.219	0.9217	0.609627287281679
15	53085452	C	T	0.04005	0.4435	0.551129380616856
15	53085470	C	T	0.03071	0.4348	0.582153405615596
15	53134401	A	C	0.08411	0.7478	0.705389347271169
15	53430559	A	G	0.006676	0.3435	0.612990209708907
15	53954268	G	T	0.1088	0.6565	0.567630022172189
15	54038579	C	T	0	0.2957	0.611651570808035
16	242748	G	C	0.00267	0.3478	0.646666200723127
16	999146	G	C	0.00267	0.3652	0.664317750758839
16	1317217	T	A	0.2797	0.9565	0.559287187214366
16	1408162	G	A	0.1442	0.9043	0.708889035326089
16	1429400	G	C	0.1389	0.7826	0.620883919536804
16	1429432	G	C	0.1348	0.7696	0.617369727338148
16	1482833	T	A	0.00534	0.287	0.554321949723406
16	1487206	T	C	0.1582	0.9087	0.689818667220866
16	1508924	T	G	0.1522	0.7348	0.55149528056955
16	1588637	G	A	0.1308	0.7478	0.605848786872436
16	1944434	T	A	0.1769	0.7652	0.535026093778472
16	1944458	A	C	0.03204	0.4826	0.627709801554176
16	2166602	A	G	0.0006676	0.4174	0.72473474188016
16	2166613	A	G	0.0006676	0.4174	0.72473474188016
16	2166619	G	A	0.0006676	0.4174	0.72473474188016
16	2461161	T	A	0.001335	0.2478	0.538703502571882
16	2702181	A	G	0.0006676	0.2391	0.533699957262151
16	3263210	G	C	0.003338	0.3348	0.627786073663102
16	3898679	C	A	0	0.3391	0.658126410446906
16	4306299	G	T	0.01068	0.3304	0.569311184224783
16	4654780	T	G	0.3171	0.9826	0.537800951223916
16	5919460	C	T	0.09746	0.8435	0.747671413277246
16	5938245	C	T	0.01068	0.3478	0.5904887949878
16	6088423	T	G	0.08011	0.7565	0.721050149092789
16	6650250	T	A	0.0006676	0.2826	0.590130890293434
16	7239687	A	G	0.004673	0.2739	0.542581534216586
16	7977033	G	A	0.00534	0.3783	0.659223465343055
16	8000879	G	A	0.07877	0.6043	0.592762389565554
16	9249409	T	G	0.0247	0.8217	0.887117656578694
16	10023645	T	C	0.002003	0.3261	0.628647324039105
16	10397544	C	T	0.1135	0.7217	0.618436340405011
16	12314825	C	A	0.02737	0.5957	0.745305107646163
16	13973321	C	G	0.03405	0.4609	0.596311797400898
16	13981002	T	C	0.05674	0.5609	0.615813676378025
16	16521732	T	A	0.1202	0.7	0.583852471086598
16	16533713	A	G	0.006008	0.3	0.565685665844791
16	16836169	T	C	0.003338	0.3957	0.688957424691117
16	17277980	T	C	0.06676	0.6	0.622901151886227
16	17503505	T	G	0.006676	0.287	0.543213849347296
16	17584665	C	T	0.2029	0.9087	0.621872274899691
16	18312377	G	A	0.02603	0.6913	0.814417743896225
16	18324617	G	A	0.007343	0.3217	0.582492772992193
16	19947686	G	A	0.1135	0.8826	0.745213226907804
16	20254874	T	C	0.03338	0.513	0.652330227696354
16	20892848	T	C	0.1415	0.7043	0.543079694523018
16	21075387	G	A	0.00267	0.313	0.608562984717463
16	21075398	T	C	0.01202	0.3652	0.602137715163949
16	21717413	T	A	0	0.2522	0.558483750187685
16	23008924	A	G	0.07677	0.6304	0.623407140758369
16	23759083	G	A	0.01602	0.5435	0.74853507105242
16	24030250	G	C	0.08278	0.5652	0.541085782231574
16	24355844	C	A	0.009346	0.3043	0.545359551003036
16	25600495	C	T	0.233	0.8913	0.563155316637605
16	26010775	G	A	0.004005	0.3174	0.602931328289788
16	26010784	G	A	0.003338	0.3217	0.613161284746048
16	26010798	T	C	0.004005	0.3043	0.587314971703076
16	27803624	T	G	0.004005	0.3	0.582050426274114
16	30182754	A	G	0.004673	0.2783	0.548503435319634
16	30318504	T	C	0.05207	0.5609	0.631101253502379
16	32030464	T	G	0.0006676	0.2957	0.605651465220668
16	32828761	A	G	0	0.2565	0.564072281702686
16	32993679	G	A	0.05874	0.5913	0.638756176817881
16	32993695	C	T	0.06208	0.6174	0.652769238117374
16	32993712	A	G	0.05874	0.5913	0.638756176817881
16	34114542	A	G	0.01736	0.3435	0.542354834818186
16	34265094	A	G	0.2503	0.9174	0.562551545932012
16	34265149	G	A	0.2523	0.9261	0.567631154807811
16	36714219	G	A	0.007343	0.4	0.668027358165003
16	36860837	T	C	0.004673	0.3348	0.617733807863627
16	36941221	T	C	0.00534	0.3826	0.663509010894695
16	36941222	T	C	0.00534	0.3826	0.663509010894695
16	36941240	A	G	0.00534	0.3913	0.672024500488344
16	36941241	A	G	0.00534	0.387	0.667841364426215
17	100374	A	G	0.1182	0.7609	0.642902219576139
17	110483	A	G	0.1575	0.9217	0.700615408065568
17	206771	A	C	0.09546	0.6783	0.620144735228112
17	206815	T	C	0.09546	0.6783	0.620144735228112
17	418347	T	A	0.1742	0.9174	0.671746532235441
17	438074	T	G	0.1749	0.9217	0.674014448332197
17	438075	G	C	0.1749	0.9217	0.674014448332197
17	438077	C	G	0.1749	0.9217	0.674014448332197
17	444009	C	G	0.1729	0.9217	0.677036433568
17	451616	G	A	0.1736	0.9217	0.67597769939568
17	451635	C	T	0.01535	0.5	0.716679496149353
17	568967	A	G	0.1762	0.9217	0.672055048391418
17	586089	G	C	0.1335	0.7174	0.572183506104279
17	653990	A	G	0.1769	0.8565	0.617939856393198
17	653994	C	T	0.1769	0.8565	0.617939856393198
17	656733	A	C	0.09212	0.8609	0.769486695263742
17	678785	T	C	0.2109	0.9217	0.621139794487475
17	1158324	C	A	0.04206	0.5261	0.632034948140806
17	1241376	A	C	0.0514	0.6174	0.684601852203755
17	1241435	A	G	0.05073	0.6174	0.686643441648448
17	1241467	G	A	0.0514	0.6174	0.684601852203755
17	1308962	G	T	0.1041	0.8957	0.770406170414088
17	1389151	T	G	0.04072	0.5217	0.632655056775627
17	1389246	T	C	0.09346	0.8522	0.761200060183538
17	1396217	T	G	0.04005	0.5043	0.617714415914391
17	1396303	A	T	0.04272	0.4565	0.555201300417007
17	1422235	T	A	0.03204	0.4913	0.636494131671587
17	1527329	G	A	0.217	0.9	0.59387815476135
17	1550457	A	C	0.1656	0.9174	0.684890700814453
17	1592954	C	A	0.1822	0.9217	0.66306125789781
17	1608806	A	T	0.04539	0.7261	0.783305872222086
17	1888517	C	A	0.09279	0.7739	0.706477176468107
17	1935189	C	T	0.0267	0.4261	0.591181375913276
17	2146228	C	T	0.1696	0.9043	0.66860956936218
17	2188008	C	G	0.0267	0.6478	0.784625820004213
17	2188040	T	A	0.0267	0.6478	0.784625820004213
17	2191232	A	G	0	0.2783	0.591250738089082
17	2191328	C	T	0	0.2783	0.591250738089082
17	2279544	A	G	0.006676	0.8565	0.942272440659562
17	2313819	G	C	0.007343	0.587	0.813086353824241
17	2356672	T	G	0	0.4087	0.721736011570796
17	2356680	T	G	0	0.4087	0.721736011570796
17	2404140	G	C	0.1335	0.9043	0.726352715400049
17	2420049	G	A	0.1722	0.8304	0.603157298017625
17	2484332	T	A	0.03071	0.4348	0.582153405615596
17	2639392	A	G	0.03405	0.8609	0.884851204801026
17	2737103	G	T	0.009346	0.3217	0.567834612389584
17	2898334	T	A	0.1809	0.7739	0.536345073768799
17	3223302	C	T	0.1535	0.787	0.597547020155877
17	3223404	T	A	0.1355	0.7826	0.627365796290575
17	3227596	G	C	0	0.3	0.616528005787584
17	3285741	A	T	0.03872	0.4565	0.571664982367197
17	3475788	C	A	0.06943	0.8609	0.81306615518916
17	3475853	C	T	0.1976	0.9043	0.626034702152456
17	3477354	T	A	0.004005	0.3783	0.668067121639888
17	3477359	G	A	0.004005	0.3783	0.668067121639888
17	3479505	C	T	0	0.2739	0.585915174035985
17	3497554	T	C	0	0.3304	0.649276623255818
17	3497558	G	T	0	0.3304	0.649276623255818
17	3538736	C	T	0.02937	0.6174	0.754650260524802
17	3665587	G	C	0.03405	0.4174	0.546482514361384
17	3687480	G	C	0.004673	0.4348	0.71550404276777
17	3713902	C	T	0.03338	0.4652	0.603828002575948
17	3790245	T	A	0.009346	0.8304	0.926371758417256
17	3796695	A	G	0.009346	0.8304	0.926371758417256
17	4126435	G	A	0.01335	0.4783	0.707531077238352
17	4160803	T	C	0.04806	0.6565	0.72631038191707
17	4173294	T	G	0.04339	0.6609	0.743200544278155
17	4219633	G	A	0.07744	0.7652	0.733482418651461
17	4473273	C	T	0.03605	0.6043	0.722478844025926
17	4473309	A	G	0.02737	0.5	0.66437999013999
17	4752604	T	G	0.03138	0.6783	0.790537206559711
17	4752605	G	C	0.03138	0.6783	0.790537206559711
17	4768545	G	A	0.07143	0.9	0.831549504731691
17	4871744	C	T	0.1015	0.7478	0.666962235387969
17	4909571	A	G	0.03405	0.8261	0.868073261078542
17	4909588	A	G	0.1015	0.8261	0.727600461345509
17	4970734	T	G	0.06742	0.5391	0.559123234107892
17	4990047	T	C	0.006676	0.313	0.576813903858145
17	5229403	T	C	0	0.3739	0.691434326213475
17	5229424	G	A	0.1162	0.8826	0.740488327915051
17	5235385	T	C	0.007343	0.5957	0.818392336384061
17	5299953	C	T	0.008011	0.7739	0.906642739805943
17	5325857	A	T	0.08278	0.7217	0.687768522852376
17	5325869	T	C	0.08278	0.7217	0.687768522852376
17	5366539	A	G	0.1021	0.7	0.624295399865119
17	5452403	A	G	0.0474	0.8348	0.843431846240148
17	5571708	A	G	0.0721	0.7348	0.723251856472059
17	5656059	G	A	0.004005	0.3826	0.672251105015482
17	5680806	G	C	0	0.2609	0.569710965872415
17	5734722	T	A	0.08144	0.6783	0.654538682454859
17	5769626	A	G	0.07143	0.7261	0.718255247263368
17	5788777	C	T	0.006676	0.3043	0.56586956854038
17	5836019	G	A	0.08745	0.8826	0.791954027762017
17	5899943	T	G	0.01669	0.8826	0.930417144796352
17	6287273	T	C	0.007343	0.6	0.82097758821069
17	6287275	T	G	0	0.3348	0.653779980366606
17	6455706	G	T	0.02203	0.5391	0.720709556207261
17	6788942	T	A	0.1802	0.7826	0.545860109091436
17	6788943	T	C	0.1849	0.9478	0.679281122341657
17	6788978	A	G	0.1782	0.8087	0.573583269719677
17	6827328	G	C	0.00534	0.2783	0.542716843088056
17	6827335	A	G	0.00534	0.2783	0.542716843088056
17	6881089	A	G	0	0.2435	0.546934138119711
17	6891949	A	G	0	0.2652	0.575145114425922
17	6906206	A	G	0.02804	0.4826	0.644711108197047
17	6909901	C	A	0.02136	0.6522	0.804491318453471
17	6909936	G	A	0.2296	0.9826	0.645328883028223
17	6917635	T	C	0.02003	0.887	0.925214085950563
17	6925580	A	G	0.2163	0.8565	0.556118544100883
17	6931011	A	G	0.1395	0.8783	0.697389016767547
17	6931041	T	C	0.1389	0.8783	0.698401931001024
17	6931410	A	G	0.08077	0.8957	0.8120289633994
17	6937962	T	C	0.02203	0.8304	0.897167502636398
17	6958290	G	A	0.02003	0.6826	0.827077400232619
17	7242275	T	C	0.03138	0.8348	0.878254343344822
17	7375157	T	A	0.03605	0.8087	0.854669800021771
17	7549846	T	A	0.01469	0.5478	0.757209733907847
17	7674918	C	T	0	0.2348	0.535048040666557
17	7706453	G	C	0	0.2783	0.591250738089082
17	8073651	C	T	0.0267	0.8348	0.888646686667472
17	8078472	A	C	0.01402	0.487	0.711814601482736
17	8117619	A	T	0.04206	0.8783	0.876661575696636
17	8415566	T	A	0.006008	0.2957	0.560154461687327
17	8493484	A	C	0.04072	0.8783	0.879352194088486
17	8517350	A	G	0.04473	0.6565	0.735990673131304
17	8520011	G	T	0.1676	0.8783	0.651088450137705
17	8520020	C	G	0.04139	0.7	0.776555043606144
17	8626451	T	G	0.02203	0.8348	0.899118243732302
17	8626467	C	A	0.02203	0.8391	0.901009436594368
17	8626471	A	C	0.01602	0.6783	0.836885563708114
17	8783897	A	G	0.2356	0.9522	0.612552405508586
17	8896434	C	T	0.0006676	0.2696	0.574087235632481
17	8896469	A	G	0.0006676	0.2696	0.574087235632481
17	8944274	C	T	0.1482	0.9478	0.733514374914341
17	8945621	C	G	0.1462	0.9478	0.7365533253375
17	9037339	C	G	0.05274	0.8	0.811954365257737
17	9037875	A	G	0.0534	0.8043	0.813045343512703
17	9048353	C	T	0	0.2522	0.558483750187685
17	9214554	T	C	0.05674	0.7	0.735440850656046
17	9259804	G	T	0.04473	0.8348	0.849156254547205
17	9260288	A	C	0.1909	0.9565	0.677352275335619
17	9294070	A	C	0.06542	0.9	0.842644680309017
17	9416456	A	G	0.05874	0.6696	0.706623156233874
17	9480714	C	T	0.07076	0.9043	0.835140829464875
17	9669609	T	G	0.1796	0.8957	0.646260056341207
17	9723204	G	A	0.05874	0.7478	0.764566464222032
17	9726577	G	A	0.0741	0.9	0.82665684155362
17	9770272	G	A	0.1342	0.9	0.722141715407721
17	9770278	G	C	0.1348	0.9	0.721149818583491
17	9770353	G	A	0.1362	0.9	0.718839160735104
17	9812259	A	G	0.1208	0.9	0.744549612115779
17	9889656	C	A	0.1943	0.9	0.627390880118345
17	10179013	C	T	0.1435	0.9478	0.740669999971672
17	10179019	G	C	0.1435	0.9478	0.740669999971672
17	10179023	T	G	0.1435	0.9478	0.740669999971672
17	10688386	C	T	0.1609	0.9435	0.711334284155024
17	10688431	A	G	0.1609	0.9435	0.711334284155024
17	10688443	A	C	0.1589	0.9435	0.714334722692574
17	11267705	A	G	0.1202	0.9391	0.771366262370172
17	11392364	C	T	0.1248	0.7565	0.625685325536446
17	11403647	C	A	0.1429	0.9478	0.741587023643547
17	11548669	A	G	0.1061	0.8391	0.728154804230631
17	11756823	T	C	0.1355	0.7087	0.559710090266729
17	11756830	T	G	0.1415	0.8565	0.677255953756938
17	11822079	G	A	0.2336	0.9478	0.611534845141082
17	12051578	A	T	0.1589	0.9348	0.708059252229843
17	12133998	G	T	0.2176	0.9522	0.636867418246395
17	12144897	T	C	0.1522	0.9522	0.73052465165861
17	12145549	G	A	0.1542	0.9522	0.727529887468422
17	12145567	G	C	0.1542	0.9522	0.727529887468422
17	12284395	A	G	0.1509	0.9522	0.732475877555583
17	12320666	C	T	0.1515	0.8304	0.638720208785674
17	12392432	C	A	0.1502	0.9522	0.733528052643925
17	12422696	A	C	0.1669	0.9522	0.708712316590948
17	12448624	C	T	0.1489	0.9522	0.735484912266312
17	12558885	C	T	0.1215	0.6565	0.538297028013526
17	12635801	G	A	0.0006676	0.2696	0.574087235632481
17	12653174	A	G	0.08278	0.9	0.810903943343429
17	12653176	T	G	0.08344	0.9	0.809715611272495
17	12674305	T	C	0.2076	0.8435	0.557575089001462
17	12806657	T	A	0.08678	0.9522	0.833470557623462
17	12817851	A	G	0.08611	0.9522	0.834577497043601
17	12826121	A	G	0.08611	0.9478	0.832180587147531
17	13014964	T	C	0.2323	0.9435	0.609666595495104
17	13061752	A	G	0.1355	0.9522	0.755871648903607
17	13065788	T	C	0.001335	0.2739	0.573109555115439
17	13291022	T	A	0.04873	0.7348	0.780504975098865
17	13295999	C	G	0	0.2348	0.535048040666557
17	13296164	T	C	0.1101	0.7478	0.648565075262781
17	13296165	T	G	0.1101	0.7478	0.648565075262781
17	13320162	A	T	0.1035	0.9522	0.80620456518921
17	13329069	C	T	0.1001	0.9565	0.814168396519087
17	13350743	A	G	0.2463	0.9696	0.613093276331021
17	13350923	T	A	0.2049	0.9565	0.657778668225921
17	13600416	T	G	0.287	0.9739	0.565783238928853
17	13687617	G	T	0.08144	0.8348	0.77310233939742
17	13695207	G	A	0.08812	0.9783	0.845241327658605
17	13935948	T	A	0.1502	0.9478	0.730484265371436
17	14093615	C	T	0.1389	0.8609	0.685167521553511
17	14154577	T	C	0.2417	0.9522	0.604446975257495
17	14218497	C	G	0.1529	0.7478	0.562557487641593
17	14313136	C	T	0.1709	0.7565	0.537402468161907
17	14697174	G	A	0.09279	0.9522	0.823590960990308
17	14729608	T	C	0.1415	0.9522	0.746694261725117
17	14729636	A	G	0.1415	0.9522	0.746694261725117
17	14771648	T	A	0.02403	0.5783	0.744037737205664
17	14771649	T	A	0.02403	0.5783	0.744037737205664
17	14795011	A	G	0.1302	0.9522	0.76404532619446
17	14850497	A	G	0.1222	0.8087	0.674499912725966
17	14898593	G	A	0.1475	0.9522	0.737596409598791
17	14907564	A	G	0.03271	0.5739	0.709216094164631
17	14952293	T	C	0.1549	0.9522	0.726483753637212
17	14979892	C	T	0.06676	0.9348	0.858352499945206
17	14979943	A	G	0.06542	0.9348	0.860700809547943
17	15104891	T	G	0.1736	0.9739	0.714615510443871
17	15309146	T	C	0.1736	0.9565	0.702072445642977
17	15694834	G	A	0.1696	0.9522	0.704755550816324
17	15700911	G	A	0.0006676	0.2652	0.568505229498681
17	15905572	G	C	0.1582	0.9522	0.721566122684898
17	16025442	C	T	0.09479	0.7261	0.663692202453772
17	16111118	A	C	0.05607	0.913	0.866644699719497
17	16156046	A	G	0.1095	0.813	0.702323715527285
17	16645118	T	C	0.1375	0.9391	0.744027298815767
17	17073677	G	A	0.1288	0.9478	0.763371051328014
17	17073698	A	G	0.1295	0.9478	0.762278878408544
17	17181873	T	G	0.1008	0.6739	0.603316172607901
17	17204325	T	C	0.09947	0.6522	0.585811021937894
17	17204326	T	C	0.09947	0.6609	0.594188431607357
17	17266759	C	T	0.1676	0.9478	0.704489700358462
17	17340292	A	G	0.2403	0.9739	0.624411815745
17	17509340	T	C	0.1001	0.6565	0.588437005582186
17	17509416	T	C	0.09947	0.6391	0.572964464737822
17	17855674	T	C	0.2884	0.9565	0.548455803833028
17	17858887	C	G	0.2944	0.9565	0.541057347999735
17	19814079	T	C	0.1328	0.9478	0.757145226186179
17	20500988	T	C	0.1348	0.8609	0.692276218897352
17	20511614	T	C	0.1315	0.8696	0.704554057439761
17	20592068	T	C	0.1268	0.9478	0.766497775595638
17	20890324	G	T	0.1362	0.9522	0.754796822129441
17	21449755	T	C	0.1475	0.9435	0.731605739444335
17	21466913	C	A	0.3151	0.9826	0.540130077666457
17	21581762	G	C	0.1235	0.9478	0.771677138242527
17	21993602	G	T	0.1021	0.9435	0.803356659546979
17	21995701	T	A	0.08945	0.9391	0.821767798534511
17	22060565	G	C	0.02069	0.4652	0.660674743100013
17	22060576	T	G	0.02069	0.4435	0.639076029323916
17	22131520	A	G	0.01535	0.487	0.705603932990025
17	22393289	G	C	0.04206	0.4565	0.557885277523833
17	22413261	A	G	0.05007	0.5522	0.629360718779897
17	22609909	C	T	0.1489	0.9391	0.726394979827411
17	22609938	G	A	0.08411	0.8652	0.787366417162483
17	22617385	G	T	0.06609	0.8478	0.811992725224157
17	22617405	A	C	0.06609	0.8478	0.811992725224157
17	22713401	G	A	0.05207	0.5609	0.631101253502379
17	22801784	C	A	0.2196	0.9609	0.641181606174038
17	23271148	T	C	0.05073	0.4957	0.568523545651087
17	23271156	G	C	0.1015	0.9261	0.793923632484179
17	23291825	T	A	0.0006676	0.2696	0.574087235632481
17	23291931	A	C	0.09546	0.6652	0.607999026715547
17	23291935	T	C	0.001335	0.2652	0.561963548806267
17	23349777	C	T	0.2557	0.9217	0.559136801363417
17	23471766	C	T	0.241	0.9391	0.594184055937225
17	23533142	T	C	0.08144	0.9087	0.818341507668147
17	23533189	G	A	0.1242	0.9435	0.767821261512873
17	23577116	A	G	0.07877	0.6478	0.634162091966741
17	23731675	C	T	0.281	0.9826	0.580738210699501
17	24294742	A	T	0.1422	0.9565	0.748511907226257
17	24462235	A	G	0.07076	0.6304	0.639895872314158
17	24587858	C	A	0.2096	0.9435	0.640880498604329
17	24587895	C	T	0.2096	0.9435	0.640880498604329
17	24767433	C	T	0.09146	0.8739	0.779114507296908
17	25006343	T	C	0.05808	0.5348	0.584856175152694
17	25043473	A	G	0.09546	0.7348	0.669453740344336
17	25366868	A	G	0.0006676	0.2391	0.533699957262151
17	25560020	A	G	0.1449	0.8652	0.678218842209196
17	25560033	A	G	0.1469	0.9043	0.704529536973863
17	25576779	A	T	0.1188	0.8957	0.745009078342488
17	25675835	A	G	0.1248	0.9435	0.766872855229098
17	25675840	A	G	0.1255	0.9304	0.757213512819275
17	26071260	C	T	0.02136	0.4304	0.62209025814955
17	26118945	G	A	0.06075	0.687	0.714983166389147
17	26231163	T	C	0.07276	0.6348	0.638410502554187
17	26308077	C	T	0.237	0.9565	0.614293829334611
17	26308146	C	A	0.2029	0.9652	0.667318164889614
17	26553681	T	A	0.08211	0.613	0.592173926846588
17	26593770	T	C	0.1248	0.6913	0.565516770485227
17	26593771	T	C	0.1248	0.6913	0.565516770485227
17	27161673	A	G	0.1549	0.9087	0.695024869456863
17	27161697	A	G	0.1649	0.9522	0.711653085971501
17	28206333	C	T	0.1529	0.9652	0.738416667719927
17	28206359	T	G	0.1609	0.9696	0.729762028427179
17	28206371	A	G	0.1529	0.9652	0.738416667719927
17	28206376	A	G	0.1529	0.9652	0.738416667719927
17	28550930	T	G	0	0.2565	0.564072281702686
17	28550951	T	C	0.2029	0.9739	0.67400167090507
17	29723996	C	T	0.0514	0.4783	0.546539141918253
17	32270291	A	T	0.04072	0.5565	0.665710258799995
17	32270332	T	G	0.1028	0.8	0.705686636397678
17	32883208	T	G	0	0.3174	0.635630709894062
17	33109136	T	G	0.01402	0.5913	0.79038702155844
17	34076397	A	T	0	0.2783	0.591250738089082
17	34422124	C	T	0.08144	0.6913	0.665746738942158
17	34431212	A	G	0.08745	0.7087	0.66600483651514
17	34432503	T	G	0.08945	0.7696	0.710357461037715
17	34560343	T	G	0.002003	0.487	0.770561780862695
