# Supplementary material for: Genomic consequences of apple improvement
Source: Hortic Res. 2021 Jan 1;8:9. doi: 10.1038/s41438-020-00441-7 (PMC7775473; doi:10.1038/s41438-020-00441-7)
Supplement: Supplementary file 3 — Supplementary Tables - zipped [file 41438_2020_441_MOESM3_ESM.zip › supp tables/TableS4.txt]

chr	name	pos	gpos	p1	ihh1	p2	ihh2	xpehh_domestica_sieversii
1	S1_15851306	15851306	1.58513	0.0220294	0.0122775	0.334783	0.00735871	0.511883
1	S1_22320340	22320340	2.23203	0.00200267	0.00860199	0.404348	0.00516666	0.509767
1	S1_22370291	22370291	2.23703	0.00133511	0.010098	0.508696	0.00542414	0.621478
1	S1_24353110	24353110	2.43531	0.297063	0.00519963	0.526087	0.00299381	0.55204
1	S1_24353111	24353111	2.43531	0.109479	0.00498988	0.00434783	0.00298296	0.514496
1	S1_24353118	24353118	2.43531	0.298398	0.00467834	0.230435	0.00271155	0.545422
1	S1_24353125	24353125	2.43531	0.154206	0.0045997	0.147826	0.00266495	0.545808
1	S1_25582329	25582329	2.55823	0.0761015	0.0171381	0.413043	0.0100729	0.531455
1	S1_25871369	25871369	2.58714	0	0.0155936	0.113043	0.00938535	0.507709
1	S1_25871370	25871370	2.58714	0.296395	0.0131754	0.513043	0.00800529	0.498246
1	S1_26672279	26672279	2.66723	0.266355	0.0129336	0.326087	0.00740619	0.557511
1	S1_26672313	26672313	2.66723	0.267023	0.0129209	0.678261	0.00757536	0.533946
1	S1_26720991	26720991	2.6721	0.0133511	0.0116695	0	0.00618694	0.63454
1	S1_26720998	26720998	2.6721	0.235648	0.0108149	0.473913	0.00581723	0.620097
1	S1_26725446	26725446	2.67254	0.239653	0.010887	0.378261	0.006005	0.594979
1	S1_26725449	26725449	2.67254	0.0226969	0.0128716	0.208696	0.00752822	0.536365
1	S1_27467736	27467736	2.74677	0.0226969	0.0144174	0.378261	0.00592972	0.888456
1	S1_27467743	27467743	2.74677	0.436582	0.0143379	0.126087	0.00636127	0.812678
1	S1_27468654	27468654	2.74687	0.403872	0.014455	0.365217	0.00548509	0.969003
1	S1_27468715	27468715	2.74687	0.0106809	0.0144437	0.213043	0.005329	0.997094
1	S1_27468716	27468716	2.74687	0.392523	0.0144496	0.165217	0.00605841	0.869216
1	S1_27474788	27474788	2.74748	0.0213618	0.0149616	0.0869565	0.00618947	0.882638
1	S1_27474810	27474810	2.74748	0.0166889	0.015359	0	0.00664088	0.838455
1	S1_27476427	27476427	2.74764	0.381175	0.0131697	0.0391304	0.00613611	0.763728
1	S1_27476433	27476433	2.74764	0.012016	0.0132421	0.143478	0.00527165	0.921058
1	S1_27476454	27476454	2.74765	0	0.013348	0.143478	0.00527165	0.929025
1	S1_27476469	27476469	2.74765	0	0.013348	0.147826	0.00527285	0.928799
1	S1_27476473	27476473	2.74765	0.413885	0.0132904	0.226087	0.0058563	0.819522
1	S1_27476485	27476485	2.74765	0.00200267	0.0155839	0.191304	0.00629744	0.906093
1	S1_27500590	27500590	2.75006	0.0146862	0.015553	0	0.00767607	0.706144
1	S1_27500611	27500611	2.75006	0.0293725	0.0154744	0	0.00767607	0.701076
1	S1_27514934	27514934	2.75149	0.0153538	0.0155956	0	0.00767607	0.708878
1	S1_27514945	27514945	2.75149	0.478638	0.0136007	0.195652	0.00634015	0.763218
1	S1_27514959	27514959	2.7515	0.0153538	0.013601	0	0.00634039	0.763206
1	S1_27514960	27514960	2.7515	0.478638	0.0136189	0.195652	0.00634015	0.764556
1	S1_27552474	27552474	2.75525	0.0146862	0.0146404	0	0.00692758	0.748273
1	S1_27552763	27552763	2.75528	0.0146862	0.0146404	0	0.00692758	0.748273
1	S1_27552805	27552805	2.75528	0	0.0146404	0.16087	0.0057457	0.935335
1	S1_27552808	27552808	2.75528	0.0146862	0.0146404	0	0.00595252	0.899968
1	S1_27557053	27557053	2.75571	0	0.0146678	0.256522	0.0044884	1.18416
1	S1_27557060	27557060	2.75571	0.387183	0.0115577	0.369565	0.0037166	1.13455
1	S1_27558847	27558847	2.75588	0.486649	0.011956	0.247826	0.00416003	1.05572
1	S1_27620494	27620494	2.76205	0	0.0134961	0.147826	0.00444769	1.11002
1	S1_27620551	27620551	2.76206	0.0133511	0.0133945	0.0826087	0.00442978	1.10649
1	S1_27620555	27620555	2.76206	0.265688	0.0124683	0.452174	0.00388227	1.16677
1	S1_27621619	27621619	2.76216	0.064753	0.0136885	0.073913	0.00522305	0.963477
1	S1_27654120	27654120	2.76541	0.018024	0.0139137	0	0.00560983	0.908352
1	S1_27659469	27659469	2.76595	0.00400534	0.0140452	0.378261	0.00429115	1.18573
1	S1_27659476	27659476	2.76595	0	0.0140789	0.230435	0.00467572	1.10229
1	S1_27659493	27659493	2.76595	0.0146862	0.0139767	0.0521739	0.00563085	0.909129
1	S1_27663389	27663389	2.76634	0.233645	0.0127564	0	0.00601151	0.752354
1	S1_27663453	27663453	2.76635	0.233645	0.0127121	0	0.00601151	0.748875
1	S1_27745809	27745809	2.77458	0.502003	0.0125396	0.443478	0.00489492	0.940691
1	S1_27753396	27753396	2.77534	0.0146862	0.014453	0	0.00649958	0.799166
1	S1_27805513	27805513	2.78055	0.447263	0.0131563	0.326087	0.00488378	0.990984
1	S1_27818379	27818379	2.78184	0.0507343	0.0137654	0.113043	0.00526746	0.96061
1	S1_27818456	27818456	2.78185	0.0273698	0.0137248	0.478261	0.0040947	1.20951
1	S1_27833063	27833063	2.78331	0.404539	0.0126779	0.286957	0.00397682	1.15938
1	S1_27833082	27833082	2.78331	0.0153538	0.0136181	0	0.00443307	1.1223
1	S1_27833117	27833117	2.78331	0.0260347	0.0135851	0.382609	0.00396894	1.23047
1	S1_27833126	27833126	2.78331	0.0153538	0.0136982	0	0.00509644	0.988719
1	S1_27861291	27861291	2.78613	0.0140187	0.0135177	0.0217391	0.00499802	0.99496
1	S1_27861300	27861300	2.78613	0.0500668	0.0132704	0.234783	0.00394695	1.2126
1	S1_27861301	27861301	2.78613	0.238985	0.011462	0.0217391	0.00395348	1.06444
1	S1_27861325	27861325	2.78613	0.257009	0.0111046	0.026087	0.00393074	1.03853
1	S1_27861335	27861335	2.78613	0.261015	0.0110726	0.026087	0.00391987	1.03842
1	S1_27861341	27861341	2.78613	0.0146862	0.0111386	0	0.00393187	1.0413
1	S1_27861354	27861354	2.78614	0.00734312	0.0110992	0.0391304	0.00377161	1.07937
1	S1_27861385	27861385	2.78614	0.355808	0.0103389	0.4	0.00315223	1.1878
1	S1_27861399	27861399	2.78614	0.0360481	0.0106052	0.0347826	0.00391373	0.996856
1	S1_27861412	27861412	2.78614	0	0.0107074	0.0869565	0.00394817	0.997684
1	S1_27861416	27861416	2.78614	0.0534045	0.010588	0.0391304	0.00393025	0.991023
1	S1_27861434	27861434	2.78614	0	0.0107099	0.0869565	0.00404274	0.974246
1	S1_27862096	27862096	2.78621	0.43725	0.01031	0.491304	0.00384233	0.98703
1	S1_27862116	27862116	2.78621	0.0153538	0.0115672	0	0.00568386	0.710545
1	S1_27862157	27862157	2.78622	0.0153538	0.0115672	0	0.00568386	0.710545
1	S1_27880667	27880667	2.78807	0.1502	0.010558	0	0.00565566	0.624225
1	S1_27880702	27880702	2.78807	0.289052	0.00986804	0.413043	0.00436567	0.815529
1	S1_27885578	27885578	2.78856	0.367824	0.0103357	0.621739	0.00552999	0.625422
1	S1_27885581	27885581	2.78856	0.395194	0.0104113	0.626087	0.00557937	0.623815
1	S1_27885598	27885598	2.78856	0.0126836	0.0125434	0	0.00757527	0.504308
1	S1_27887346	27887346	2.78873	0.0146862	0.0126104	0	0.00757527	0.509631
1	S1_27920914	27920914	2.79209	0	0.0126394	0.130435	0.0071233	0.573445
1	S1_27920915	27920915	2.79209	0.0153538	0.0126073	0.0130435	0.0076328	0.501823
1	S1_27920924	27920924	2.79209	0.0153538	0.0126073	0	0.00768927	0.494451
1	S1_27920972	27920972	2.7921	0.0901202	0.0138979	0.456522	0.00755234	0.609878
1	S1_28514008	28514008	2.8514	0.0106809	0.0136182	0.182609	0.0076086	0.582125
1	S1_28550627	28550627	2.85506	0.389853	0.00982139	0.482609	0.00489101	0.697164
1	S1_28550636	28550636	2.85506	0.43725	0.00978839	0.543478	0.00482573	0.707235
1	S1_28556624	28556624	2.85566	0.0220294	0.0135856	0.104348	0.00643909	0.746626
1	S1_28556632	28556632	2.85566	0.00867824	0.0136835	0.343478	0.00617738	0.795299
1	S1_28565774	28565774	2.85658	0.0193591	0.0136805	0.0695652	0.00739833	0.614714
1	S1_28575111	28575111	2.85751	0.099466	0.0131589	0.130435	0.00695977	0.63695
1	S1_28581477	28581477	2.85815	0.0100134	0.0139383	0.0695652	0.00738676	0.634951
1	S1_28581481	28581481	2.85815	0.0213618	0.0139174	0.0695652	0.00762109	0.602222
1	S1_28610799	28610799	2.86108	0.483311	0.0118877	0.491304	0.00660867	0.587121
1	S1_28633395	28633395	2.86334	0.0133511	0.0140592	0	0.00783769	0.584336
1	S1_28633410	28633410	2.86334	0.0133511	0.0140592	0	0.00783769	0.584336
1	S1_28633426	28633426	2.86334	0.188919	0.0129844	0.595652	0.00609276	0.756646
1	S1_28706307	28706307	2.87063	0.000667557	0.015159	0.386957	0.00649321	0.847835
1	S1_28706316	28706316	2.87063	0.424566	0.0130979	0.130435	0.00742432	0.567688
1	S1_28826232	28826232	2.88262	0.329773	0.0133701	0.165217	0.00725678	0.611088
1	S1_28826238	28826238	2.88262	0.0193591	0.0163176	0.0391304	0.00770925	0.749826
1	S1_28826262	28826262	2.88263	0.0153538	0.0163422	0	0.00800116	0.714164
1	S1_28826264	28826264	2.88263	0.0307076	0.0163405	0.404348	0.00710806	0.83242
1	S1_29940255	29940255	2.99403	0.429907	0.0115115	0.678261	0.00690184	0.511555
1	S1_29940429	29940429	2.99404	0.433244	0.0115204	0.43913	0.005369	0.763476
1	S1_29940511	29940511	2.99405	0.0574099	0.0118502	0.7	0.00669269	0.571325
1	S1_29970307	29970307	2.99703	0	0.0123274	0.108696	0.00708522	0.553809
1	S1_29988607	29988607	2.99886	0.444593	0.0109414	0.673913	0.00662197	0.502165
1	S1_30234876	30234876	3.02349	0.263017	0.00971482	0.23913	0.00579004	0.517512
1	S1_30239236	30239236	3.02392	0.409212	0.00941969	0.504348	0.00469119	0.697115
1	S1_30239243	30239243	3.02392	0.508011	0.00921889	0.443478	0.00459404	0.696495
1	S1_30244856	30244856	3.02449	0.176235	0.0117649	0.0652174	0.0058142	0.704817
1	S1_30246255	30246255	3.02463	0.176903	0.0118366	0.0565217	0.00586069	0.702932
1	S1_30246258	30246258	3.02463	0.0046729	0.0131159	0.256522	0.00486939	0.990857
1	S1_30253031	30253031	3.0253	0	0.0131558	0.152174	0.00541791	0.887154
1	S1_30307272	30307272	3.03073	0.194927	0.0123828	0.156522	0.00598746	0.726642
1	S1_30317156	30317156	3.03172	0.024032	0.0135288	0	0.00665295	0.709761
1	S1_30388613	30388613	3.03886	0.263685	0.0120725	0.243478	0.00531473	0.820447
1	S1_30388614	30388614	3.03886	0.261015	0.0119598	0.23913	0.00530799	0.812342
1	S1_30388643	30388643	3.03886	0.26769	0.0119288	0.508696	0.00407931	1.07302
1	S1_30388644	30388644	3.03886	0.26769	0.0120493	0.5	0.00407748	1.08353
1	S1_30393799	30393799	3.03938	0.238985	0.0128805	0.782609	0.00453463	1.04397
1	S1_30393838	30393838	3.03938	0.00867824	0.0144154	0.23913	0.00494792	1.06933
1	S1_30414210	30414210	3.04142	0.323765	0.0129867	0.76087	0.00607292	0.760089
1	S1_30426929	30426929	3.04269	0.337784	0.012666	0.165217	0.0077294	0.493891
1	S1_30426942	30426942	3.04269	0.337784	0.012666	0.165217	0.0077294	0.493891
1	S1_30440364	30440364	3.04404	0.0380507	0.0155101	0.0565217	0.00905629	0.538033
1	S1_30487754	30487754	3.04878	0.0560748	0.0157165	0	0.00951539	0.501798
1	S1_30487778	30487778	3.04878	0.0560748	0.0157165	0	0.00951539	0.501798
1	S1_30516629	30516629	3.05166	0	0.0151724	0.1	0.0084082	0.59027
1	S1_30516668	30516668	3.05167	0.448598	0.0136832	0.578261	0.0070574	0.66209
1	S1_30618702	30618702	3.06187	0.0246996	0.015558	0.3	0.00880199	0.569595
1	S1_30917059	30917059	3.09171	0.155541	0.0115298	0.265217	0.00601388	0.650862
1	S1_30917085	30917085	3.09171	0.422563	0.0115749	0.421739	0.006034	0.651432
1	S1_30954887	30954887	3.09549	0.012016	0.0154868	0	0.00887564	0.556677
1	S1_30992532	30992532	3.09925	0.0620828	0.0151515	0.0217391	0.00864885	0.56067
1	S1_30992537	30992537	3.09925	0.0614152	0.0151511	0.0217391	0.00864885	0.560649
1	S1_30992554	30992554	3.09926	0.0620828	0.0151517	0.0217391	0.00864885	0.560686
1	S1_30992562	30992562	3.09926	0.0554072	0.0150113	0	0.00864893	0.551364
1	S1_30992592	30992592	3.09926	0.0620828	0.0150702	0.0217391	0.00864885	0.555296
1	S1_31004202	31004202	3.10042	0.423231	0.0131873	0.943478	0.00797118	0.503425
1	S1_31004232	31004232	3.10042	0	0.0151327	0.365217	0.00554938	1.00317
1	S1_31007600	31007600	3.10076	0.0267023	0.0150158	0	0.00759144	0.682079
1	S1_31007602	31007602	3.10076	0.190921	0.0139939	0.0434783	0.00732817	0.646895
1	S1_31012912	31012912	3.10129	0.0934579	0.0138454	0.334783	0.00589759	0.85341
1	S1_31012921	31012921	3.10129	0	0.0139044	0.0869565	0.00570263	0.891276
1	S1_31012954	31012954	3.1013	0.271696	0.0130361	0.365217	0.00583974	0.80304
1	S1_31012980	31012980	3.1013	0	0.0139449	0.143478	0.00601241	0.841287
1	S1_31012982	31012982	3.1013	0.225634	0.0136674	0.365217	0.00787108	0.551817
1	S1_31241216	31241216	3.12412	0.461282	0.0155672	0.595652	0.00920431	0.525492
1	S1_31262658	31262658	3.12627	0.172897	0.0166588	0.334783	0.00799064	0.734667
1	S1_31262659	31262659	3.12627	0.172897	0.0166588	0.334783	0.00799064	0.734667
1	S1_31268249	31268249	3.12682	0.0333778	0.0174273	0.0521739	0.00921883	0.63679
1	S1_31347623	31347623	3.13476	0.107477	0.016985	0.16087	0.00815981	0.733108
1	S1_31347687	31347687	3.13477	0.0987984	0.016741	0.0782609	0.00849664	0.678192
1	S1_31444377	31444377	3.14444	0.146862	0.0163596	0.443478	0.00666366	0.898148
1	S1_31478767	31478767	3.14788	0.0160214	0.0168483	0.0826087	0.00784371	0.764538
1	S1_31478770	31478770	3.14788	0.0160214	0.0168483	0.0826087	0.00784371	0.764538
1	S1_31478787	31478787	3.14788	0.313084	0.0120322	0.104348	0.00714915	0.520591
1	S1_31478791	31478791	3.14788	0.0153538	0.0131321	0.0826087	0.00781466	0.519057
1	S1_31485107	31485107	3.14851	0.00333778	0.0131781	0.191304	0.00674499	0.669754
1	S1_31489715	31489715	3.14897	0	0.0131864	0.1	0.00797597	0.502749
1	S1_32067442	32067442	3.20674	0.0453939	0.012291	0.3	0.00736461	0.512183
1	S1_32136862	32136862	3.21369	0.353138	0.0109775	0.36087	0.00593076	0.615695
1	S1_32136908	32136908	3.21369	0	0.0117954	0.130435	0.00692955	0.531917
1	S1_32147695	32147695	3.21477	0.0453939	0.0116548	0.391304	0.00615316	0.638751
1	S1_32179591	32179591	3.21796	0.00133511	0.0140868	0.643478	0.0083135	0.527356
2	S2_4802400	4802400	0.48024	0.140187	0.00315497	0.00869565	0.00191465	0.499444
2	S2_4802413	4802413	0.480241	0.212283	0.00413844	0.421739	0.00193692	0.759219
2	S2_4802418	4802418	0.480242	0	0.00414382	0.147826	0.00193688	0.760541
2	S2_4843659	4843659	0.484366	0	0.00620522	0.286957	0.00335207	0.615814
2	S2_5666350	5666350	0.566635	0.0106809	0.00762494	0.0565217	0.00465097	0.494349
2	S2_5666362	5666362	0.566636	0.0213618	0.00751793	0.117391	0.00451615	0.509631
2	S2_5682073	5682073	0.568207	0.0153538	0.00753506	0.295652	0.00358078	0.743986
2	S2_5682083	5682083	0.568208	0.0146862	0.00753502	0.321739	0.00349879	0.767145
2	S2_5682090	5682090	0.568209	0.0280374	0.00750369	0.108696	0.00446769	0.518524
2	S2_7825329	7825329	0.782533	0.0273698	0.00565394	0.108696	0.00336431	0.519129
2	S2_7825346	7825346	0.782535	0.0193591	0.00552777	0.278261	0.00288226	0.651209
2	S2_8005750	8005750	0.800575	0.0160214	0.00467656	0.213043	0.00258075	0.594483
2	S2_16425931	16425931	1.64259	0.188919	0.0155776	0.547826	0.0092424	0.52203
2	S2_16472110	16472110	1.64721	0.0934579	0.0160032	0.195652	0.00930639	0.542085
2	S2_16472113	16472113	1.64721	0.0934579	0.0160032	0.195652	0.00930639	0.542085
2	S2_16472137	16472137	1.64721	0.238985	0.0159526	0.0826087	0.00975796	0.491536
2	S2_16484913	16484913	1.64849	0	0.0164382	0.243478	0.00774098	0.753076
2	S2_16660727	16660727	1.66607	0.274366	0.0127002	0.413043	0.0076851	0.502331
2	S2_16660728	16660728	1.66607	0.274366	0.0127002	0.413043	0.0076851	0.502331
2	S2_18343604	18343604	1.83436	0.0046729	0.0113613	0.252174	0.00544967	0.734657
2	S2_18343614	18343614	1.83436	0.00267023	0.0113452	0.143478	0.0047765	0.865088
2	S2_18343625	18343625	1.83436	0.0046729	0.0113736	0.252174	0.00543265	0.738863
2	S2_18343643	18343643	1.83436	0.0046729	0.0113736	0.252174	0.00543265	0.738863
2	S2_18343666	18343666	1.83437	0.00133511	0.0113217	0.143478	0.00620491	0.601378
2	S2_18436954	18436954	1.8437	0.176903	0.0108198	0.617391	0.00606671	0.578565
2	S2_18483314	18483314	1.84833	0.00267023	0.0143169	0.565217	0.00749702	0.646937
2	S2_30948269	30948269	3.09483	0.0126836	0.00536096	0.369565	0.00311878	0.541702
2	S2_35622923	35622923	3.56229	0.0327103	0.00797146	0	0.0047138	0.525374
2	S2_35627073	35627073	3.56271	0.0333778	0.00808748	0.00434783	0.00470371	0.541965
2	S2_35644885	35644885	3.56449	0.0473965	0.0082547	0.156522	0.00425933	0.661672
2	S2_35644892	35644892	3.56449	0.00133511	0.00834079	0.208696	0.00412081	0.705108
2	S2_35667303	35667303	3.56673	0.0493992	0.00824745	0.3	0.0041918	0.676773
2	S2_35865938	35865938	3.58659	0.0213618	0.00799188	0.5	0.00468884	0.53324
2	S2_35996456	35996456	3.59965	0.0473965	0.00881852	0.317391	0.00468597	0.63228
2	S2_37018265	37018265	3.70183	0.0193591	0.00668998	0.395652	0.00407392	0.496004
3	S3_529191	529191	0.0529191	0	0.0065555	0.13913	0.00316151	0.729253
3	S3_529205	529205	0.0529205	0.0206943	0.00647535	0.143478	0.00307646	0.744223
3	S3_529228	529228	0.0529228	0.0113485	0.00664649	0.00434783	0.00357096	0.621254
3	S3_529236	529236	0.0529236	0.000667557	0.00691178	0.121739	0.00337021	0.718253
3	S3_531585	531585	0.0531585	0.0600801	0.00658429	0.491304	0.00359104	0.606243
3	S3_595370	595370	0.059537	0.226302	0.0102278	0.769565	0.0054045	0.637881
3	S3_595400	595400	0.05954	0	0.0102288	0.147826	0.0046402	0.790449
3	S3_595401	595401	0.0595401	0.0153538	0.0101575	0	0.00532676	0.645468
3	S3_595423	595423	0.0595423	0.226302	0.0104073	0.769565	0.0053259	0.669924
3	S3_601790	601790	0.060179	0.064753	0.0120976	0.156522	0.00596974	0.706308
3	S3_648462	648462	0.0648462	0.0594126	0.0121916	0	0.00672749	0.594547
3	S3_661642	661642	0.0661642	0.0153538	0.0130019	0.326087	0.00484584	0.986972
3	S3_663369	663369	0.0663369	0	0.0131426	0.169565	0.00519327	0.928494
3	S3_695146	695146	0.0695146	0.168224	0.011838	0.369565	0.0049202	0.877968
3	S3_695153	695153	0.0695153	0.0100134	0.0118456	0	0.00503368	0.855804
3	S3_695156	695156	0.0695156	0.163551	0.011795	0.265217	0.00473462	0.912779
3	S3_695175	695175	0.0695175	0.168892	0.0118103	0.413043	0.00488834	0.882116
3	S3_727646	727646	0.0727646	0	0.0122091	0.130435	0.00645712	0.636995
3	S3_743269	743269	0.0743269	0.206943	0.0105896	0.43913	0.00542167	0.669471
3	S3_757287	757287	0.0757287	0.0140187	0.0113922	0	0.0064351	0.571158
3	S3_759502	759502	0.0759502	0.0754339	0.0112653	0.16087	0.00588469	0.649377
3	S3_759525	759525	0.0759525	0.0854473	0.0112077	0.108696	0.00663572	0.524134
3	S3_790962	790962	0.0790962	0.160881	0.00927855	0.36087	0.00561595	0.502095
3	S3_1322518	1322518	0.132252	0.0987984	0.00757781	0.652174	0.00442031	0.539014
3	S3_1375789	1375789	0.137579	0.0460614	0.00814596	0.508696	0.00397966	0.716327
3	S3_1375817	1375817	0.137582	0.0914553	0.0076243	0.0782609	0.00412736	0.613703
3	S3_1377508	1377508	0.137751	0.0460614	0.00808186	0.33913	0.00356724	0.81783
3	S3_1377517	1377517	0.137752	0.194927	0.00694024	0.326087	0.00345025	0.698889
3	S3_1442010	1442010	0.144201	0.0153538	0.00721293	0.186957	0.00338775	0.755709
3	S3_1442032	1442032	0.144203	0.228972	0.006428	0.169565	0.00331246	0.662974
3	S3_1442040	1442040	0.144204	0.289052	0.00536146	0.491304	0.00325348	0.499511
3	S3_1442043	1442043	0.144204	0.289052	0.00536146	0.491304	0.00325348	0.499511
3	S3_1442083	1442083	0.144208	0.266355	0.00542013	0.247826	0.00320838	0.524353
3	S3_1830762	1830762	0.183076	0	0.0128124	0.291304	0.00728698	0.564322
3	S3_3507430	3507430	0.350743	0.287717	0.00361372	0.452174	0.00201568	0.58378
3	S3_3507482	3507482	0.350748	0.180908	0.00349224	0	0.0019905	0.562158
3	S3_3507507	3507507	0.350751	0.283712	0.00357291	0.447826	0.00195802	0.601447
3	S3_4012497	4012497	0.40125	0.0206943	0.00606637	0.273913	0.00336328	0.589844
3	S3_4014501	4014501	0.40145	0.246328	0.00564971	0.465217	0.00307532	0.608193
3	S3_4096520	4096520	0.409652	0.00734312	0.00695632	0.434783	0.00363558	0.648882
3	S3_4119446	4119446	0.411945	0.268358	0.00568589	0.273913	0.00346487	0.495313
3	S3_4119452	4119452	0.411945	0.167557	0.00566076	0.278261	0.00344805	0.495748
3	S3_5558733	5558733	0.555873	0.21028	0.00776643	0.169565	0.00456436	0.531533
3	S3_5559098	5559098	0.55591	0.12016	0.00891518	0.143478	0.00462767	0.655701
3	S3_5566411	5566411	0.556641	0.154206	0.00862007	0.469565	0.00360179	0.872662
3	S3_5566415	5566415	0.556642	0	0.00994828	0.182609	0.0042919	0.84067
3	S3_5566429	5566429	0.556643	0	0.00994828	0.182609	0.0042919	0.84067
3	S3_5566444	5566444	0.556644	0.000667557	0.00994704	0.243478	0.0048618	0.715865
3	S3_5632641	5632641	0.563264	0.00200267	0.009828	0.530435	0.00579882	0.527582
3	S3_12171804	12171804	1.21718	0.00267023	0.0131951	0.195652	0.00805215	0.493907
3	S3_12351836	12351836	1.23518	0.0246996	0.0132622	0.182609	0.00782144	0.528053
3	S3_12660068	12660068	1.26601	0.137517	0.0114164	0.247826	0.0068913	0.504793
3	S3_12660082	12660082	1.26601	0.126168	0.0115089	0.304348	0.00623922	0.612262
3	S3_12660088	12660088	1.26601	0.126168	0.0115089	0.304348	0.00623922	0.612262
3	S3_12660122	12660122	1.26601	0.146195	0.0125922	0.356522	0.0067668	0.621046
3	S3_12676911	12676911	1.26769	0	0.013684	0.365217	0.00792347	0.546397
3	S3_13277226	13277226	1.32772	0.00600801	0.0128674	0.343478	0.00695853	0.614727
3	S3_13280388	13280388	1.32804	0.0200267	0.0127649	0.0130435	0.00759107	0.519729
3	S3_13543987	13543987	1.3544	0	0.0104619	0.173913	0.00587338	0.577312
3	S3_13545642	13545642	1.35456	0.1749	0.00967249	0.226087	0.00502597	0.654667
3	S3_13547622	13547622	1.35476	0.00534045	0.00988765	0.273913	0.00492547	0.696868
3	S3_13547638	13547638	1.35476	0.0046729	0.00992449	0.126087	0.00579449	0.538097
3	S3_13547639	13547639	1.35476	0.343792	0.00957503	0.16087	0.00578755	0.503451
3	S3_13592729	13592729	1.35927	0.0113485	0.0108947	0.556522	0.00613694	0.573947
3	S3_13592741	13592741	1.35927	0.230975	0.0101752	0	0.00620691	0.494294
3	S3_13592763	13592763	1.35928	0.0160214	0.011521	0.00869565	0.00619135	0.621023
3	S3_13592776	13592776	1.35928	0.0313752	0.0115004	0.573913	0.00618531	0.620204
3	S3_15378441	15378441	1.53784	0.000667557	0.00986793	0.204348	0.0060146	0.4951
3	S3_15392728	15392728	1.53927	0.00801068	0.00959181	0.443478	0.00559818	0.538469
3	S3_15392749	15392749	1.53927	0.00801068	0.00959181	0.443478	0.00559818	0.538469
3	S3_15426808	15426808	1.54268	0.00734312	0.00931409	0.456522	0.00542838	0.539888
3	S3_23509013	23509013	2.3509	0.113485	0.0137594	0.365217	0.00780792	0.566583
3	S3_23528466	23528466	2.35285	0.0761015	0.0149885	0.00869565	0.00850808	0.56627
3	S3_23533180	23533180	2.35332	0.353805	0.0142302	0.417391	0.00775876	0.606544
3	S3_23533235	23533235	2.35332	0.350467	0.0142402	0.404348	0.00784964	0.595602
3	S3_23537911	23537911	2.35379	0	0.016877	0.156522	0.0101832	0.505209
3	S3_23579080	23579080	2.35791	0.0954606	0.0168947	0.152174	0.00967192	0.557776
3	S3_23591326	23591326	2.35913	0	0.0177574	0.217391	0.00951928	0.623486
3	S3_23676942	23676942	2.36769	0.0113485	0.0186872	0	0.0113865	0.495415
3	S3_23723677	23723677	2.37237	0.046729	0.0181038	0.547826	0.00812969	0.800598
3	S3_23774665	23774665	2.37747	0.104139	0.0176564	0.430435	0.0083223	0.752162
3	S3_23775845	23775845	2.37758	0.167557	0.018619	0.5	0.00875638	0.754398
3	S3_23915398	23915398	2.39154	0.0200267	0.0190532	0.552174	0.00895315	0.75523
3	S3_23981798	23981798	2.39818	0.251001	0.018247	0.404348	0.00879771	0.729511
3	S3_23992624	23992624	2.39926	0.242323	0.0182756	0.365217	0.00899937	0.708413
3	S3_24207403	24207403	2.42074	0.242323	0.0182722	0.2	0.0110795	0.500282
3	S3_24549441	24549441	2.45494	0.0213618	0.0149018	0.347826	0.00847536	0.56432
3	S3_24624399	24624399	2.46244	0.253672	0.00774702	0.526087	0.00454383	0.533537
3	S3_25800860	25800860	2.58009	0.0607477	0.0115824	0.347826	0.00599375	0.658766
3	S3_25800871	25800871	2.58009	0.000667557	0.0124687	0.108696	0.00701934	0.574554
3	S3_25821024	25821024	2.5821	0.110147	0.0114773	0.3	0.00602438	0.644557
3	S3_27638201	27638201	2.76382	0	0.00897984	0.182609	0.00474964	0.636913
3	S3_27638251	27638251	2.76383	0.115487	0.00784344	0.330435	0.0038364	0.715145
3	S3_27651882	27651882	2.76519	0.0847797	0.00798515	0.0434783	0.0046034	0.550788
3	S3_27651898	27651898	2.76519	0.0226969	0.00795965	0.00434783	0.00464206	0.539226
3	S3_27652226	27652226	2.76522	0.454606	0.0074034	0.126087	0.00435512	0.530586
3	S3_27655718	27655718	2.76557	0.125501	0.00888748	0.217391	0.004322	0.720926
3	S3_27655860	27655860	2.76559	0.0100134	0.00962677	0.23913	0.00440822	0.781076
3	S3_27716983	27716983	2.7717	0.0340454	0.00933293	0	0.00550991	0.527001
3	S3_27716985	27716985	2.7717	0.0340454	0.00933293	0	0.00550991	0.527001
3	S3_27717021	27717021	2.7717	0.0340454	0.00933293	0	0.00550991	0.527001
3	S3_35235061	35235061	3.52351	0.0560748	0.00967418	0.391304	0.00586524	0.500416
3	S3_35250095	35250095	3.52501	0.0046729	0.0110298	0.356522	0.00622662	0.57177
3	S3_35399815	35399815	3.53998	0.119493	0.00953894	0.495652	0.00533963	0.580227
4	S4_162337	162337	0.0162337	0.106142	0.00665582	0.504348	0.00377696	0.566572
4	S4_215262	215262	0.0215262	0.00534045	0.00721311	0.0913043	0.0043346	0.509271
4	S4_215278	215278	0.0215278	0.0480641	0.00711166	0.0869565	0.00424981	0.514862
4	S4_215282	215282	0.0215282	0.111482	0.00681143	0.26087	0.00383298	0.57496
4	S4_21295574	21295574	2.12956	0.250334	0.00637385	0.326087	0.00372745	0.536479
4	S4_23619505	23619505	2.36195	0.380507	0.00899477	0.430435	0.0045273	0.686518
4	S4_23619549	23619549	2.36195	0.0300401	0.0103958	0.026087	0.00549713	0.63718
4	S4_23619566	23619566	2.36196	0	0.0106769	0.173913	0.00548283	0.666466
4	S4_23630395	23630395	2.36304	0.0193591	0.0111319	0.213043	0.00591956	0.631549
4	S4_29045655	29045655	2.90457	0.49733	0.00493802	0.495652	0.00279621	0.568698
4	S4_29046424	29046424	2.90464	0.11749	0.00497675	0.491304	0.00296602	0.517557
4	S4_31064739	31064739	3.10647	0.285047	0.00890441	0.352174	0.00537601	0.5046
4	S4_31163883	31163883	3.11639	0.0961282	0.0109243	0.221739	0.00665631	0.495426
4	S4_31218127	31218127	3.12181	0.239653	0.011088	0.252174	0.00676659	0.493865
4	S4_31218142	31218142	3.12181	0.0140187	0.0111667	0.121739	0.00682745	0.491984
4	S4_31218151	31218151	3.12182	0.186916	0.0111266	0.234783	0.0067469	0.500257
4	S4_31293318	31293318	3.12933	0.0320427	0.0144795	0	0.00880262	0.497685
4	S4_31317290	31317290	3.13173	0	0.0145631	0.317391	0.00649116	0.808048
4	S4_31317308	31317308	3.13173	0.346462	0.0142866	0.630435	0.00550818	0.95309
4	S4_31320047	31320047	3.132	0.195594	0.0154954	0.373913	0.00640974	0.882723
4	S4_31320075	31320075	3.13201	0.0534045	0.0157147	0	0.00743765	0.748039
4	S4_31320079	31320079	3.13201	0.164219	0.0159021	0.0347826	0.00742072	0.762173
4	S4_31323937	31323937	3.13239	0.0487316	0.0164975	0	0.00755107	0.781519
4	S4_31366653	31366653	3.13667	0	0.0170429	0.395652	0.0066633	0.939116
4	S4_31366688	31366688	3.13667	0.012016	0.0169873	0	0.00710529	0.871624
4	S4_31366697	31366697	3.13667	0.160881	0.0164172	0.0565217	0.00692918	0.86259
4	S4_31370308	31370308	3.13703	0.0160214	0.0182439	0	0.00742481	0.899002
4	S4_31370314	31370314	3.13703	0.0540721	0.0182751	0	0.00742481	0.90071
4	S4_31377895	31377895	3.13779	0.0140187	0.018648	0.382609	0.00699901	0.979969
4	S4_31382821	31382821	3.13828	0.0153538	0.0186397	0	0.00815943	0.826121
4	S4_31405780	31405780	3.14058	0	0.0187948	0.230435	0.00718126	0.962108
4	S4_31415056	31415056	3.14151	0.000667557	0.0187866	0.113043	0.00743089	0.927496
4	S4_31428843	31428843	3.14288	0.0534045	0.0183367	0.130435	0.00653517	1.03171
4	S4_31429174	31429174	3.14292	0.170895	0.0164151	0.165217	0.00572786	1.05286
4	S4_31440201	31440201	3.14402	0.115487	0.014913	0	0.00631786	0.858855
4	S4_31441867	31441867	3.14419	0.000667557	0.0163672	0.1	0.00594624	1.01252
4	S4_31441883	31441883	3.14419	0.0727637	0.0161542	0.465217	0.00506807	1.15922
4	S4_31534513	31534513	3.15345	0.0447263	0.0156196	0.0347826	0.00595874	0.963667
4	S4_31534620	31534620	3.15346	0.127503	0.0147997	0.582609	0.00465606	1.15644
4	S4_31537912	31537912	3.15379	0.465955	0.0132977	0.634783	0.00457453	1.06708
4	S4_31546186	31546186	3.15462	0.0313752	0.0152155	0	0.00530287	1.05407
4	S4_31546188	31546188	3.15462	0.369826	0.014753	0.617391	0.00462911	1.15908
4	S4_31546237	31546237	3.15462	0.126836	0.0146901	0	0.00473438	1.13232
4	S4_31546546	31546546	3.15465	0.140187	0.0146684	0.073913	0.00460801	1.1579
4	S4_31546554	31546554	3.15466	0.314419	0.0146506	0.143478	0.00440973	1.20066
4	S4_31546672	31546672	3.15467	0.188919	0.0145719	0.386957	0.00414182	1.25796
4	S4_31547078	31547078	3.15471	0.0186916	0.0148764	0	0.00469849	1.15254
4	S4_31547086	31547086	3.15471	0.0747664	0.0148658	0.330435	0.004485	1.19833
4	S4_31547089	31547089	3.15471	0.130841	0.0149692	0.0478261	0.00597322	0.918708
4	S4_31548043	31548043	3.1548	0.118158	0.015057	0.0478261	0.00597322	0.924559
4	S4_31555436	31555436	3.15554	0.0500668	0.0150778	0	0.00600718	0.920266
4	S4_31555439	31555439	3.15554	0.137517	0.0160322	0	0.00600718	0.981646
4	S4_31555465	31555465	3.15555	0.129506	0.0161693	0.0478261	0.00597322	0.995826
4	S4_31555986	31555986	3.1556	0.0186916	0.0164397	0	0.00603023	1.00291
4	S4_31555994	31555994	3.1556	0.088785	0.016367	0.534783	0.00560582	1.07146
4	S4_31604097	31604097	3.16041	0.367156	0.016129	0.434783	0.00682038	0.860705
4	S4_31610077	31610077	3.16101	0.148865	0.0174517	0.0521739	0.0105552	0.50282
4	S4_31621311	31621311	3.16213	0.00734312	0.017888	0.104348	0.0101772	0.563977
4	S4_31621312	31621312	3.16213	0.182911	0.0175753	0.0434783	0.0101338	0.550618
4	S4_31621320	31621320	3.16213	0.00734312	0.0184706	0.104348	0.0103527	0.578936
4	S4_31771855	31771855	3.17719	0.0246996	0.0185384	0	0.0107939	0.540867
4	S4_31771867	31771867	3.17719	0.0253672	0.0185318	0	0.0107939	0.54051
4	S4_31771873	31771873	3.17719	0.0520694	0.0182957	0	0.0107939	0.52769
4	S4_31771942	31771942	3.17719	0.0046729	0.0185676	0.152174	0.0101106	0.607831
4	S4_31869908	31869908	3.18699	0.288385	0.0177303	0.143478	0.0102188	0.551044
4	S4_32034385	32034385	3.20344	0.365154	0.0170022	0.343478	0.00782445	0.77609
4	S4_32034400	32034400	3.20344	0	0.0189818	0.173913	0.00801552	0.862101
4	S4_32054814	32054814	3.20548	0.000667557	0.0189752	0.221739	0.00803661	0.859123
4	S4_32067919	32067919	3.20679	0.253672	0.0174713	0.0217391	0.0100973	0.548289
4	S4_32081035	32081035	3.2081	0.298398	0.0170582	0.0434783	0.00993402	0.540668
4	S4_32081410	32081410	3.20814	0.0273698	0.0171748	0	0.00996153	0.544713
4	S4_32081602	32081602	3.20816	0.0453939	0.0172023	0.0217391	0.00995968	0.546501
4	S4_32087475	32087475	3.20875	0.0400534	0.0172173	0.0217391	0.00995968	0.547369
4	S4_32087512	32087512	3.20875	0.297063	0.0170669	0.0478261	0.00988917	0.545702
4	S4_32100999	32100999	3.2101	0.299065	0.016967	0.0434783	0.00992	0.536715
4	S4_32101042	32101042	3.2101	0.299733	0.0169652	0.0434783	0.00992	0.536613
4	S4_32107379	32107379	3.21074	0.346462	0.0157867	0.326087	0.00709213	0.800179
4	S4_32107577	32107577	3.21076	0.299065	0.0158247	0.0434783	0.00847025	0.62501
4	S4_32125135	32125135	3.21251	0.0480641	0.0162217	0.0130435	0.00845839	0.651194
4	S4_32125147	32125147	3.21251	0.166889	0.0155894	0.0434783	0.00843943	0.613675
4	S4_32133819	32133819	3.21338	0.326435	0.0122948	0.573913	0.00551193	0.802262
4	S4_32142166	32142166	3.21422	0.0447263	0.0129223	0	0.00634214	0.711734
4	S4_32142219	32142219	3.21422	0.0520694	0.0129149	0.582609	0.00444493	1.06662
4	S4_32181562	32181562	3.21816	0.338451	0.0119357	0.104348	0.00508276	0.853683
4	S4_32184668	32184668	3.21847	0.299733	0.011883	0.0434783	0.00524585	0.817672
4	S4_32186041	32186041	3.2186	0.20761	0.0111774	0.543478	0.00398243	1.032
4	S4_32186047	32186047	3.2186	0.218291	0.0113577	0.0434783	0.0050445	0.811595
4	S4_32215203	32215203	3.22152	0.457276	0.0110106	0.469565	0.0034958	1.1473
4	S4_32215209	32215209	3.22152	0.23498	0.0111898	0.0434783	0.00418578	0.983309
4	S4_32219916	32219916	3.22199	0.0867824	0.0111177	0.0217391	0.00422427	0.96769
4	S4_32219919	32219919	3.22199	0.0413885	0.0111269	0	0.00425879	0.960383
4	S4_32227844	32227844	3.22278	0.49733	0.00656844	0.5	0.00285161	0.834392
4	S4_32227856	32227856	3.22279	0.49733	0.00539046	0.5	0.00278613	0.659977
5	S5_2403660	2403660	0.240366	0.118825	0.0110127	0.543478	0.00668536	0.499126
5	S5_19053392	19053392	1.90534	0.0246996	0.00857588	0.347826	0.00477449	0.585667
5	S5_23663128	23663128	2.36631	0.0126836	0.0109546	0.382609	0.00650653	0.520954
5	S5_26241115	26241115	2.62411	0.0927904	0.00849722	0.326087	0.00422064	0.699753
5	S5_26241117	26241117	2.62411	0.00333778	0.00943136	0.073913	0.00486413	0.662153
5	S5_26241124	26241124	2.62411	0.394526	0.00730049	0.465217	0.00446286	0.492152
5	S5_26258514	26258514	2.62585	0.0126836	0.00974744	0.295652	0.00584083	0.512133
5	S5_26369582	26369582	2.63696	0.00267023	0.00626217	0.186957	0.00359015	0.556333
5	S5_26377894	26377894	2.63779	0.0173565	0.00627107	0.195652	0.00352818	0.575164
5	S5_26377896	26377896	2.63779	0.267023	0.00577653	0.404348	0.0030233	0.647456
5	S5_26377902	26377902	2.63779	0.110814	0.00652385	0.317391	0.00363884	0.583799
5	S5_27680053	27680053	2.76801	0	0.00689218	0.13913	0.00393045	0.561634
5	S5_27772955	27772955	2.7773	0.0600801	0.00663419	0.282609	0.00380095	0.556985
5	S5_30307314	30307314	3.03073	0.00934579	0.0095433	0.347826	0.00566932	0.520771
5	S5_30307386	30307386	3.03074	0.00600801	0.00955642	0.378261	0.00554411	0.544477
5	S5_30357584	30357584	3.03576	0.196262	0.00819036	0.447826	0.00500174	0.493172
5	S5_30357592	30357592	3.03576	0.196262	0.00819036	0.447826	0.00500174	0.493172
5	S5_30404440	30404440	3.04044	0.0280374	0.00924464	0.4	0.00437968	0.747069
5	S5_30404627	30404627	3.04046	0.425234	0.00702589	0.608696	0.00393445	0.579829
5	S5_30409852	30409852	3.04099	0.140187	0.00887423	0.630435	0.00432159	0.719528
5	S5_30409862	30409862	3.04099	0	0.00919765	0.108696	0.00446493	0.722694
5	S5_30409876	30409876	3.04099	0.0774366	0.00919035	0.0173913	0.00472995	0.66424
5	S5_30411702	30411702	3.04117	0.0206943	0.0100816	0.508696	0.00452048	0.802096
5	S5_30411744	30411744	3.04117	0.0213618	0.0100851	0.530435	0.00465044	0.774099
5	S5_31344548	31344548	3.13445	0	0.00979805	0.282609	0.00500868	0.671011
5	S5_31345056	31345056	3.13451	0	0.00979805	0.0782609	0.0056786	0.545478
5	S5_31345074	31345074	3.13451	0.0193591	0.00978464	0.00434783	0.00572421	0.536109
5	S5_31345114	31345114	3.13451	0.225634	0.00968275	0.673913	0.00564157	0.540184
5	S5_31369441	31369441	3.13694	0.000667557	0.0102073	0.073913	0.00614126	0.508071
5	S5_31369458	31369458	3.13695	0.246996	0.00916295	0.747826	0.00525729	0.555552
5	S5_31369463	31369463	3.13695	0.000667557	0.00925935	0.073913	0.00561222	0.500687
5	S5_31399169	31399169	3.13992	0.0507343	0.00939829	0.391304	0.0051591	0.599766
5	S5_31400166	31400166	3.14002	0.0313752	0.00989295	0	0.00602799	0.495408
5	S5_31407494	31407494	3.14075	0.0747664	0.00997413	0.769565	0.00533657	0.625413
5	S5_31407539	31407539	3.14075	0.0480641	0.0101086	0.395652	0.0047261	0.760289
5	S5_31440899	31440899	3.14409	0.00333778	0.0104778	0.208696	0.00633194	0.503657
5	S5_39885155	39885155	3.98852	0.058745	0.00572039	0.413043	0.00308863	0.616309
5	S5_47013057	47013057	4.70131	0	0.0155773	0.0956522	0.0092283	0.523541
5	S5_47013069	47013069	4.70131	0	0.0155773	0.152174	0.00921079	0.525441
5	S5_47073778	47073778	4.70738	0.0700935	0.0147064	0.221739	0.0089373	0.498047
5	S5_47073797	47073797	4.70738	0.0280374	0.0143212	0.53913	0.00689208	0.731369
5	S5_47074205	47074205	4.70742	0.0140187	0.0142409	0	0.00713485	0.691125
5	S5_47074337	47074337	4.70743	0.15287	0.0138779	0.756522	0.00711692	0.667826
5	S5_47075705	47075705	4.70757	0.0146862	0.0139693	0	0.00714295	0.670735
5	S5_47075714	47075714	4.70757	0.1502	0.0139346	0.76087	0.00711753	0.671813
5	S5_47075768	47075768	4.70758	0.144192	0.0139305	0.743478	0.00702608	0.684454
5	S5_47083435	47083435	4.70834	0.0146862	0.0140868	0	0.00743883	0.638524
5	S5_47083451	47083451	4.70835	0.103471	0.0138929	0.33913	0.00671273	0.727371
5	S5_47083470	47083470	4.70835	0.118158	0.0138991	0.334783	0.00670586	0.728844
5	S5_47083476	47083476	4.70835	0.241656	0.0130065	0.930435	0.00699239	0.620627
5	S5_47084300	47084300	4.70843	0.0226969	0.0143749	0.5	0.006841	0.742546
5	S5_47093271	47093271	4.70933	0.0246996	0.0143633	0.495652	0.00680065	0.747657
5	S5_47116330	47116330	4.71163	0.110147	0.0142267	0.33913	0.00698578	0.711243
5	S5_47116343	47116343	4.71163	0.0754339	0.0143106	0.221739	0.0074155	0.657428
5	S5_47161737	47161737	4.71617	0.118158	0.0141536	0.895652	0.00806855	0.561997
5	S5_47161783	47161783	4.71618	0.119493	0.014146	0.817391	0.00726844	0.665889
5	S5_47176196	47176196	4.71762	0.024032	0.0148457	0.66087	0.00761405	0.667712
5	S5_47176220	47176220	4.71762	0.140187	0.013885	0.682609	0.00761444	0.600761
5	S5_47196675	47196675	4.71967	0.228972	0.0129035	0.734783	0.00786555	0.495006
5	S5_47196678	47196678	4.71967	0.230975	0.0128874	0.734783	0.00786555	0.49376
6	S6_1108746	1108746	0.110875	0.148198	0.00778206	0.382609	0.00450855	0.545846
6	S6_1741773	1741773	0.174177	0.0300401	0.0101642	0.36087	0.00562423	0.591787
6	S6_1855763	1855763	0.185576	0.426569	0.00955305	0.530435	0.00571437	0.513877
6	S6_1880328	1880328	0.188033	0	0.0100513	0.330435	0.00548168	0.60629
6	S6_1880347	1880347	0.188035	0.383178	0.00983548	0.626087	0.00565102	0.554161
6	S6_2681895	2681895	0.26819	0.0113485	0.010081	0.617391	0.00591141	0.533765
6	S6_3919732	3919732	0.391973	0.168892	0.0129211	0.634783	0.00725939	0.576563
6	S6_3973273	3973273	0.397327	0.0267023	0.0153336	0.217391	0.00892645	0.541029
6	S6_4126229	4126229	0.412623	0.0273698	0.0156546	0.43913	0.00951345	0.498055
6	S6_5083570	5083570	0.508357	0.0781041	0.00857432	0.452174	0.0052382	0.492793
6	S6_5156721	5156721	0.515672	0.0614152	0.0088835	0.191304	0.00505757	0.563309
6	S6_5156726	5156726	0.515673	0	0.00905756	0.0782609	0.00504308	0.585582
6	S6_5156746	5156746	0.515675	0.024032	0.00905019	0	0.00523981	0.5465
6	S6_5156751	5156751	0.515675	0.00534045	0.00919975	0.291304	0.00392332	0.852239
6	S6_5156760	5156760	0.515676	0.0166889	0.00911878	0.0391304	0.00383722	0.865588
6	S6_5156774	5156774	0.515677	0.0520694	0.00863599	0	0.00383428	0.811956
6	S6_5156786	5156786	0.515679	0.0200267	0.00864735	0.126087	0.00376918	0.830396
6	S6_5156793	5156793	0.515679	0.00867824	0.00866424	0.33913	0.00377469	0.830887
6	S6_5156806	5156806	0.515681	0.0293725	0.00971556	0.130435	0.00571347	0.530902
6	S6_24473850	24473850	2.44739	0.0273698	0.00811807	0.452174	0.00425094	0.646951
6	S6_25023798	25023798	2.50238	0	0.00803945	0.156522	0.00487251	0.500751
6	S6_25023818	25023818	2.50238	0	0.00809936	0.356522	0.00493509	0.495414
6	S6_26773883	26773883	2.67739	0.0500668	0.0105351	0.647826	0.00595295	0.570821
6	S6_26774307	26774307	2.67743	0.00534045	0.0128497	0.365217	0.00608619	0.747298
6	S6_27596668	27596668	2.75967	0.32777	0.013629	0.347826	0.00711274	0.650309
6	S6_27627462	27627462	2.76275	0.0754339	0.0177466	0.195652	0.00829863	0.760102
6	S6_27627465	27627465	2.76275	0	0.0179686	0.191304	0.00829492	0.772982
6	S6_27652339	27652339	2.76523	0.0847797	0.0178409	0.0130435	0.00938644	0.642228
6	S6_27680176	27680176	2.76802	0.110814	0.0176288	0.33913	0.00739879	0.868215
6	S6_27682622	27682622	2.76826	0.275701	0.016442	0.434783	0.00746609	0.789469
6	S6_27693067	27693067	2.76931	0.43992	0.0188536	0.7	0.010047	0.629434
6	S6_27780150	27780150	2.77801	0.0140187	0.0321641	0.1	0.0148012	0.776144
6	S6_27780173	27780173	2.77802	0.070761	0.0320259	0.00434783	0.0168034	0.644964
6	S6_27780192	27780192	2.77802	0.0166889	0.0335131	0	0.0169407	0.682216
6	S6_27780195	27780195	2.77802	0.0260347	0.0335134	0	0.0169407	0.682225
6	S6_27793001	27793001	2.7793	0.0353805	0.0331927	0	0.0169407	0.67261
6	S6_27797650	27797650	2.77976	0.082777	0.0337882	0.195652	0.0154801	0.780556
6	S6_27797687	27797687	2.77977	0	0.0344703	0.117391	0.0157028	0.786259
6	S6_27797729	27797729	2.77977	0.0654206	0.0344632	0.130435	0.015723	0.784767
6	S6_27811058	27811058	2.78111	0.00667557	0.0348048	0.0956522	0.0195761	0.575448
6	S6_27901210	27901210	2.79012	0.0774366	0.0349006	0.13913	0.020954	0.510177
6	S6_28055585	28055585	2.80556	0	0.0357528	0.1	0.0216085	0.50354
6	S6_28055598	28055598	2.80556	0.0133511	0.0353391	0.152174	0.0190092	0.620068
6	S6_28092228	28092228	2.80922	0.00133511	0.0351287	0.13913	0.0203322	0.546815
6	S6_28371045	28371045	2.8371	0.00400534	0.0271185	0.147826	0.0162199	0.513976
6	S6_28371065	28371065	2.83711	0.14219	0.0258301	0.621739	0.0112958	0.827107
6	S6_28419845	28419845	2.84198	0.0186916	0.026907	0	0.0140647	0.648717
6	S6_28441362	28441362	2.84414	0.0847797	0.0263364	0.0913043	0.0128385	0.718507
6	S6_28445366	28445366	2.84454	0.0113485	0.0263931	0	0.0134545	0.673791
6	S6_28445477	28445477	2.84455	0.0847797	0.026252	0.0217391	0.0134225	0.670811
6	S6_28445492	28445492	2.84455	0.00400534	0.0263354	0.104348	0.0119968	0.786278
6	S6_28445522	28445522	2.84455	0.273031	0.0176645	0.23913	0.00988903	0.580131
6	S6_28486045	28486045	2.8486	0.088785	0.0202553	0.191304	0.0105877	0.648721
6	S6_28644448	28644448	2.86444	0.0947931	0.0188936	0.226087	0.0106752	0.570904
6	S6_28688980	28688980	2.8689	0.49733	0.0140903	0.508696	0.00835129	0.523071
6	S6_28710824	28710824	2.87108	0.309746	0.0128016	0.521739	0.00726833	0.566044
6	S6_28721064	28721064	2.87211	0.058745	0.0143531	0.204348	0.00831847	0.545485
6	S6_28800480	28800480	2.88005	0.0367156	0.0140661	0.234783	0.00799734	0.564658
6	S6_28813555	28813555	2.88136	0.307076	0.00899642	0.495652	0.00495343	0.596746
6	S6_28854104	28854104	2.88541	0.0680908	0.0103081	0.330435	0.0053458	0.656621
6	S6_28854131	28854131	2.88541	0.0894526	0.0102097	0.334783	0.00534046	0.648027
6	S6_28967914	28967914	2.89679	0	0.00783967	0.33913	0.00470577	0.510408
6	S6_29032613	29032613	2.90326	0.136182	0.00814986	0.408696	0.00447841	0.598733
6	S6_29032626	29032626	2.90326	0	0.00867559	0.143478	0.00480561	0.59073
6	S6_29036728	29036728	2.90367	0.0981308	0.00790765	0.26087	0.00406782	0.664722
6	S6_29036742	29036742	2.90367	0.0246996	0.0078838	0.0130435	0.00404314	0.667789
6	S6_29036748	29036748	2.90367	0.0193591	0.00790125	0.0826087	0.00395884	0.69107
6	S6_29036755	29036755	2.90368	0.0981308	0.00797693	0.26087	0.00413396	0.657318
6	S6_29125432	29125432	2.91254	0.046729	0.00847296	0.0217391	0.00510928	0.505821
6	S6_29125484	29125484	2.91255	0.247664	0.00629024	0.513043	0.00364347	0.546062
6	S6_29408867	29408867	2.94089	0.0700935	0.00924098	0.586957	0.00546673	0.524966
6	S6_32073292	32073292	3.20733	0	0.0186577	0.282609	0.0111002	0.51929
6	S6_32091028	32091028	3.2091	0	0.0185843	0.330435	0.0106552	0.556268
6	S6_32118147	32118147	3.21181	0.173565	0.0158061	0.36087	0.00906606	0.55586
6	S6_32119614	32119614	3.21196	0.191589	0.0148459	0.352174	0.00861649	0.544049
6	S6_32408261	32408261	3.24083	0.0981308	0.0114016	0.526087	0.00577869	0.679576
6	S6_32408318	32408318	3.24083	0.0981308	0.0113885	0.530435	0.00572661	0.687477
6	S6_32408319	32408319	3.24083	0.0974633	0.0113891	0.534783	0.00574086	0.685043
6	S6_32408365	32408365	3.24084	0.100801	0.0113357	0.543478	0.00561556	0.702414
6	S6_32456340	32456340	3.24563	0.00801068	0.00657773	0.326087	0.00396141	0.50709
6	S6_32983388	32983388	3.29834	0.174232	0.0130908	0.334783	0.00785532	0.510722
6	S6_33138101	33138101	3.31381	0.194927	0.012669	0.482609	0.00631242	0.696641
6	S6_33139854	33139854	3.31399	0.222964	0.0126168	0.426087	0.00622355	0.706692
6	S6_33139863	33139863	3.31399	0.0246996	0.0134606	0	0.0082335	0.491558
6	S6_33481833	33481833	3.34818	0	0.0192235	0.113043	0.0110453	0.554128
6	S6_33527982	33527982	3.3528	0.173565	0.0176488	0.426087	0.0099413	0.57397
6	S6_33906770	33906770	3.39068	0	0.0151908	0.478261	0.00863975	0.56432
6	S6_34144351	34144351	3.41444	0.0614152	0.017813	0.313043	0.0100045	0.576897
6	S6_34149042	34149042	3.4149	0.222296	0.0162054	0.282609	0.00778608	0.733009
6	S6_34151170	34151170	3.41512	0.0140187	0.0164653	0.00434783	0.00791103	0.732998
6	S6_34151172	34151172	3.41512	0.0614152	0.0163948	0.247826	0.00760033	0.768775
6	S6_34151218	34151218	3.41512	0.0420561	0.0166139	0.173913	0.00818988	0.707341
6	S6_34151227	34151227	3.41512	0.0801068	0.0171283	0	0.0104097	0.497997
6	S6_34154495	34154495	3.41545	0.0500668	0.0174109	0.286957	0.010077	0.546847
6	S6_34856060	34856060	3.48561	0	0.023578	0.213043	0.0124766	0.636457
6	S6_34933198	34933198	3.49332	0.0133511	0.0234697	0	0.0140822	0.510802
6	S6_34933200	34933200	3.49332	0.0213618	0.023135	0.00434783	0.0140164	0.50112
6	S6_34955508	34955508	3.49555	0.0754339	0.0168247	0.530435	0.00926017	0.597127
6	S6_34972290	34972290	3.49723	0.349132	0.0156503	0.534783	0.00844763	0.616604
6	S6_34987184	34987184	3.49872	0.0600801	0.0176123	0.16087	0.00982738	0.583428
6	S6_35036874	35036874	3.50369	0.00534045	0.0182558	0.173913	0.00962114	0.640519
6	S6_35110554	35110554	3.51106	0.411883	0.0135261	0.791304	0.00794956	0.531503
6	S6_35114579	35114579	3.51146	0.0440587	0.0129376	0.256522	0.00721879	0.583451
6	S6_35128662	35128662	3.51287	0.191589	0.0118246	0.669565	0.00712151	0.507063
6	S6_35150087	35150087	3.51501	0.0146862	0.0126663	0.126087	0.0071703	0.568997
6	S6_35160505	35160505	3.51605	0.166889	0.0121305	0.430435	0.00593631	0.714638
6	S6_35160539	35160539	3.51605	0.0253672	0.0121028	0	0.00605857	0.691962
6	S6_35160545	35160545	3.51605	0.0100134	0.012131	0.134783	0.00579369	0.738999
6	S6_35160549	35160549	3.51605	0.226969	0.0119241	0.504348	0.00659745	0.591879
6	S6_35425492	35425492	3.54255	0.082777	0.0108003	0.369565	0.00545192	0.683608
7	S7_1882307	1882307	0.188231	0	0.00513029	0.234783	0.00301368	0.532001
7	S7_1891970	1891970	0.189197	0.046729	0.00431751	0.4	0.0026391	0.492239
7	S7_1891972	1891972	0.189197	0.046729	0.00431517	0.4	0.0026391	0.491697
7	S7_3321335	3321335	0.332134	0.0834446	0.00729018	0.413043	0.00379611	0.652551
7	S7_3321336	3321336	0.332134	0.0974633	0.00710155	0.334783	0.00337881	0.74279
7	S7_3322815	3322815	0.332282	0.124166	0.00708768	0.4	0.00360465	0.676133
7	S7_20187400	20187400	2.01874	0.0507343	0.00853835	0.352174	0.00474689	0.587079
7	S7_20489154	20489154	2.04892	0.239653	0.00758072	0.521739	0.00438046	0.548454
7	S7_20490680	20490680	2.04907	0.070761	0.00756704	0.369565	0.0036345	0.733331
7	S7_20490684	20490684	2.04907	0.136849	0.00742293	0.278261	0.00340079	0.780567
7	S7_20490687	20490687	2.04907	0.428571	0.00680939	0.46087	0.00365041	0.623463
7	S7_20497057	20497057	2.04971	0.00200267	0.00932817	0.3	0.00473464	0.678132
7	S7_20644454	20644454	2.06445	0.0046729	0.00937052	0.234783	0.00560108	0.514608
7	S7_21292353	21292353	2.12924	0.222964	0.0160064	0.473913	0.00903423	0.57197
7	S7_21359632	21359632	2.13596	0.0307076	0.0227093	0.0782609	0.0133894	0.528316
7	S7_21635322	21635322	2.16353	0.0380507	0.0259624	0	0.0153682	0.524348
7	S7_21645365	21645365	2.16454	0.0674232	0.0260451	0	0.0153875	0.526273
7	S7_21645957	21645957	2.1646	0.0841121	0.0259727	0	0.0153875	0.523487
7	S7_21645966	21645966	2.1646	0	0.0268046	0.130435	0.0133415	0.697693
7	S7_21667295	21667295	2.16673	0	0.0268046	0.330435	0.0119011	0.811944
7	S7_21711351	21711351	2.17114	0.0594126	0.0259022	0.130435	0.0153115	0.525726
7	S7_21761346	21761346	2.17613	0.0293725	0.0267526	0.134783	0.0159684	0.516017
7	S7_22179931	22179931	2.21799	0.000667557	0.0241021	0.217391	0.013814	0.556621
7	S7_22196071	22196071	2.21961	0	0.0235365	0.226087	0.0124652	0.635617
7	S7_22287562	22287562	2.22876	0.321095	0.0205938	0.404348	0.0108565	0.640228
7	S7_22296936	22296936	2.22969	0.0520694	0.0211312	0	0.0120958	0.557896
7	S7_22327458	22327458	2.23275	0.0186916	0.0202342	0.33913	0.0106779	0.639193
7	S7_22327476	22327476	2.23275	0.0554072	0.0200118	0	0.011138	0.585964
7	S7_22327495	22327495	2.23275	0.226969	0.0190393	0.143478	0.0100167	0.642254
7	S7_22327496	22327496	2.23275	0.0307076	0.0195632	0.278261	0.0101754	0.653674
7	S7_22366565	22366565	2.23666	0.0173565	0.0189565	0.291304	0.0100306	0.636507
7	S7_22366590	22366590	2.23666	0.321095	0.018042	0.36087	0.0097796	0.612405
7	S7_22366661	22366661	2.23667	0.255674	0.0180566	0.313043	0.00977615	0.613564
7	S7_22366663	22366663	2.23667	0.0460614	0.0183187	0.0217391	0.0104624	0.560136
7	S7_22366700	22366700	2.23667	0.227637	0.0185991	0.0695652	0.0105078	0.570994
7	S7_22388941	22388941	2.23889	0.00133511	0.0201229	0.321739	0.00988817	0.710522
7	S7_22401167	22401167	2.24012	0.0620828	0.0197993	0	0.0109787	0.589694
7	S7_22410162	22410162	2.24102	0.0173565	0.019826	0	0.0109787	0.591038
7	S7_22410183	22410183	2.24102	0.0287049	0.0196309	0.00869565	0.0109326	0.585359
7	S7_22410196	22410196	2.24102	0.444593	0.0159125	0.621739	0.00865786	0.608641
7	S7_22410197	22410197	2.24102	0.0340454	0.0191455	0	0.0104228	0.608071
7	S7_22433654	22433654	2.24337	0.169559	0.018731	0.234783	0.00827245	0.817248
7	S7_22477204	22477204	2.24772	0.168892	0.0156883	0.278261	0.00691354	0.819435
7	S7_22477226	22477226	2.24772	0.034713	0.0159872	0.00869565	0.00715143	0.804477
7	S7_22477264	22477264	2.24773	0.232977	0.0140236	0.386957	0.00624197	0.809447
7	S7_22477275	22477275	2.24773	0.189586	0.0147322	0.321739	0.00662399	0.799338
7	S7_22549054	22549054	2.25491	0	0.0185921	0.334783	0.00798098	0.845675
7	S7_22549099	22549099	2.25491	0.0320427	0.0183982	0	0.0109871	0.515529
7	S7_22549127	22549127	2.25491	0.099466	0.0180232	0.00869565	0.0109674	0.49673
7	S7_22550548	22550548	2.25505	0.130841	0.0180395	0.0652174	0.0107385	0.518723
7	S7_22590628	22590628	2.25906	0.0447263	0.0180579	0.16087	0.0105349	0.538892
7	S7_22590638	22590638	2.25906	0.0447263	0.0180579	0.178261	0.0105017	0.542041
7	S7_22590651	22590651	2.25907	0.0447263	0.0180579	0.178261	0.0105017	0.542041
7	S7_22758368	22758368	2.27584	0	0.0170397	0.308696	0.0100254	0.53043
7	S7_22852059	22852059	2.28521	0.0774366	0.0141131	0.434783	0.00781075	0.5916
7	S7_24347714	24347714	2.43477	0.034713	0.00518596	0.447826	0.00303552	0.535573
7	S7_25531670	25531670	2.55317	0	0.00818856	0.278261	0.00408043	0.696534
7	S7_26703116	26703116	2.67031	0.0387183	0.01059	0.369565	0.00569527	0.620278
7	S7_26703120	26703120	2.67031	0	0.0109334	0.295652	0.00507604	0.767287
7	S7_26721360	26721360	2.67214	0.254339	0.00946838	0.408696	0.00504912	0.628745
7	S7_26755088	26755088	2.67551	0.0340454	0.0103671	0.617391	0.00603541	0.540992
7	S7_27618171	27618171	2.76182	0.457276	0.0117304	0.586957	0.00659992	0.575123
7	S7_27618193	27618193	2.76182	0.455941	0.0117269	0.586957	0.00659992	0.574824
7	S7_27618216	27618216	2.76182	0.457276	0.0117291	0.586957	0.00659992	0.575011
7	S7_27716998	27716998	2.7717	0.404539	0.0117618	0.469565	0.00634996	0.616406
7	S7_27723105	27723105	2.77231	0.275033	0.0118423	0.191304	0.00637213	0.619746
7	S7_27723112	27723112	2.77231	0.120828	0.0117954	0.00869565	0.0063483	0.619523
7	S7_27723131	27723131	2.77231	0.0580774	0.011974	0.213043	0.00554771	0.769349
7	S7_27723132	27723132	2.77231	0.279706	0.0122158	0.195652	0.0062066	0.677119
7	S7_27723173	27723173	2.77232	0	0.0152666	0.234783	0.00739061	0.725455
7	S7_27784616	27784616	2.77846	0.498665	0.0136757	0.321739	0.0078704	0.552509
7	S7_27784619	27784619	2.77846	0.498665	0.0136757	0.321739	0.0078704	0.552509
7	S7_27789662	27789662	2.77897	0.0140187	0.0140621	0	0.00808037	0.554048
7	S7_27789755	27789755	2.77898	0.426569	0.013426	0.713043	0.00737188	0.599525
7	S7_27789779	27789779	2.77898	0.363151	0.0135438	0.573913	0.00744054	0.598984
7	S7_27808601	27808601	2.78086	0.0854473	0.0139027	0.469565	0.00765456	0.596782
7	S7_28287321	28287321	2.82873	0.000667557	0.0186688	0.430435	0.0105115	0.574386
7	S7_28401361	28401361	2.84014	0.168224	0.0166656	0.191304	0.00923244	0.590623
7	S7_28401388	28401388	2.84014	0.0226969	0.0170818	0	0.010255	0.510243
7	S7_28401424	28401424	2.84014	0.429907	0.0151754	0.747826	0.00897718	0.524989
7	S7_29246004	29246004	2.9246	0.00133511	0.00870936	0.213043	0.00503904	0.547184
7	S7_29246058	29246058	2.92461	0.252336	0.00669408	0.386957	0.00346595	0.658235
7	S7_29246071	29246071	2.92461	0.0353805	0.00863774	0	0.00496051	0.554632
7	S7_29246077	29246077	2.92461	0.000667557	0.00883515	0.213043	0.00491479	0.58649
7	S7_30155024	30155024	3.0155	0.323765	0.0133703	0.595652	0.00817789	0.491603
7	S7_30200668	30200668	3.02007	0.315754	0.0134424	0.521739	0.00737587	0.600198
7	S7_30709449	30709449	3.07094	0.265688	0.0138435	0.13913	0.00840447	0.499054
7	S7_30709479	30709479	3.07095	0.476636	0.0146793	0.53913	0.00884276	0.506837
7	S7_30716178	30716178	3.07162	0.0126836	0.0166405	0.213043	0.00981195	0.528239
7	S7_30855693	30855693	3.08557	0.0754339	0.0179098	0.678261	0.0101615	0.566746
7	S7_30910899	30910899	3.09109	0.088785	0.0177846	0.695652	0.00975958	0.600085
7	S7_30910914	30910914	3.09109	0.0126836	0.018089	0.104348	0.01021	0.571936
7	S7_30910924	30910924	3.09109	0.0133511	0.0180748	0	0.0107007	0.52421
7	S7_30940413	30940413	3.09404	0.00867824	0.0179781	0	0.0107007	0.518847
7	S7_30940424	30940424	3.09404	0.0046729	0.0179562	0.765217	0.00981242	0.604287
7	S7_30940446	30940446	3.09404	0.0146862	0.0179479	0.765217	0.00979489	0.605615
7	S7_30940729	30940729	3.09407	0.0954606	0.017545	0.386957	0.00738659	0.865104
7	S7_30940753	30940753	3.09408	0.0280374	0.018116	0.0782609	0.0100655	0.587686
7	S7_30940762	30940762	3.09408	0.0100134	0.0181525	0.00869565	0.0109134	0.508814
7	S7_30940781	30940781	3.09408	0.0433912	0.0179248	0.0434783	0.0108309	0.503778
7	S7_30940804	30940804	3.09408	0.0427236	0.0179256	0.0391304	0.0108624	0.500923
7	S7_30957552	30957552	3.09576	0.0480641	0.0179785	0.0565217	0.0108626	0.503856
7	S7_31003162	31003162	3.10032	0.0146862	0.0155982	0.217391	0.0088757	0.563836
8	S8_14623323	14623323	1.46233	0.00267023	0.00743853	0.356522	0.00422366	0.56597
8	S8_14623327	14623327	1.46233	0.00267023	0.00743853	0.356522	0.00422366	0.56597
8	S8_22921562	22921562	2.29216	0.195594	0.00844981	0.373913	0.00513454	0.498155
8	S8_22944915	22944915	2.29449	0.0160214	0.0107334	0.33913	0.00582846	0.610607
8	S8_23638010	23638010	2.3638	0.0126836	0.0124914	0.113043	0.00715883	0.556696
8	S8_23661981	23661981	2.3662	0.0166889	0.0125233	0.195652	0.00756403	0.504186
8	S8_23676171	23676171	2.36762	0	0.0126843	0.147826	0.00774798	0.492929
8	S8_30691490	30691490	3.06915	0.104806	0.00711959	0.73913	0.00405237	0.563548
8	S8_30691499	30691499	3.06915	0.00400534	0.00762633	0.382609	0.00401308	0.642046
8	S8_30972154	30972154	3.09722	0.0433912	0.00865047	0.530435	0.00486329	0.575898
9	S9_12645576	12645576	1.26456	0.11215	0.0122274	0.413043	0.00714392	0.537417
9	S9_12877043	12877043	1.2877	0.00600801	0.0145798	0.165217	0.00871954	0.514074
9	S9_12953320	12953320	1.29533	0.0287049	0.0142452	0.3	0.0075929	0.629205
9	S9_12958165	12958165	1.29582	0.099466	0.0123458	0.517391	0.0070415	0.561493
9	S9_13010068	13010068	1.30101	0.00867824	0.0112377	0.182609	0.00683336	0.497458
9	S9_13010106	13010106	1.30101	0.41255	0.0112893	0.613043	0.00671474	0.519549
9	S9_13012829	13012829	1.30128	0.404539	0.0113687	0.426087	0.00679443	0.51476
9	S9_13012851	13012851	1.30129	0.149533	0.0113318	0.121739	0.00677136	0.514913
9	S9_13012852	13012852	1.30129	0	0.011745	0.191304	0.00694969	0.52473
9	S9_13348056	13348056	1.33481	0.00667557	0.0147992	0.36087	0.00881036	0.518643
9	S9_13936595	13936595	1.39366	0.000667557	0.0187217	0.165217	0.0107823	0.551779
9	S9_13936596	13936596	1.39366	0.000667557	0.0187217	0.165217	0.0107823	0.551779
9	S9_13952309	13952309	1.39523	0.451268	0.0136524	0.521739	0.00818805	0.511241
9	S9_13977532	13977532	1.39775	0.0206943	0.0179942	0.0478261	0.0107092	0.518945
9	S9_13994346	13994346	1.39943	0.0100134	0.0180644	0.0173913	0.010945	0.501058
9	S9_13994386	13994386	1.39944	0	0.0178601	0.16087	0.00912752	0.671275
9	S9_13995690	13995690	1.39957	0.0153538	0.0178008	0	0.0107024	0.508772
9	S9_13995691	13995691	1.39957	0.0106809	0.0178132	0.169565	0.00949519	0.629154
9	S9_14103886	14103886	1.41039	0	0.0187844	0.134783	0.0108834	0.545787
9	S9_14396446	14396446	1.43964	0.27036	0.0175261	0.443478	0.0104907	0.513197
9	S9_14396447	14396447	1.43964	0.27036	0.0175261	0.443478	0.0104907	0.513197
9	S9_14646653	14646653	1.46467	0.128838	0.0142232	0.473913	0.00833486	0.534426
9	S9_14646713	14646713	1.46467	0	0.0156593	0.178261	0.00852616	0.607925
9	S9_14728395	14728395	1.47284	0.132176	0.0135569	0.365217	0.00730131	0.618844
9	S9_14825311	14825311	1.48253	0.0934579	0.0124225	0.543478	0.00603967	0.721158
9	S9_14877701	14877701	1.48777	0.151535	0.0118385	0.156522	0.00642509	0.611146
9	S9_14877716	14877716	1.48777	0.308411	0.0111236	0.16087	0.00641458	0.550492
9	S9_14877720	14877720	1.48777	0.425234	0.0105197	0.813043	0.00534144	0.677756
9	S9_14890286	14890286	1.48903	0.0340454	0.0113576	0.213043	0.00538331	0.746583
9	S9_15243849	15243849	1.52438	0.0226969	0.0097089	0.186957	0.00518584	0.627111
9	S9_15265690	15265690	1.52657	0.088785	0.00910836	0.443478	0.00427661	0.756033
9	S9_15275620	15275620	1.52756	0.107477	0.00832264	0.326087	0.00489255	0.531267
9	S9_15956872	15956872	1.59569	0	0.0129043	0.421739	0.00590031	0.782555
9	S9_15993901	15993901	1.59939	0.218291	0.0122138	0.208696	0.00712784	0.538561
9	S9_16013751	16013751	1.60138	0.31976	0.00994191	0.43913	0.00561658	0.571037
9	S9_16061487	16061487	1.60615	0.136182	0.012539	0.330435	0.00739025	0.528686
9	S9_16294600	16294600	1.62946	0.0340454	0.0151236	0.143478	0.00878407	0.543316
9	S9_16310531	16310531	1.63105	0.00267023	0.0155565	0.208696	0.00767781	0.706143
9	S9_16310549	16310549	1.63105	0.190254	0.0141674	0.113043	0.00855494	0.504437
9	S9_16311858	16311858	1.63119	0	0.0147081	0.291304	0.00751348	0.671698
9	S9_16690763	16690763	1.66908	0.223632	0.0149188	0.66087	0.00794928	0.629538
9	S9_16690773	16690773	1.66908	0.223632	0.0149188	0.66087	0.00794928	0.629538
9	S9_17020850	17020850	1.70209	0	0.0182294	0.204348	0.0107986	0.523615
9	S9_28160248	28160248	2.81602	0	0.0156226	0.378261	0.00933241	0.515225
9	S9_33008009	33008009	3.3008	0.0113485	0.0101622	0.382609	0.00590075	0.5436
9	S9_33016500	33016500	3.30165	0.00200267	0.00887112	0.252174	0.00483178	0.607586
9	S9_33075277	33075277	3.30753	0.143525	0.00805638	0.430435	0.00448865	0.584913
9	S9_33075283	33075283	3.30753	0.0460614	0.00821157	0.273913	0.00485262	0.526025
9	S9_35070467	35070467	3.50705	0.155541	0.0110592	0.530435	0.00611811	0.592007
9	S9_35126221	35126221	3.51262	0.0160214	0.0120958	0.0565217	0.0072095	0.517458
9	S9_35126247	35126247	3.51262	0	0.0121892	0.234783	0.00535056	0.823346
9	S9_35208157	35208157	3.52082	0.102136	0.0111577	0.121739	0.00547509	0.711918
9	S9_35304631	35304631	3.53046	0.192924	0.0101408	0.330435	0.00351702	1.05895
9	S9_35304632	35304632	3.53046	0.018024	0.0103474	0.304348	0.00292246	1.26431
9	S9_35306324	35306324	3.53063	0.0554072	0.00941324	0.0913043	0.00298132	1.14975
9	S9_35306325	35306325	3.53063	0.463952	0.00505367	0.495652	0.00237836	0.753705
9	S9_35306338	35306338	3.53063	0.465955	0.00535927	0.495652	0.00295792	0.59434
9	S9_35416215	35416215	3.54162	0.23765	0.0105731	0.821739	0.00629843	0.518011
9	S9_35416232	35416232	3.54162	0.124833	0.0108132	0.7	0.00625272	0.547749
9	S9_35416249	35416249	3.54162	0.124833	0.0108132	0.7	0.00625272	0.547749
9	S9_35537139	35537139	3.55371	0.0487316	0.0113515	0.317391	0.00687047	0.502113
9	S9_35862721	35862721	3.58627	0	0.0117155	0.2	0.00615733	0.643267
9	S9_35868385	35868385	3.58684	0.0173565	0.011531	0.165217	0.00462636	0.913269
9	S9_35868399	35868399	3.58684	0.0747664	0.0113532	0.63913	0.00391909	1.06364
9	S9_35868403	35868403	3.58684	0.458611	0.00809471	0.143478	0.00474264	0.534617
9	S9_35952455	35952455	3.59525	0.343792	0.00668608	0.591304	0.00331786	0.700709
9	S9_35952460	35952460	3.59525	0.040721	0.00745487	0.465217	0.00297819	0.917553
9	S9_35977339	35977339	3.59773	0.176235	0.00715379	0.465217	0.00270895	0.971083
9	S9_35977344	35977344	3.59773	0.298398	0.00679014	0.508696	0.00262209	0.951497
9	S9_35977362	35977362	3.59774	0.159546	0.00681833	0.243478	0.00277561	0.898743
9	S9_35977375	35977375	3.59774	0.134179	0.00690099	0.16087	0.00310254	0.799445
9	S9_35977395	35977395	3.59774	0.238985	0.00713396	0.482609	0.00359316	0.685835
9	S9_36148658	36148658	3.61487	0.148865	0.00564546	0.46087	0.00288809	0.670255
9	S9_36148698	36148698	3.61487	0.381175	0.00544637	0.673913	0.0030362	0.584343
9	S9_36148710	36148710	3.61487	0	0.00578963	0.13913	0.00310114	0.624297
9	S9_36148730	36148730	3.61487	0.175567	0.00558882	0.617391	0.00322679	0.54928
9	S9_36522627	36522627	3.65226	0.0801068	0.0138095	0.204348	0.00813748	0.528878
9	S9_36590924	36590924	3.65909	0	0.0147287	0.191304	0.00737127	0.692206
9	S9_36694136	36694136	3.66941	0.0333778	0.0143332	0.621739	0.00659594	0.776123
9	S9_36748726	36748726	3.67487	0.0200267	0.0154718	0.00869565	0.00928756	0.510344
9	S9_36748731	36748731	3.67487	0.0166889	0.0154033	0.130435	0.00793697	0.663051
9	S9_36748768	36748768	3.67488	0.0226969	0.0157839	0.404348	0.00681552	0.839791
9	S9_36759710	36759710	3.67597	0.0113485	0.0159242	0	0.00973963	0.491635
9	S9_36798041	36798041	3.6798	0	0.0160559	0.217391	0.00840243	0.647558
10	S10_7848589	7848589	0.784859	0.00934579	0.00826286	0.517391	0.00388298	0.755168
10	S10_7855453	7855453	0.785545	0.0313752	0.00782015	0.00869565	0.00451084	0.550219
10	S10_7855477	7855477	0.785548	0.0100134	0.00811009	0.0391304	0.00430934	0.632325
10	S10_7855501	7855501	0.78555	0.114152	0.0072767	0.513043	0.00303069	0.875888
10	S10_7863055	7863055	0.786305	0.102804	0.00718837	0.330435	0.00388021	0.616575
10	S10_7885052	7885052	0.788505	0.0867824	0.00763593	0.486957	0.00437288	0.557443
10	S10_8387642	8387642	0.838764	0.0761015	0.00884881	0.508696	0.00428155	0.725969
10	S10_8528759	8528759	0.852876	0.0200267	0.0105198	0.482609	0.00566137	0.619594
10	S10_8528828	8528828	0.852883	0.0193591	0.0105252	0.478261	0.00565317	0.621553
10	S10_8532727	8532727	0.853273	0.012016	0.0105579	0.117391	0.00509788	0.728054
10	S10_8532728	8532728	0.853273	0.012016	0.0105579	0.117391	0.00509788	0.728054
10	S10_8532729	8532729	0.853273	0.00400534	0.0106239	0.36087	0.00514272	0.725521
10	S10_8536153	8536153	0.853615	0.0607477	0.0133849	0.00869565	0.00646406	0.727868
10	S10_8539782	8539782	0.853978	0.0473965	0.0138157	0.295652	0.0052562	0.966395
10	S10_8539846	8539846	0.853985	0.0614152	0.0138886	0	0.00671751	0.726348
10	S10_8635498	8635498	0.86355	0	0.0146474	0.473913	0.00551076	0.977558
10	S10_8635514	8635514	0.863551	0.0781041	0.0142681	0.843478	0.00738426	0.658677
10	S10_8733738	8733738	0.873374	0.0794393	0.0146694	0.456522	0.00699361	0.740769
10	S10_8791063	8791063	0.879106	0.170895	0.0149458	0.856522	0.00880011	0.529669
10	S10_8791079	8791079	0.879108	0.170895	0.0149458	0.856522	0.00880011	0.529669
10	S10_8797377	8797377	0.879738	0.0360481	0.0161285	0.5	0.008163	0.680978
10	S10_9026874	9026874	0.902687	0.115487	0.0153309	0.586957	0.00906697	0.525232
10	S10_9792355	9792355	0.979236	0.000667557	0.00994417	0.26087	0.00606855	0.493867
10	S10_12009620	12009620	1.20096	0.176903	0.0104213	0.573913	0.00629146	0.504656
10	S10_12009632	12009632	1.20096	0.176903	0.0104213	0.573913	0.00629146	0.504656
10	S10_12018160	12018160	1.20182	0.00267023	0.0092526	0.278261	0.00551045	0.518258
10	S10_17317325	17317325	1.73173	0.215621	0.00493917	0.317391	0.00299303	0.500913
10	S10_22763490	22763490	2.27635	0.0847797	0.00650254	0.247826	0.00395056	0.498335
10	S10_27263268	27263268	2.72633	0.386515	0.0114309	0.56087	0.00620882	0.610351
10	S10_27358685	27358685	2.73587	0.0781041	0.016847	0.382609	0.00823921	0.71527
10	S10_27517504	27517504	2.75175	0.123498	0.0177793	0.23913	0.00936182	0.641398
10	S10_27554233	27554233	2.75542	0	0.0189981	0.26087	0.00783412	0.88585
10	S10_27599739	27599739	2.75997	0.0834446	0.0185474	0.178261	0.00765537	0.884921
10	S10_27599763	27599763	2.75998	0.0754339	0.0185926	0.0391304	0.00783436	0.864243
10	S10_27599806	27599806	2.75998	0	0.0188943	0.217391	0.00594397	1.15649
10	S10_27606212	27606212	2.76062	0.414553	0.0131602	0.478261	0.00612349	0.765068
10	S10_27637823	27637823	2.76378	0.415888	0.0125988	0.630435	0.0063573	0.683994
10	S10_27669207	27669207	2.76692	0.0100134	0.014069	0.0913043	0.00765449	0.608683
10	S10_27916932	27916932	2.79169	0.242323	0.0106607	0.430435	0.00594557	0.583919
10	S10_27919295	27919295	2.79193	0.435915	0.0102185	0.847826	0.00615312	0.507243
10	S10_27953059	27953059	2.79531	0.0186916	0.0112142	0.0304348	0.00664505	0.523311
10	S10_27953067	27953067	2.79531	0.0440587	0.0111771	0	0.0067396	0.50587
10	S10_27953078	27953078	2.79531	0.470628	0.0103712	0.578261	0.00571555	0.59584
10	S10_27953119	27953119	2.79531	0.0634179	0.0118086	0.0521739	0.00656816	0.586598
10	S10_27953123	27953123	2.79531	0.0680908	0.0118076	0.0565217	0.00656196	0.587457
10	S10_28058280	28058280	2.80583	0.250334	0.0115196	0.330435	0.00529857	0.776612
10	S10_28073958	28073958	2.8074	0.434579	0.0110676	0.673913	0.00475966	0.843847
10	S10_28322029	28322029	2.8322	0.302403	0.0100132	0.478261	0.0038224	0.963028
10	S10_28322032	28322032	2.8322	0.052737	0.0101988	0.0826087	0.00369198	1.01611
10	S10_28322038	28322038	2.8322	0.0200267	0.0101645	0	0.00373039	1.00239
10	S10_28322040	28322040	2.8322	0.0600801	0.0101268	0	0.00373039	0.998677
10	S10_28322042	28322042	2.8322	0.218291	0.0101528	0.256522	0.00310204	1.18569
10	S10_28322047	28322047	2.8322	0.183578	0.0100674	0.121739	0.00297822	1.21798
10	S10_28322074	28322074	2.83221	0.218291	0.0102154	0.256522	0.00307417	1.20086
10	S10_28322078	28322078	2.83221	0.0280374	0.0105224	0.243478	0.00306742	1.23266
10	S10_28322079	28322079	2.83221	0.012016	0.0107807	0.265217	0.00370416	1.0683
10	S10_28325730	28325730	2.83257	0.0367156	0.0106928	0.0695652	0.00397671	0.989116
10	S10_28325740	28325740	2.83257	0.453271	0.0106336	0.608696	0.00411964	0.948248
10	S10_28340981	28340981	2.8341	0.453939	0.0106516	0.6	0.00413584	0.946022
10	S10_28348090	28348090	2.83481	0.552737	0.0106906	0.134783	0.00475982	0.80916
10	S10_28382437	28382437	2.83824	0.263685	0.010653	0.782609	0.00443684	0.875897
10	S10_28382445	28382445	2.83824	0.263685	0.010653	0.782609	0.00443684	0.875897
10	S10_28382458	28382458	2.83825	0.00133511	0.01081	0.269565	0.00365922	1.08322
10	S10_28382467	28382467	2.83825	0.265688	0.0107102	0.782609	0.00379479	1.03756
10	S10_28382473	28382473	2.83825	0.243658	0.010623	0.417391	0.00404244	0.966171
10	S10_28382475	28382475	2.83825	0.018024	0.0115108	0.0304348	0.00527943	0.779465
10	S10_28519056	28519056	2.85191	0.228972	0.0105198	0.269565	0.00451161	0.846605
10	S10_28519063	28519063	2.85191	0.0981308	0.0100945	0.269565	0.0040078	0.92375
10	S10_28519067	28519067	2.85191	0.0160214	0.0100214	0.026087	0.00398126	0.923123
10	S10_28519078	28519078	2.85191	0.259012	0.00993067	0.36087	0.00397232	0.916278
10	S10_28519111	28519111	2.85191	0.3498	0.00740586	0.491304	0.00367873	0.699705
10	S10_28519129	28519129	2.85191	0.0974633	0.0116656	0.26087	0.00480315	0.887375
10	S10_28527628	28527628	2.85276	0.428571	0.0115136	0.878261	0.00585307	0.676566
10	S10_28687575	28687575	2.86876	0.0687583	0.0151877	0.417391	0.00578105	0.965899
10	S10_28687589	28687589	2.86876	0.196929	0.0150744	0.126087	0.00903547	0.511841
10	S10_28687597	28687597	2.86876	0.196929	0.0150744	0.126087	0.00903547	0.511841
10	S10_28712258	28712258	2.87123	0.00267023	0.0166446	0.0652174	0.00961586	0.54867
10	S10_28767057	28767057	2.87671	0.23231	0.0155517	0.469565	0.00867982	0.583169
10	S10_30824606	30824606	3.08246	0.303738	0.00542214	0.504348	0.0032119	0.523629
10	S10_32052743	32052743	3.20527	0.0340454	0.0046892	0.104348	0.00242798	0.658201
10	S10_32052765	32052765	3.20528	0.402537	0.00407116	0.278261	0.0022027	0.614246
10	S10_32159155	32159155	3.21592	0.000667557	0.00594956	0.147826	0.00252224	0.858171
10	S10_32159159	32159159	3.21592	0.0974633	0.00533984	0.00869565	0.00237805	0.808915
10	S10_32159166	32159166	3.21592	0.0400534	0.00520533	0	0.00237821	0.783335
10	S10_32159172	32159172	3.21592	0.0874499	0.00495319	0.23913	0.00184421	0.987982
10	S10_32159178	32159178	3.21592	0.0867824	0.00495328	0.23913	0.00184421	0.988
10	S10_32159325	32159325	3.21593	0.276368	0.00471155	0.521739	0.0016428	1.05362
10	S10_32159328	32159328	3.21593	0.0927904	0.00524505	0.0130435	0.00235746	0.799699
10	S10_32165698	32165698	3.21657	0.00734312	0.00542244	0.147826	0.00231661	0.850443
10	S10_32171477	32171477	3.21715	0.23765	0.00458127	0.36087	0.00201778	0.819978
10	S10_32172254	32172254	3.21723	0.0927904	0.00461293	0	0.00239603	0.65505
10	S10_32176340	32176340	3.21763	0.223632	0.00449523	0.378261	0.00195818	0.831
10	S10_32176344	32176344	3.21763	0.301068	0.00414771	0.265217	0.00172547	0.877055
10	S10_32176347	32176347	3.21763	0.255007	0.00415433	0.256522	0.00172299	0.880091
10	S10_32176370	32176370	3.21764	0.515354	0.00421824	0.347826	0.00183897	0.830214
10	S10_32178931	32178931	3.21789	0.0480641	0.00495405	0	0.00207952	0.868068
10	S10_32178938	32178938	3.21789	0.200267	0.00490716	0.308696	0.00190234	0.947611
10	S10_32179331	32179331	3.21793	0.0927904	0.00499931	0.00869565	0.00208227	0.875841
10	S10_32179352	32179352	3.21794	0.468625	0.00504344	0.63913	0.00200532	0.922285
10	S10_32181947	32181947	3.21819	0.184913	0.00662176	0.434783	0.00270955	0.893577
10	S10_32216211	32216211	3.22162	0	0.00763161	0.273913	0.00326222	0.849892
10	S10_32216213	32216213	3.22162	0.0173565	0.00755936	0	0.0041518	0.599245
10	S10_32231596	32231596	3.22316	0.246328	0.00664028	0.491304	0.00315105	0.745417
10	S10_32231601	32231601	3.22316	0.246328	0.00663502	0.491304	0.00315105	0.744625
10	S10_32231610	32231610	3.22316	0.244993	0.00664285	0.491304	0.00315105	0.745804
10	S10_32237818	32237818	3.22378	0	0.00760364	0.217391	0.00359761	0.748358
10	S10_32240136	32240136	3.22401	0.253672	0.00677128	0.582609	0.00339624	0.690022
10	S10_32266028	32266028	3.2266	0.221629	0.00739552	0.465217	0.00363286	0.710854
10	S10_32283140	32283140	3.22831	0.0300401	0.00791426	0.426087	0.00322229	0.898573
10	S10_32284008	32284008	3.2284	0.0267023	0.00791085	0.569565	0.00341137	0.841122
10	S10_32287071	32287071	3.22871	0.0166889	0.00998861	0.147826	0.00470565	0.752681
10	S10_32287072	32287072	3.22871	0.0186916	0.00997661	0.147826	0.00470565	0.751479
10	S10_32287077	32287077	3.22871	0.0186916	0.00997661	0.147826	0.00470565	0.751479
10	S10_32325271	32325271	3.23253	0.0507343	0.0100027	0.0608696	0.00576213	0.551548
10	S10_32326630	32326630	3.23266	0.374499	0.00882936	0.76087	0.0051861	0.5321
10	S10_32344051	32344051	3.23441	0.1749	0.0100156	0.552174	0.00578983	0.54804
10	S10_33809783	33809783	3.38098	0.0313752	0.00490535	0.2	0.0028205	0.553413
11	S11_741387	741387	0.0741387	0.0941255	0.00612191	0.486957	0.00320253	0.647932
11	S11_753326	753326	0.0753326	0.150868	0.00606302	0.586957	0.00367395	0.500939
11	S11_762523	762523	0.0762523	0.134846	0.00631712	0.578261	0.00370088	0.534693
11	S11_762535	762535	0.0762535	0.134846	0.00631712	0.582609	0.00369749	0.535609
11	S11_762563	762563	0.0762563	0.134846	0.00631712	0.578261	0.0037132	0.53137
11	S11_762565	762565	0.0762565	0.134846	0.00631712	0.578261	0.0037132	0.53137
11	S11_809236	809236	0.0809236	0	0.00659758	0.347826	0.00307552	0.763229
11	S11_809260	809260	0.080926	0.258344	0.00656526	0.821739	0.00378846	0.549832
11	S11_843146	843146	0.0843146	0.0293725	0.00774086	0.334783	0.00318895	0.88682
11	S11_843154	843154	0.0843154	0.018024	0.00781194	0.217391	0.00319654	0.893584
11	S11_843212	843212	0.0843212	0.0387183	0.00776276	0.0956522	0.00328258	0.860709
11	S11_926318	926318	0.0926318	0.00200267	0.00791711	0.286957	0.00297223	0.979715
11	S11_926339	926339	0.0926339	0.00200267	0.00791711	0.46087	0.00245541	1.17073
11	S11_938752	938752	0.0938752	0.0380507	0.00763199	0.0217391	0.00275756	1.018
11	S11_938775	938775	0.0938775	0.309746	0.00492291	0.16087	0.00214641	0.830104
11	S11_938788	938788	0.0938788	0.0460614	0.00479385	0.230435	0.00172169	1.02403
11	S11_938789	938789	0.0938789	0.0267023	0.00476292	0	0.00191861	0.909258
11	S11_938790	938790	0.093879	0.371162	0.0042638	0.2	0.0018423	0.839145
11	S11_938791	938791	0.0938791	0.0460614	0.00438438	0.0304348	0.00200924	0.780292
11	S11_938985	938985	0.0938985	0.0574099	0.00342516	0.0521739	0.00192939	0.573942
11	S11_939044	939044	0.0939044	0	0.00300763	0.1	0.0015917	0.636347
11	S11_939056	939056	0.0939056	0.0694259	0.00300736	0.186957	0.00161746	0.620204
11	S11_942930	942930	0.094293	0.0133511	0.00376748	0.0434783	0.00204097	0.612978
11	S11_942946	942946	0.0942946	0.0487316	0.00377467	0.565217	0.00169208	0.802356
11	S11_942959	942959	0.0942959	0.122163	0.00346097	0.265217	0.00193244	0.582764
11	S11_942966	942966	0.0942966	0.12283	0.00346041	0.26087	0.00195346	0.571786
11	S11_942997	942997	0.0942997	0.185581	0.00324517	0.308696	0.00196899	0.49965
11	S11_2606440	2606440	0.260644	0.0720961	0.00693572	0.634783	0.00418602	0.504935
11	S11_2658028	2658028	0.265803	0.0480641	0.00781728	0.295652	0.00372377	0.741599
11	S11_2695256	2695256	0.269526	0.0961282	0.00768625	0.369565	0.00417491	0.610341
11	S11_2698366	2698366	0.269837	0.088785	0.00774243	0.343478	0.00428737	0.591043
11	S11_2744351	2744351	0.274435	0.0133511	0.00815319	0.204348	0.0047932	0.53121
11	S11_3184650	3184650	0.318465	0.124833	0.00689898	0.591304	0.00412253	0.514908
11	S11_3219094	3219094	0.321909	0.29773	0.00702059	0.373913	0.00426698	0.49794
11	S11_3219111	3219111	0.321911	0.296395	0.00706326	0.373913	0.00426698	0.504
11	S11_3219126	3219126	0.321913	0	0.00790076	0.126087	0.0045557	0.550578
11	S11_3230947	3230947	0.323095	0.307744	0.00642257	0.595652	0.00362959	0.570699
11	S11_3262349	3262349	0.326235	0.0213618	0.00813876	0.3	0.0041583	0.671532
11	S11_3283704	3283704	0.32837	0.317089	0.00817683	0.521739	0.00457318	0.581096
11	S11_3313636	3313636	0.331364	0.0380507	0.00955342	0.256522	0.00536222	0.577521
11	S11_3409143	3409143	0.340914	0.0140187	0.00919564	0.330435	0.00551682	0.510928
11	S11_3438032	3438032	0.343803	0.198932	0.0117383	0.808696	0.00583135	0.699605
11	S11_3438033	3438033	0.343803	0.198932	0.0117383	0.808696	0.00583135	0.699605
11	S11_3438037	3438037	0.343804	0	0.0117384	0.121739	0.00527177	0.800499
11	S11_3438041	3438041	0.343804	0.198932	0.0117383	0.808696	0.00553006	0.752656
11	S11_3438061	3438061	0.343806	0	0.0132355	0.2	0.00562778	0.85519
11	S11_3500587	3500587	0.350059	0.0213618	0.0131371	0.265217	0.00609497	0.767979
11	S11_3523687	3523687	0.352369	0	0.0132594	0.134783	0.00705732	0.630642
11	S11_3584347	3584347	0.358435	0.0320427	0.0125749	0.273913	0.00602575	0.735664
11	S11_3584365	3584365	0.358436	0.0126836	0.0124933	0	0.00602623	0.729069
11	S11_3584371	3584371	0.358437	0.0320427	0.0124933	0.273913	0.00602575	0.729147
11	S11_3584383	3584383	0.358438	0.0781041	0.0119287	0.278261	0.00601497	0.684697
11	S11_3584390	3584390	0.358439	0.0781041	0.0119287	0.278261	0.00601497	0.684697
11	S11_3584393	3584393	0.358439	0.143525	0.0120399	0.430435	0.00518273	0.842898
11	S11_3584397	3584397	0.35844	0.0126836	0.0122165	0	0.00540805	0.8149
11	S11_3584408	3584408	0.358441	0.0307076	0.0122985	0.278261	0.00540769	0.821659
11	S11_3596651	3596651	0.359665	0.143525	0.0124771	0.434783	0.0062627	0.689283
11	S11_3764620	3764620	0.376462	0.00867824	0.0141059	0.278261	0.00675689	0.736031
11	S11_4002582	4002582	0.400258	0.102804	0.00805066	0.282609	0.00489627	0.497281
11	S11_4109721	4109721	0.410972	0.108812	0.00648203	0.43913	0.00381009	0.531379
11	S11_4119238	4119238	0.411924	0.339786	0.00636679	0.713043	0.00385633	0.501379
11	S11_4136563	4136563	0.413656	0.0373832	0.00909008	0.282609	0.00489487	0.618996
11	S11_4149482	4149482	0.414948	0.0927904	0.00906789	0.426087	0.00514882	0.565973
11	S11_4181792	4181792	0.418179	0.0453939	0.00946787	0.352174	0.00554298	0.535372
11	S11_4185920	4185920	0.418592	0.148198	0.00893965	0.5	0.00523013	0.536061
11	S11_4185934	4185934	0.418593	0.198264	0.00889868	0.834783	0.00530836	0.51662
11	S11_4185961	4185961	0.418596	0.0473965	0.0102143	0.33913	0.00593956	0.542151
11	S11_4943549	4943549	0.494355	0	0.0120984	0.23913	0.00633006	0.647766
11	S11_6934024	6934024	0.693402	0.204272	0.000830091	0.33913	0.000405792	0.715695
11	S11_6934033	6934033	0.693403	0.0126836	0.000826321	0	0.000406242	0.710034
11	S11_6934044	6934044	0.693404	0.204272	0.000826659	0.33913	0.000405792	0.711552
11	S11_6934074	6934074	0.693407	0.296395	0.000818541	0.46087	0.000371891	0.788922
11	S11_6934103	6934103	0.69341	0.498665	0.000577471	0.495652	0.000278651	0.7287
11	S11_6934113	6934113	0.693411	0.173565	0.000562193	0.43913	0.000235193	0.871439
11	S11_6934115	6934115	0.693411	0.0373832	0.000542881	0	0.000263269	0.723712
11	S11_6934117	6934117	0.693412	0.0140187	0.000545059	0.0130435	0.000258433	0.746258
11	S11_6934171	6934171	0.693417	0.421896	0.000413375	0.421739	0.000188624	0.784596
11	S11_6934207	6934207	0.693421	0.0300401	0.000530397	0	0.000256534	0.726365
11	S11_6934246	6934246	0.693425	0.0300401	0.000540546	0.0434783	0.000252747	0.760191
11	S11_6934293	6934293	0.693429	0.224299	0.000542491	0.443478	0.000233092	0.844737
11	S11_6934336	6934336	0.693434	0	0.000624293	0.213043	0.000299268	0.735279
11	S11_6938591	6938591	0.693859	0.217623	0.000549481	0.395652	0.000269187	0.71357
11	S11_6938605	6938605	0.69386	0.140854	0.000468605	0.373913	0.000210117	0.802095
11	S11_6938644	6938644	0.693864	0.141522	0.00046769	0.373913	0.000207435	0.812991
11	S11_6938663	6938663	0.693866	0.217623	0.000466488	0.395652	0.000207837	0.808476
11	S11_6938727	6938727	0.693873	0.385848	0.000446252	0.834783	0.000201631	0.794444
11	S11_6938731	6938731	0.693873	0.226969	0.000437243	0.395652	0.000154523	1.04014
11	S11_6938744	6938744	0.693874	0.186248	0.000443607	0.313043	0.000139198	1.15904
11	S11_6938756	6938756	0.693876	0.17757	0.000444502	0.295652	0.000139385	1.15971
11	S11_6938764	6938764	0.693876	0.186248	0.000445614	0.313043	0.000139467	1.16162
11	S11_6938798	6938798	0.69388	0.170227	0.000450205	0.295652	0.000146082	1.12553
11	S11_6939011	6939011	0.693901	0	0.000462348	0.191304	0.000145541	1.15586
11	S11_6939030	6939030	0.693903	0.497997	0.000317703	0.504348	0.000131254	0.883984
11	S11_6939031	6939031	0.693903	0.495327	0.000410962	0.504348	0.00017966	0.827434
11	S11_6939065	6939065	0.693906	0.495327	0.000455355	0.504348	0.000255725	0.576975
11	S11_8337189	8337189	0.833719	0	0.0124185	0.517391	0.00615042	0.702663
11	S11_8337740	8337740	0.833774	0	0.0124185	0.513043	0.00612521	0.706771
11	S11_8345050	8345050	0.834505	0.127503	0.0104531	0.195652	0.00490277	0.757098
11	S11_8345064	8345064	0.834506	0.17223	0.00986339	0.343478	0.00424727	0.842553
11	S11_8345070	8345070	0.834507	0.144192	0.0086413	0.0130435	0.00475555	0.597241
11	S11_8347591	8347591	0.834759	0	0.00947395	0.604348	0.00440765	0.765204
11	S11_8370159	8370159	0.837016	0.0787717	0.0080251	0.204348	0.00440891	0.598946
11	S11_8372914	8372914	0.837291	0.0734312	0.00800191	0.0913043	0.00467444	0.53757
11	S11_9447201	9447201	0.94472	0.0273698	0.00835186	0.265217	0.00478621	0.556746
11	S11_9520235	9520235	0.952024	0.0313752	0.00946974	0.256522	0.0054098	0.55989
11	S11_9544237	9544237	0.954424	0	0.00972797	0.121739	0.00560984	0.550483
11	S11_10198577	10198577	1.01986	0.109479	0.00919939	0.382609	0.00456148	0.701489
11	S11_10198611	10198611	1.01986	0.14753	0.00872359	0.434783	0.00412993	0.74777
11	S11_10198644	10198644	1.01986	0.070761	0.00978831	0.169565	0.00571732	0.537689
11	S11_10243160	10243160	1.02432	0.00867824	0.0100407	0.1	0.00597136	0.519673
11	S11_16999443	16999443	1.69994	0.00534045	0.0115663	0.678261	0.00603687	0.650209
11	S11_16999504	16999504	1.69995	0.110814	0.0114413	0.0130435	0.00657709	0.553633
11	S11_16999510	16999510	1.69995	0.160214	0.0113443	0.0173913	0.00656827	0.546465
11	S11_16999519	16999519	1.69995	0.110814	0.0113444	0.0130435	0.00656828	0.54647
11	S11_16999529	16999529	1.69995	0.160214	0.0113672	0.0173913	0.00656836	0.548466
11	S11_17007452	17007452	1.70075	0	0.0115933	0.213043	0.0052628	0.789765
11	S11_17007498	17007498	1.70075	0.318425	0.0113082	0.0173913	0.00661417	0.536317
11	S11_17007511	17007511	1.70075	0.329105	0.0113346	0.0217391	0.00660064	0.540695
11	S11_17007523	17007523	1.70075	0.104806	0.0113257	0.504348	0.00609607	0.619429
11	S11_17228473	17228473	1.72285	0	0.0150201	0.178261	0.00806557	0.621782
11	S11_17574858	17574858	1.75749	0	0.0141806	0.378261	0.00677286	0.738954
11	S11_17574881	17574881	1.75749	0	0.0141806	0.378261	0.00677286	0.738954
11	S11_17574912	17574912	1.75749	0	0.0141806	0.382609	0.00676286	0.74043
11	S11_35253460	35253460	3.52535	0.0126836	0.0108319	0.295652	0.00639498	0.52698
12	S12_17781310	17781310	1.77813	0.034713	0.0101695	0.626087	0.00559763	0.597052
12	S12_17845489	17845489	1.78455	0.000667557	0.0103354	0.330435	0.00474818	0.777817
12	S12_17845507	17845507	1.78455	0.112817	0.00923782	0.543478	0.00421452	0.784769
12	S12_17845509	17845509	1.78455	0.052737	0.00948719	0.0391304	0.00537226	0.568693
12	S12_17862342	17862342	1.78623	0.0146862	0.00954648	0.204348	0.00481701	0.68402
12	S12_17862628	17862628	1.78626	0.0447263	0.00907519	0.673913	0.00527385	0.542785
12	S12_18651211	18651211	1.86512	0.0627503	0.00740255	0.317391	0.00409241	0.592689
12	S12_18743898	18743898	1.87439	0.064753	0.00774867	0.556522	0.00377501	0.719119
12	S12_18852909	18852909	1.88529	0.070761	0.00708999	0.0913043	0.00418699	0.526701
12	S12_18852937	18852937	1.88529	0.0206943	0.00700119	0.0565217	0.0040805	0.53986
12	S12_20158110	20158110	2.01581	0.00667557	0.00767593	0.147826	0.00443942	0.547566
12	S12_20158120	20158120	2.01581	0.0447263	0.00752393	0	0.00444029	0.527369
12	S12_20158148	20158148	2.01581	0.0453939	0.00752215	0	0.00444029	0.527133
12	S12_20158151	20158151	2.01582	0.0514019	0.00752294	0.147826	0.00443942	0.527434
12	S12_20158154	20158154	2.01582	0.00667557	0.00760071	0.147826	0.00443942	0.537719
12	S12_20164573	20164573	2.01646	0.0320427	0.00754762	0.108696	0.00446859	0.524159
12	S12_20164605	20164605	2.01646	0.00667557	0.00772534	0.282609	0.00409122	0.635661
12	S12_22252400	22252400	2.22524	0.105474	0.0113779	0.491304	0.00626105	0.597322
12	S12_22252426	22252426	2.22524	0.0373832	0.0110378	0	0.00638751	0.546978
12	S12_22252435	22252435	2.22524	0	0.0110378	0.117391	0.00625659	0.567692
12	S12_22252442	22252442	2.22524	0.0373832	0.0110378	0	0.00669301	0.500259
12	S12_22255901	22255901	2.22559	0.0287049	0.0111871	0.308696	0.00580446	0.656134
12	S12_22255914	22255914	2.22559	0.11215	0.0110939	0.491304	0.00615393	0.589308
12	S12_22263606	22263606	2.22636	0.0787717	0.0112481	0.63913	0.00682575	0.499494
12	S12_22342952	22342952	2.2343	0.00400534	0.0134573	0.378261	0.00708186	0.641982
12	S12_25261028	25261028	2.5261	0.0206943	0.00674419	0.308696	0.00388669	0.551123
12	S12_25261046	25261046	2.5261	0.0927904	0.00643686	0.247826	0.00322653	0.690633
12	S12_25265677	25265677	2.52657	0.0687583	0.00682025	0.00869565	0.00363741	0.628623
12	S12_25265680	25265680	2.52657	0	0.00752144	0.304348	0.00314889	0.870708
12	S12_25265692	25265692	2.52657	0	0.00752144	0.0869565	0.00376879	0.691003
12	S12_25282362	25282362	2.52824	0.0260347	0.0074372	0.382609	0.00334846	0.797995
12	S12_25282369	25282369	2.52824	0.0267023	0.00743736	0.565217	0.00376848	0.679845
12	S12_26150781	26150781	2.61508	0.0273698	0.01348	0.326087	0.00670959	0.697671
12	S12_26297115	26297115	2.62971	0.0367156	0.014848	0.330435	0.00734569	0.703753
12	S12_26383660	26383660	2.63837	0	0.0158787	0.13913	0.00866682	0.605474
12	S12_26423411	26423411	2.64234	0.0861148	0.0155302	0.452174	0.00674581	0.833863
12	S12_26434149	26434149	2.64341	0.0146862	0.0155326	0.0391304	0.00671566	0.838501
12	S12_26434204	26434204	2.64342	0.0847797	0.0154445	0.465217	0.00648348	0.867998
12	S12_26434214	26434214	2.64342	0.018024	0.0160248	0.447826	0.0064012	0.917652
12	S12_26498154	26498154	2.64982	0.0206943	0.0161105	0.43913	0.00628601	0.941143
12	S12_26606640	26606640	2.66066	0.483979	0.00973827	0.486957	0.00560631	0.552171
12	S12_26930825	26930825	2.69308	0.064753	0.0116409	0.526087	0.00602475	0.658652
12	S12_26930832	26930832	2.69308	0.0200267	0.0116343	0	0.0060253	0.657992
12	S12_26930841	26930841	2.69308	0.0220294	0.0116325	0.269565	0.00507942	0.828603
12	S12_26930844	26930844	2.69308	0.0640854	0.0116339	0.526087	0.00563572	0.7248
12	S12_26930858	26930858	2.69309	0.0660881	0.0116141	0.526087	0.00563572	0.723096
12	S12_26930888	26930888	2.69309	0.0607477	0.0115381	0.813043	0.00692243	0.510889
12	S12_27092625	27092625	2.70926	0.00133511	0.0111012	0.2	0.00673088	0.500347
12	S12_27092635	27092635	2.70926	0.0861148	0.0107421	0.652174	0.00647108	0.506828
12	S12_27236344	27236344	2.72363	0.0206943	0.011443	0.478261	0.00694346	0.499577
13	S13_915037	915037	0.0915037	0.0226969	0.0131117	0	0.00801366	0.492354
13	S13_916992	916992	0.0916992	0.0133511	0.0132792	0	0.00801366	0.50505
13	S13_917006	917006	0.0917006	0.00333778	0.0135172	0.504348	0.00733464	0.611352
13	S13_9839648	9839648	0.983965	0.00667557	0.00743069	0.343478	0.00424943	0.558833
13	S13_12276050	12276050	1.22761	0.25968	0.0108269	0.330435	0.00651737	0.507562
13	S13_12483995	12483995	1.2484	0.00934579	0.0127901	0.152174	0.00753297	0.529385
13	S13_12484001	12484001	1.2484	0.00867824	0.0127966	0.226087	0.00707961	0.591959
13	S13_12506225	12506225	1.25062	0.15287	0.0114684	0.656522	0.00639693	0.583778
13	S13_12515847	12515847	1.25158	0.355808	0.01034	0.486957	0.00589672	0.561624
13	S13_13694365	13694365	1.36944	0.323097	0.0101143	0.447826	0.00584815	0.547826
13	S13_13695746	13695746	1.36957	0.0313752	0.011851	0.356522	0.00684242	0.549266
13	S13_14286707	14286707	1.42867	0.0140187	0.0123768	0.326087	0.0073593	0.51986
13	S13_14342658	14342658	1.43427	0	0.0124783	0.334783	0.0072372	0.544753
13	S13_14425974	14425974	1.4426	0	0.0104752	0.304348	0.00625932	0.514941
13	S13_35622563	35622563	3.56226	0	0.0108173	0.247826	0.00642301	0.521263
14	S14_4633833	4633833	0.463383	0.00133511	0.00617563	0.282609	0.00375661	0.497094
14	S14_18943724	18943724	1.89437	0.0113485	0.00724464	0.278261	0.00394903	0.606791
14	S14_18943731	18943731	1.89437	0.215621	0.0066015	0.53913	0.00299851	0.78918
14	S14_18943740	18943740	1.89437	0.0433912	0.00589174	0.217391	0.00296468	0.686783
14	S14_25976079	25976079	2.59761	0.00934579	0.00919284	0.356522	0.00502341	0.604316
14	S14_25992444	25992444	2.59924	0.00400534	0.0085376	0.282609	0.00472178	0.592294
14	S14_28208358	28208358	2.82084	0.105474	0.00875385	0.291304	0.00431753	0.706811
14	S14_28210910	28210910	2.82109	0.0473965	0.00879207	0.317391	0.00435304	0.702976
14	S14_28210921	28210921	2.82109	0.206943	0.00846648	0.430435	0.00430649	0.675991
14	S14_28210930	28210930	2.82109	0.0387183	0.00853911	0.0130435	0.00489182	0.557092
14	S14_28210936	28210936	2.82109	0.566088	0.0084616	0.0217391	0.00488574	0.549217
14	S14_28210946	28210946	2.82109	0.166222	0.00899127	0.391304	0.00484168	0.618993
14	S14_28255980	28255980	2.8256	0.000667557	0.0116581	0.443478	0.00570409	0.714817
14	S14_28368265	28368265	2.83683	0.280374	0.0108581	0.478261	0.00642132	0.525289
14	S14_28541539	28541539	2.85415	0.0974633	0.0104158	0.521739	0.00611877	0.531967
14	S14_28541576	28541576	2.85416	0	0.0108849	0.217391	0.00620339	0.562282
14	S14_28541592	28541592	2.85416	0	0.0108849	0.217391	0.00620339	0.562282
14	S14_28542925	28542925	2.85429	0.299733	0.0105643	0.343478	0.00605767	0.556158
15	S15_630828	630828	0.0630828	0.113485	0.0160152	0.647826	0.00906415	0.569213
15	S15_671736	671736	0.0671736	0	0.0168537	0.221739	0.00942263	0.581455
15	S15_708139	708139	0.0708139	0.0166889	0.0167526	0	0.00995085	0.520894
15	S15_708149	708149	0.0708149	0.0166889	0.0167526	0	0.00995085	0.520894
15	S15_847688	847688	0.0847688	0.0353805	0.0178199	0.434783	0.00960967	0.617547
15	S15_979636	979636	0.0979636	0	0.0167911	0.156522	0.00997056	0.52121
15	S15_988954	988954	0.0988954	0.361148	0.0133849	0.504348	0.00799462	0.515359
15	S15_1008435	1008435	0.100844	0.26502	0.0135391	0.369565	0.00816542	0.505677
15	S15_1058839	1058839	0.105884	0.280374	0.0138197	0.4	0.00826732	0.513781
15	S15_1112998	1112998	0.1113	0.193591	0.0161695	0.521739	0.00686389	0.856855
15	S15_1148345	1148345	0.114835	0.17223	0.0131495	0.491304	0.00674982	0.666865
15	S15_1148353	1148353	0.114835	0.0781041	0.0134657	0	0.00681294	0.681322
15	S15_1148402	1148402	0.11484	0.00333778	0.0133275	0.36087	0.00621019	0.763634
15	S15_1148444	1148444	0.114844	0.178238	0.0123428	0.486957	0.00631252	0.670536
15	S15_1153160	1153160	0.115316	0.0854473	0.0150042	0.33913	0.00595506	0.924091
15	S15_1153175	1153175	0.115318	0.0260347	0.0152022	0.00434783	0.00641553	0.86272
15	S15_1153179	1153179	0.115318	0.0200267	0.0155679	0	0.00646432	0.878917
15	S15_1153229	1153229	0.115323	0.0313752	0.0160177	0.308696	0.00615421	0.956559
15	S15_1153233	1153233	0.115323	0.0580774	0.0167861	0.265217	0.00855904	0.673565
15	S15_1196051	1196051	0.119605	0.374499	0.0162292	0.343478	0.00986682	0.497637
15	S15_1309497	1309497	0.13095	0	0.0221377	0.195652	0.0124123	0.578592
15	S15_1370784	1370784	0.137078	0.193591	0.0248348	0.286957	0.0125126	0.685511
15	S15_1414829	1414829	0.141483	0.20761	0.0256516	0.6	0.0126339	0.708221
15	S15_1414843	1414843	0.141484	0.20761	0.0256516	0.6	0.0126339	0.708221
15	S15_1616991	1616991	0.161699	0.188919	0.0245965	0.613043	0.0132502	0.618596
15	S15_1617011	1617011	0.161701	0.00400534	0.024665	0.0956522	0.0125438	0.676159
15	S15_1617016	1617016	0.161702	0.0620828	0.0245241	0.00434783	0.0129488	0.638652
15	S15_1617021	1617021	0.161702	0.356475	0.0232928	0.630435	0.0128608	0.593962
15	S15_1650185	1650185	0.165019	0.128838	0.0240008	0.0782609	0.0138162	0.552243
15	S15_1651984	1651984	0.165198	0.0821095	0.0285	0.386957	0.0121679	0.851103
15	S15_1652006	1652006	0.165201	0.0574099	0.0296494	0.00434783	0.0168894	0.562756
15	S15_1769526	1769526	0.176953	0.0907877	0.0303263	0.00434783	0.0169485	0.581838
15	S15_1769528	1769528	0.176953	0.0907877	0.0303263	0.00434783	0.0169485	0.581838
15	S15_1769532	1769532	0.176953	0.0881175	0.0303287	0.00434783	0.0169485	0.581918
15	S15_1788486	1788486	0.178849	0.260347	0.0298536	0.0608696	0.0164492	0.596028
15	S15_1802836	1802836	0.180284	0.176903	0.0332109	0.00869565	0.0172692	0.653953
15	S15_1802845	1802845	0.180284	0.176903	0.0332109	0.00869565	0.0172692	0.653953
15	S15_1820715	1820715	0.182071	0.170895	0.0333122	0.00869565	0.0172692	0.656996
15	S15_1821693	1821693	0.182169	0.0547397	0.0346958	0	0.017344	0.693371
15	S15_1838354	1838354	0.183835	0	0.0352124	0.334783	0.0129069	1.00364
15	S15_1838370	1838370	0.183837	0.00133511	0.0351932	0.130435	0.0140264	0.919909
15	S15_1854171	1854171	0.185417	0.00200267	0.0354711	0.104348	0.0144224	0.899937
15	S15_1898209	1898209	0.189821	0.0941255	0.0350165	0	0.0158851	0.790437
15	S15_1902327	1902327	0.190233	0.14486	0.0343035	0.621739	0.0132675	0.949933
15	S15_1931203	1931203	0.19312	0.0273698	0.0353869	0	0.0164098	0.768464
15	S15_1946412	1946412	0.194641	0.082777	0.0353948	0.430435	0.0145525	0.8888
15	S15_1946434	1946434	0.194643	0.0841121	0.0353449	0.426087	0.0144585	0.893874
15	S15_1981591	1981591	0.198159	0.0814419	0.0356831	0.395652	0.0146296	0.891632
15	S15_2001563	2001563	0.200156	0.164219	0.0351117	0.00869565	0.0214237	0.494037
15	S15_2001595	2001595	0.200159	0.164887	0.0351518	0.00869565	0.0214237	0.495179
15	S15_2027369	2027369	0.202737	0.0200267	0.0378963	0.00434783	0.0214834	0.567573
15	S15_2283969	2283969	0.228397	0.0146862	0.0383391	0.0608696	0.020238	0.638907
15	S15_2363425	2363425	0.236343	0.0440587	0.0368122	0.0130435	0.0208235	0.569747
15	S15_2363437	2363437	0.236344	0.0140187	0.0376075	0.0652174	0.0191657	0.674082
15	S15_2396855	2396855	0.239685	0.082777	0.0364869	0.00434783	0.020103	0.596083
15	S15_2396933	2396933	0.239693	0.191589	0.0345342	0.895652	0.0178001	0.662744
15	S15_2411871	2411871	0.241187	0.0440587	0.0352118	0.00434783	0.0192342	0.604692
15	S15_2421865	2421865	0.242186	0.116155	0.0344644	0.00434783	0.0191512	0.58756
15	S15_2423446	2423446	0.242345	0.0514019	0.0347838	0.00869565	0.0191297	0.597911
15	S15_2423557	2423557	0.242356	0.0106809	0.0350319	0.0347826	0.0182836	0.650254
15	S15_2423578	2423578	0.242358	0.0320427	0.0346363	0.0304348	0.0185356	0.625207
15	S15_2429885	2429885	0.242988	0.0447263	0.0346169	0.0521739	0.0176325	0.674598
15	S15_2466418	2466418	0.246642	0.0140187	0.0343085	0.00434783	0.018125	0.638101
15	S15_2474616	2474616	0.247462	0.136849	0.0337736	0.0130435	0.0180862	0.624527
15	S15_2490512	2490512	0.249051	0.0847797	0.0308758	0.0130435	0.0176373	0.559957
15	S15_2490524	2490524	0.249052	0.105474	0.0297682	0.169565	0.013716	0.774879
15	S15_2490568	2490568	0.249057	0.000667557	0.0317365	0.073913	0.0142608	0.799956
15	S15_2505339	2505339	0.250534	0.0447263	0.0309129	0.117391	0.0126802	0.891129
15	S15_2505340	2505340	0.250534	0.0447263	0.0309129	0.117391	0.0126802	0.891129
15	S15_2509664	2509664	0.250966	0.136182	0.03048	0.00869565	0.0131978	0.837022
15	S15_2510366	2510366	0.251037	0.411883	0.0237735	0.934783	0.0122517	0.662904
15	S15_2532648	2532648	0.253265	0.149533	0.0220967	0.186957	0.00950097	0.844036
15	S15_2532656	2532656	0.253266	0.0514019	0.0219476	0.0130435	0.0094158	0.846268
15	S15_2532670	2532670	0.253267	0.0600801	0.0212138	0.486957	0.00628615	1.2163
15	S15_2532678	2532678	0.253268	0.149533	0.0222401	0.186957	0.00778856	1.04924
15	S15_2532693	2532693	0.253269	0.0473965	0.0259711	0.0391304	0.0090102	1.05863
15	S15_2539092	2539092	0.253909	0.38518	0.0257481	0.934783	0.00931754	1.01646
15	S15_2645961	2645961	0.264596	0.208945	0.0355048	0.526087	0.00826565	1.45756
15	S15_2645968	2645968	0.264597	0.11482	0.0380915	0.0217391	0.0109446	1.24714
15	S15_2663774	2663774	0.266377	0.118158	0.0396475	0.0173913	0.0109938	1.2827
15	S15_2672667	2672667	0.267267	0.0600801	0.0411516	0	0.0110724	1.3128
15	S15_2672670	2672670	0.267267	0.00667557	0.0415715	0.204348	0.00924875	1.50293
15	S15_2684911	2684911	0.268491	0.0113485	0.0415756	0.117391	0.00944712	1.4818
15	S15_2691702	2691702	0.26917	0.0894526	0.0412896	0.347826	0.00913743	1.50823
15	S15_2784533	2784533	0.278453	0.0987984	0.0471134	0.00869565	0.0131773	1.27406
15	S15_2793160	2793160	0.279316	0.0160214	0.0496274	0	0.0131879	1.32525
15	S15_2799315	2799315	0.279931	0.126836	0.0465466	0.23913	0.0110256	1.44023
15	S15_2828710	2828710	0.282871	0.0674232	0.0572107	0.00869565	0.0135195	1.44261
15	S15_2836213	2836213	0.283621	0.0393858	0.0572374	0.00869565	0.0135195	1.44307
15	S15_2839965	2839965	0.283996	0.0387183	0.0568426	0.313043	0.0111411	1.62964
15	S15_2842392	2842392	0.284239	0.0393858	0.0569019	0.00869565	0.0118612	1.56805
15	S15_2842443	2842443	0.284244	0.0367156	0.0570046	0.343478	0.011424	1.60741
15	S15_2842447	2842447	0.284245	0.0367156	0.0570046	0.343478	0.011424	1.60741
15	S15_2844004	2844004	0.2844	0.0106809	0.0570987	0.0391304	0.0143507	1.38098
15	S15_2879807	2879807	0.287981	0.0580774	0.056877	0.00869565	0.0149463	1.33643
15	S15_2928516	2928516	0.292852	0.0193591	0.0567629	0	0.0150189	1.32957
15	S15_2936546	2936546	0.293655	0.0967957	0.0560351	0.686957	0.0116315	1.57226
15	S15_2963346	2963346	0.296335	0.0273698	0.0575471	0.108696	0.0126866	1.51206
15	S15_2963385	2963385	0.296339	0.0273698	0.0575471	0.108696	0.0126866	1.51206
15	S15_2966245	2966245	0.296625	0.0273698	0.0576121	0.2	0.0118914	1.57792
15	S15_2988628	2988628	0.298863	0.0273698	0.0578097	0.16087	0.0123814	1.54096
15	S15_2998019	2998019	0.299802	0.0106809	0.0578217	0.00434783	0.0135592	1.4503
15	S15_2998026	2998026	0.299803	0.0106809	0.0578217	0.00434783	0.0135592	1.4503
15	S15_2998038	2998038	0.299804	0.024032	0.0577855	0.00434783	0.0135825	1.44795
15	S15_3022328	3022328	0.302233	0.0413885	0.057695	0.00434783	0.0135758	1.44688
15	S15_3022367	3022367	0.302237	0.0620828	0.0578351	0.634783	0.0112576	1.63655
15	S15_3024026	3024026	0.302403	0.00400534	0.0594568	0.13913	0.013555	1.4785
15	S15_3063719	3063719	0.306372	0.0206943	0.0592209	0	0.015802	1.32114
15	S15_3127189	3127189	0.312719	0.0594126	0.0586402	0.117391	0.0143113	1.41037
15	S15_3140476	3140476	0.314048	0.000667557	0.0602587	0.508696	0.0124751	1.57491
15	S15_3144246	3144246	0.314425	0.0460614	0.0598681	0.00434783	0.0129802	1.52872
15	S15_3144258	3144258	0.314426	0.0614152	0.0597525	0.53913	0.0124416	1.56916
15	S15_3144278	3144278	0.314428	0.0567423	0.0597719	0.00869565	0.0126084	1.55617
15	S15_3146054	3146054	0.314605	0.0567423	0.0597719	0.00434783	0.0126347	1.55409
15	S15_3147670	3147670	0.314767	0.00534045	0.0597696	0.543478	0.0125058	1.56431
15	S15_3147682	3147682	0.314768	0.0600801	0.0597698	0.547826	0.0125102	1.56395
15	S15_3174516	3174516	0.317452	0.0133511	0.060198	0.00434783	0.0156806	1.34522
15	S15_3190165	3190165	0.319016	0.0106809	0.0602296	0.230435	0.0139648	1.46162
15	S15_3209673	3209673	0.320967	0.0273698	0.0607143	0	0.016895	1.27916
15	S15_3215307	3215307	0.321531	0	0.0607312	0.191304	0.0147742	1.41357
15	S15_3215334	3215334	0.321533	0.046729	0.0605576	0.2	0.0147509	1.41229
15	S15_3226406	3226406	0.322641	0.018024	0.0607455	0.00434783	0.0189817	1.16322
15	S15_3241665	3241665	0.324167	0.0206943	0.0607446	0	0.0189971	1.16239
15	S15_3241668	3241668	0.324167	0.0126836	0.0607911	0	0.0189971	1.16316
15	S15_3264376	3264376	0.326438	0.0447263	0.0608557	0.00869565	0.0189038	1.16914
15	S15_3264411	3264411	0.326441	0.0447263	0.0608557	0.00869565	0.0189038	1.16914
15	S15_3277213	3277213	0.327721	0.0480641	0.0605605	0.00434783	0.0190016	1.15912
15	S15_3284828	3284828	0.328483	0.0327103	0.0596698	0.0347826	0.0183945	1.17678
15	S15_3284852	3284852	0.328485	0.0447263	0.0599056	0.0695652	0.0175024	1.23044
15	S15_3287073	3287073	0.328707	0.082777	0.0591676	0.373913	0.0141662	1.42952
15	S15_3320819	3320819	0.332082	0.0680908	0.060046	0.53913	0.0129177	1.53651
15	S15_3320834	3320834	0.332083	0.0473965	0.0601279	0.00434783	0.0152881	1.3694
15	S15_3320835	3320835	0.332083	0.0307076	0.0605943	0.195652	0.0147602	1.41227
15	S15_3322011	3322011	0.332201	0.040721	0.0617301	0.00434783	0.0164747	1.32095
15	S15_3344013	3344013	0.334401	0.0166889	0.0623129	0	0.0165568	1.32537
15	S15_3344019	3344019	0.334402	0.012016	0.0622379	0.0434783	0.0162969	1.33999
15	S15_3344039	3344039	0.334404	0.024032	0.0622472	0	0.0166412	1.31923
15	S15_3344378	3344378	0.334438	0.018024	0.0622956	0	0.0166412	1.32001
15	S15_3348527	3348527	0.334853	0.0160214	0.062302	0	0.0166412	1.32011
15	S15_3348557	3348557	0.334856	0.0186916	0.0623048	0	0.0166412	1.32016
15	S15_3360111	3360111	0.336011	0.0160214	0.062309	0	0.0166412	1.32022
15	S15_3360112	3360112	0.336011	0.0300401	0.0622793	0.0956522	0.0160162	1.35803
15	S15_3387505	3387505	0.338751	0.0300401	0.0620334	0.321739	0.0153129	1.39897
15	S15_3389970	3389970	0.338997	0	0.062099	0.121739	0.0180394	1.23617
15	S15_3436158	3436158	0.343616	0.0307076	0.0613127	0	0.0201464	1.11296
15	S15_3436173	3436173	0.343617	0.0307076	0.0613127	0	0.0201464	1.11296
15	S15_3436181	3436181	0.343618	0.0307076	0.0613127	0	0.0201464	1.11296
15	S15_3450244	3450244	0.345024	0.0300401	0.0613214	0	0.0201464	1.1131
15	S15_3467706	3467706	0.346771	0.0300401	0.0610486	0	0.0201401	1.10895
15	S15_3538254	3538254	0.353825	0.0300401	0.0600365	0	0.0201141	1.09353
15	S15_3538455	3538455	0.353845	0.0293725	0.0600374	0	0.0201141	1.09355
15	S15_3562991	3562991	0.356299	0.0267023	0.059831	0	0.0201063	1.09049
15	S15_3565326	3565326	0.356533	0.0226969	0.0598263	0	0.0201063	1.09041
15	S15_3567664	3567664	0.356766	0.0320427	0.0597882	0.386957	0.0137046	1.47307
15	S15_3568423	3568423	0.356842	0.0293725	0.0597961	0	0.014297	1.43089
15	S15_3568426	3568426	0.356843	0	0.0598207	0.286957	0.0121811	1.59147
15	S15_3576730	3576730	0.357673	0.0313752	0.0597762	0	0.0136124	1.47963
15	S15_3576763	3576763	0.357676	0	0.0598514	0.691304	0.0123898	1.57499
15	S15_3576852	3576852	0.357685	0.0200267	0.0598496	0	0.0138412	1.46418
15	S15_3599693	3599693	0.359969	0.0894526	0.0565001	0.526087	0.0121439	1.53741
15	S15_3625779	3625779	0.362578	0.0287049	0.0567424	0	0.0141437	1.38925
15	S15_3628785	3628785	0.362878	0.164219	0.0434635	0.0869565	0.0125884	1.23914
15	S15_3657141	3657141	0.365714	0.0861148	0.0465112	0.33913	0.0116203	1.38694
15	S15_3657143	3657143	0.365714	0.12283	0.0437365	0.782609	0.0136977	1.16096
15	S15_3686147	3686147	0.368615	0.0166889	0.0448637	0	0.0175437	0.938935
15	S15_3687918	3687918	0.368792	0.018024	0.0448605	0	0.0175437	0.938864
15	S15_3699963	3699963	0.369996	0	0.0447068	0.0782609	0.0167392	0.982373
15	S15_3700058	3700058	0.370006	0.0267023	0.0446379	0	0.0172207	0.952469
15	S15_3746999	3746999	0.3747	0.024032	0.0446133	0	0.0172207	0.951918
15	S15_3747027	3747027	0.374703	0.0320427	0.044592	0.0173913	0.0170273	0.962735
15	S15_3749851	3749851	0.374985	0.0327103	0.0445014	0.0173913	0.0170685	0.958282
15	S15_3805143	3805143	0.380514	0.0267023	0.0416911	0.130435	0.0159558	0.960465
15	S15_3806239	3806239	0.380624	0.0260347	0.0416861	0.0913043	0.0164539	0.929608
15	S15_3806281	3806281	0.380628	0.0260347	0.0416861	0.0913043	0.0164539	0.929608
15	S15_3928210	3928210	0.392821	0.214953	0.0286782	0.0217391	0.016962	0.525161
15	S15_3928213	3928213	0.392821	0.215621	0.028675	0.0217391	0.016962	0.52505
15	S15_3956952	3956952	0.395695	0.303738	0.0254496	0.465217	0.0105289	0.882579
15	S15_3956953	3956953	0.395695	0.303738	0.0254496	0.465217	0.0105289	0.882579
15	S15_3983099	3983099	0.39831	0.239653	0.0242121	0.0217391	0.0129312	0.627215
15	S15_3983111	3983111	0.398311	0.00267023	0.0251246	0.208696	0.0101865	0.902781
15	S15_4018816	4018816	0.401882	0.00200267	0.0245361	0.195652	0.0101016	0.887446
15	S15_4018856	4018856	0.401886	0.287717	0.0222583	0.0173913	0.0119276	0.62386
15	S15_4062904	4062904	0.40629	0.425901	0.0171145	0.782609	0.0091872	0.622113
15	S15_4272593	4272593	0.427259	0.00333778	0.0113761	0.356522	0.00579917	0.673804
15	S15_4566731	4566731	0.456673	0.273698	0.0129674	0.347826	0.00747916	0.550315
15	S15_4614083	4614083	0.461408	0.00200267	0.0140036	0.443478	0.00738042	0.640486
15	S15_4719180	4719180	0.471918	0.515354	0.0122499	0.417391	0.00678318	0.591074
15	S15_4719215	4719215	0.471921	0.514019	0.0122697	0.421739	0.00679232	0.591341
15	S15_4722620	4722620	0.472262	0.0100134	0.0139018	0.0869565	0.00843871	0.499188
15	S15_4914846	4914846	0.491485	0.138184	0.0144671	0.373913	0.0087135	0.507005
15	S15_4959398	4959398	0.49594	0.046729	0.0153011	0.156522	0.0091531	0.513829
15	S15_4959452	4959452	0.495945	0.00267023	0.0155947	0.23913	0.0080826	0.657219
15	S15_5451476	5451476	0.545148	0.107477	0.0092372	0.447826	0.00522961	0.568902
15	S15_11011497	11011497	1.10115	0.00667557	0.014735	0.16087	0.00860341	0.53807
15	S15_11011506	11011506	1.10115	0	0.0148266	0.343478	0.00804315	0.611603
15	S15_11290848	11290848	1.12908	0.0100134	0.0159457	0.6	0.0081794	0.66757
15	S15_11290873	11290873	1.12909	0.0100134	0.0159457	0.6	0.0081794	0.66757
15	S15_11388513	11388513	1.13885	0.0694259	0.0146561	0.3	0.00834857	0.562767
15	S15_13905433	13905433	1.39054	0.0173565	0.0117383	0.46087	0.00643569	0.601001
15	S15_13905459	13905459	1.39055	0	0.0119999	0.247826	0.00653444	0.60781
15	S15_14787171	14787171	1.47872	0.0907877	0.00994564	0.643478	0.00588755	0.524295
15	S15_14798767	14798767	1.47988	0.0787717	0.00960244	0.373913	0.00471272	0.711751
15	S15_14808887	14808887	1.48089	0.359813	0.00925185	0.669565	0.00365961	0.927466
15	S15_14808967	14808967	1.4809	0.367824	0.00909985	0.726087	0.00353658	0.945096
15	S15_14817293	14817293	1.48173	0.337116	0.00651449	0.195652	0.00372694	0.55844
15	S15_14817315	14817315	1.48173	0.0126836	0.00736919	0.265217	0.00321382	0.829848
15	S15_14842312	14842312	1.48423	0.0821095	0.00718824	0.191304	0.00347109	0.727978
15	S15_14845077	14845077	1.48451	0.408545	0.00624163	0.23913	0.0029286	0.756717
15	S15_14845079	14845079	1.48451	0.0874499	0.00632132	0	0.00304636	0.729982
15	S15_14845092	14845092	1.48451	0.153538	0.00629967	0.534783	0.00252427	0.914545
15	S15_15554089	15554089	1.55541	0	0.00929643	0.330435	0.00559512	0.507736
15	S15_15908584	15908584	1.59086	0.0894526	0.0103186	0.534783	0.00587523	0.5632
15	S15_15917954	15917954	1.5918	0	0.00964909	0.191304	0.00531646	0.596056
15	S15_17268034	17268034	1.7268	0	0.0130698	0.143478	0.00786727	0.507591
15	S15_17421141	17421141	1.74211	0.243658	0.0124721	0.365217	0.00662816	0.632172
15	S15_17421142	17421142	1.74211	0.243658	0.0124721	0.365217	0.00662816	0.632172
15	S15_17421143	17421143	1.74211	0.243658	0.0124721	0.365217	0.00662816	0.632172
15	S15_17423774	17423774	1.74238	0.193591	0.0123328	0.36087	0.00608961	0.70568
15	S15_17423777	17423777	1.74238	0.100801	0.0124965	0	0.00754152	0.505025
15	S15_17428901	17428901	1.74289	0.218291	0.0126062	0.0304348	0.00750651	0.51842
15	S15_17433914	17433914	1.74339	0.271028	0.0119885	0.478261	0.00628447	0.645865
15	S15_17466515	17466515	1.74665	0.012016	0.0147263	0.0304348	0.00826939	0.577074
15	S15_17466551	17466551	1.74666	0.122163	0.0143707	0	0.00838983	0.538173
15	S15_17484468	17484468	1.74845	0.0186916	0.0148615	0.130435	0.00746994	0.68789
15	S15_17484490	17484490	1.74845	0.0186916	0.0148615	0.130435	0.00745479	0.689919
15	S15_17484493	17484493	1.74845	0.00801068	0.0148921	0.317391	0.00654727	0.821785
15	S15_17503750	17503750	1.75038	0.0687583	0.0144488	0.0304348	0.00846857	0.534248
15	S15_17503783	17503783	1.75038	0.012016	0.0143346	0	0.00846904	0.526261
15	S15_17503908	17503908	1.75039	0.0687583	0.0143157	0.0304348	0.00846857	0.524992
15	S15_17504102	17504102	1.75041	0.012016	0.0143326	0	0.00847118	0.525871
15	S15_17512064	17512064	1.75121	0.118158	0.0130292	0.121739	0.00758719	0.540731
15	S15_17513224	17513224	1.75132	0.14219	0.0127127	0.343478	0.00667563	0.644139
15	S15_17513226	17513226	1.75132	0.0260347	0.0129917	0.0565217	0.00662774	0.673044
15	S15_17513250	17513250	1.75133	0.358478	0.0128397	0.373913	0.0069449	0.614532
15	S15_17533725	17533725	1.75337	0.00400534	0.0155656	0.186957	0.00862825	0.590024
15	S15_17533731	17533731	1.75337	0.0687583	0.015282	0.186957	0.00862825	0.571636
15	S15_17823188	17823188	1.78232	0	0.0110202	0.243478	0.00651017	0.526364
15	S15_18197238	18197238	1.81972	0.0166889	0.00674044	0.256522	0.00339055	0.687133
15	S15_18197241	18197241	1.81972	0.218959	0.00679733	0.526087	0.00406955	0.512998
15	S15_18343224	18343224	1.83432	0.227637	0.0131967	0.33913	0.00757984	0.554472
15	S15_18378428	18378428	1.83784	0.000667557	0.0142487	0.16087	0.00820836	0.551512
15	S15_18418404	18418404	1.84184	0.0146862	0.0174256	0.178261	0.00738094	0.859041
15	S15_18422007	18422007	1.8422	0	0.0177814	0.2	0.00771809	0.834586
15	S15_18450385	18450385	1.84504	0	0.0177814	0.0913043	0.00981998	0.593734
15	S15_18693993	18693993	1.8694	0.000667557	0.0213815	0.569565	0.0101154	0.74846
15	S15_18740656	18740656	1.87407	0.381842	0.0171265	0.404348	0.00952797	0.586396
15	S15_18799799	18799799	1.87998	0.0547397	0.0192589	0.026087	0.0117396	0.495003
15	S15_18809180	18809180	1.88092	0.123498	0.0186531	0.121739	0.010752	0.550918
15	S15_18809216	18809216	1.88092	0.0500668	0.0191664	0.0391304	0.0108191	0.571849
15	S15_18811126	18811126	1.88111	0.0580774	0.0191627	0.113043	0.0108244	0.571156
15	S15_18869445	18869445	1.88694	0.162884	0.0176023	0.36087	0.00829278	0.752646
15	S15_18886789	18886789	1.88868	0.0233645	0.0184308	0.152174	0.00906327	0.709791
15	S15_18917306	18917306	1.89173	0.311749	0.0163467	0.191304	0.00879991	0.619283
15	S15_18917978	18917978	1.8918	0.182911	0.0160513	0	0.00958423	0.515672
15	S15_18921156	18921156	1.89212	0.0126836	0.0163275	0	0.00958423	0.532733
15	S15_18921248	18921248	1.89212	0.333111	0.0160788	0.717391	0.00767591	0.739415
15	S15_18931008	18931008	1.8931	0.0881175	0.0184173	0.269565	0.00806764	0.825426
15	S15_18946765	18946765	1.89468	0.0373832	0.018448	0.00434783	0.0110562	0.511964
15	S15_18946833	18946833	1.89468	0.0226969	0.0184552	0.00434783	0.0110562	0.512356
15	S15_18946837	18946837	1.89468	0.0140187	0.018458	0	0.0110574	0.512396
15	S15_18947462	18947462	1.89475	0.0100134	0.0183228	0.13913	0.0104904	0.55769
15	S15_18948340	18948340	1.89483	0	0.0184205	0.0782609	0.0112178	0.49596
15	S15_18948342	18948342	1.89483	0.0921228	0.0182741	0.121739	0.0111	0.498537
15	S15_18948513	18948513	1.89485	0.0914553	0.0182805	0.121739	0.0111	0.498888
15	S15_19010511	19010511	1.90105	0.0166889	0.0195627	0	0.0118733	0.49933
15	S15_19012344	19012344	1.90123	0.0113485	0.0195544	0	0.0118733	0.498906
15	S15_19012345	19012345	1.90123	0	0.019633	0.534783	0.00910106	0.76882
15	S15_19012356	19012356	1.90124	0.012016	0.0195805	0.0391304	0.0109716	0.579226
15	S15_19031779	19031779	1.90318	0.0854473	0.0190818	0.734783	0.0100532	0.640842
15	S15_19966868	19966868	1.99669	0	0.0146072	0.152174	0.00875907	0.511422
15	S15_19971964	19971964	1.9972	0.139519	0.0140723	0.786957	0.00834037	0.523104
15	S15_19974728	19974728	1.99747	0.00333778	0.0154616	0.0956522	0.00941412	0.496151
15	S15_19974847	19974847	1.99748	0.00400534	0.0156468	0.213043	0.00935625	0.514224
15	S15_20173449	20173449	2.01734	0	0.0168885	0.513043	0.010119	0.512216
15	S15_20457509	20457509	2.04575	0.190921	0.0180704	0.5	0.0106482	0.528879
15	S15_20481174	20481174	2.04812	0.191589	0.0181425	0.347826	0.0100275	0.592932
15	S15_20481214	20481214	2.04812	0.248999	0.0179663	0.382609	0.0101176	0.574218
15	S15_20879384	20879384	2.08794	0.00200267	0.0183462	0.369565	0.0108344	0.526696
15	S15_20879491	20879491	2.08795	0.287717	0.0170861	0.178261	0.01038	0.498382
15	S15_20892887	20892887	2.08929	0.00133511	0.0194237	0.491304	0.010786	0.58824
15	S15_21941492	21941492	2.19415	0.396529	0.0114643	0.521739	0.00645449	0.574467
15	S15_22226323	22226323	2.22263	0.308411	0.0142588	0.456522	0.0081319	0.561583
15	S15_22229109	22229109	2.22291	0	0.0160224	0.0782609	0.00962323	0.509805
15	S15_22443798	22443798	2.24438	0	0.0159166	0.13913	0.00860866	0.614593
15	S15_22451668	22451668	2.24517	0.522697	0.0138811	0.304348	0.00752634	0.612119
15	S15_22452836	22452836	2.24528	0	0.019232	0.117391	0.0101247	0.641591
15	S15_22452855	22452855	2.24529	0	0.019232	0.117391	0.0117103	0.496101
15	S15_22501645	22501645	2.25016	0.17223	0.0174091	0.395652	0.0106484	0.491582
15	S15_22501650	22501650	2.25016	0.171562	0.0174233	0.395652	0.0106484	0.492399
15	S15_22911153	22911153	2.29112	0.11215	0.0222729	0.56087	0.0109747	0.707779
15	S15_23504319	23504319	2.35043	0.11482	0.0190709	0.330435	0.0115794	0.498938
15	S15_23504332	23504332	2.35043	0.11482	0.0190709	0.330435	0.0115794	0.498938
15	S15_43340395	43340395	4.33404	0.00534045	0.0118791	0.534783	0.00648579	0.605164
15	S15_43457420	43457420	4.34574	0	0.0125065	0.243478	0.00738172	0.52724
15	S15_43476444	43476444	4.34764	0.00133511	0.0125027	0.217391	0.00745342	0.51727
15	S15_48547517	48547517	4.85475	0.00600801	0.0072174	0.434783	0.00433068	0.510769
15	S15_48547520	48547520	4.85475	0.00600801	0.0072174	0.469565	0.00428632	0.521067
15	S15_53352482	53352482	5.33525	0.168224	0.0057036	0.456522	0.00335604	0.530335
15	S15_53352489	53352489	5.33525	0.00867824	0.0070064	0.256522	0.00415313	0.522961
15	S15_53430559	53430559	5.34306	0.00667557	0.0065138	0.343478	0.00378174	0.543739
16	S16_980744	980744	0.0980744	0.122163	0.0230962	0.613043	0.0126275	0.603787
16	S16_999146	999146	0.0999146	0.00267023	0.0244955	0.365217	0.0117233	0.736911
16	S16_1060669	1060669	0.106067	0.012016	0.0349214	0	0.0146998	0.865264
16	S16_1064295	1064295	0.106429	0.040721	0.0345304	0.00869565	0.0146746	0.855725
16	S16_1069437	1069437	0.106944	0.158211	0.0336378	0.0434783	0.0144161	0.847308
16	S16_1069442	1069442	0.106944	0.151535	0.0337042	0.0304348	0.0146115	0.835814
16	S16_1122422	1122422	0.112242	0.14753	0.0347064	0.0304348	0.0146304	0.863825
16	S16_1133365	1133365	0.113337	0.289052	0.0334701	0.56087	0.0103739	1.17136
16	S16_1167230	1167230	0.116723	0.285047	0.0337808	0.304348	0.00954201	1.26419
16	S16_1167862	1167862	0.116786	0.158211	0.0345397	0.0304348	0.0113797	1.11028
16	S16_1191860	1191860	0.119186	0.00667557	0.0353959	0.221739	0.00958614	1.30628
16	S16_1204020	1204020	0.120402	0.301736	0.034068	0.521739	0.00900297	1.3308
16	S16_1204108	1204108	0.120411	0.0654206	0.0349325	0.0217391	0.0112529	1.1328
16	S16_1231909	1231909	0.123191	0.1502	0.0352598	0.269565	0.00921533	1.34188
16	S16_1248108	1248108	0.124811	0.255007	0.0351597	0.582609	0.00936975	1.32241
16	S16_1248120	1248120	0.124812	0.212951	0.0352617	0.534783	0.00969429	1.29126
16	S16_1265492	1265492	0.126549	0.160881	0.0362171	0.0304348	0.0143422	0.926327
16	S16_1285473	1285473	0.128547	0.12016	0.0371427	0.143478	0.0134459	1.01609
16	S16_1291976	1291976	0.129198	0	0.0384296	0.147826	0.013447	1.05007
16	S16_1317217	1317217	0.131722	0.279706	0.0370726	0.956522	0.0153253	0.883372
16	S16_1342598	1342598	0.13426	0.136849	0.0381089	0.0217391	0.0156262	0.891496
16	S16_1359760	1359760	0.135976	0.0100134	0.0396026	0.169565	0.0133025	1.09094
16	S16_1372181	1372181	0.137218	0.034713	0.0395105	0	0.014633	0.993289
16	S16_1408162	1408162	0.140816	0.144192	0.0385387	0.904348	0.013579	1.04314
16	S16_1429400	1429400	0.14294	0.138852	0.0383407	0.782609	0.0115849	1.19681
16	S16_1429432	1429432	0.142943	0.134846	0.0383396	0.769565	0.0114043	1.2125
16	S16_1439345	1439345	0.143934	0.195594	0.0379479	0.63913	0.0103268	1.30147
16	S16_1439356	1439356	0.143936	0.0200267	0.0381578	0.169565	0.0103956	1.30035
16	S16_1439362	1439362	0.143936	0.0447263	0.037933	0.182609	0.0104263	1.2915
16	S16_1439370	1439370	0.143937	0.126168	0.0382049	0.195652	0.00846679	1.50681
16	S16_1446502	1446502	0.14465	0.123498	0.0384257	0.426087	0.00722606	1.67103
16	S16_1459500	1459500	0.14595	0.0213618	0.0385648	0	0.00875959	1.48219
16	S16_1459590	1459590	0.145959	0.124833	0.0385279	0.621739	0.0081071	1.55864
16	S16_1482833	1482833	0.148283	0.00534045	0.0389701	0.286957	0.0072442	1.68259
16	S16_1482844	1482844	0.148284	0.0246996	0.0388205	0.286957	0.0072442	1.67875
16	S16_1485648	1485648	0.148565	0.245661	0.037311	0.678261	0.00810035	1.52738
16	S16_1487206	1487206	0.148721	0.158211	0.0375941	0.908696	0.0098126	1.34318
16	S16_1506485	1506485	0.150648	0.00867824	0.0402244	0.152174	0.0100027	1.39162
16	S16_1508924	1508924	0.150892	0.152203	0.0395519	0.734783	0.0113972	1.24424
16	S16_1566827	1566827	0.156683	0.070761	0.0409709	0.0347826	0.0127432	1.16786
16	S16_1588508	1588508	0.158851	0.0687583	0.0409762	0.0217391	0.0128988	1.15586
16	S16_1588598	1588598	0.15886	0.052737	0.0385208	0.0913043	0.0119067	1.17409
16	S16_1588637	1588637	0.158864	0.130841	0.0376667	0.747826	0.0109709	1.23353
16	S16_1588643	1588643	0.158864	0.0961282	0.0369538	0.13913	0.0144141	0.941461
16	S16_1588663	1588663	0.158866	0.0961282	0.0369538	0.13913	0.0144141	0.941461
16	S16_1647425	1647425	0.164742	0.0720961	0.0403331	0.0217391	0.0176822	0.824614
16	S16_1647447	1647447	0.164745	0.0307076	0.0406269	0	0.0178244	0.823861
16	S16_1647455	1647455	0.164745	0.0307076	0.0406269	0	0.0178244	0.823861
16	S16_1673617	1673617	0.167362	0.0420561	0.0405857	0	0.0178367	0.822156
16	S16_1674170	1674170	0.167417	0.0427236	0.0406045	0	0.0178367	0.822618
16	S16_1679615	1679615	0.167962	0.034713	0.0401113	0	0.0178367	0.810398
16	S16_1679988	1679988	0.167999	0	0.0403248	0.173913	0.0154962	0.95637
16	S16_1710022	1710022	0.171002	0.116155	0.0396712	0.0217391	0.0184234	0.767002
16	S16_1733349	1733349	0.173335	0.0260347	0.0401007	0	0.0186182	0.767254
16	S16_1733360	1733360	0.173336	0.058745	0.0394516	0.0173913	0.0182911	0.768661
16	S16_1770088	1770088	0.177009	0.0226969	0.0395326	0	0.0184112	0.764167
16	S16_1824103	1824103	0.18241	0.0507343	0.0389899	0.0173913	0.0182375	0.759822
16	S16_1824105	1824105	0.182411	0.131509	0.0371291	0.33913	0.0127845	1.06617
16	S16_1897670	1897670	0.189767	0.149533	0.0380175	0.0217391	0.0165285	0.832963
16	S16_1897703	1897703	0.18977	0.0260347	0.0391509	0	0.0166488	0.855082
16	S16_1905320	1905320	0.190532	0.0160214	0.0391042	0.0478261	0.0160316	0.891669
16	S16_1940726	1940726	0.194073	0.148198	0.0378418	0.0173913	0.0167346	0.815935
16	S16_1940746	1940746	0.194075	0.0607477	0.0378577	0	0.016741	0.815975
16	S16_1944433	1944433	0.194443	0.0420561	0.0377828	0.0173913	0.0167346	0.814375
16	S16_1944434	1944434	0.194443	0.176903	0.0372647	0.765217	0.0124859	1.09345
16	S16_1944458	1944458	0.194446	0.0320427	0.0373503	0.482609	0.0116371	1.16615
16	S16_1944480	1944480	0.194448	0.178238	0.035815	0.0217391	0.0186388	0.653121
16	S16_1944514	1944514	0.194451	0.0427236	0.0363165	0.0173913	0.0187841	0.65926
16	S16_1944560	1944560	0.194456	0.0667557	0.0363485	0	0.0189393	0.651915
16	S16_1986657	1986657	0.198666	0.0480641	0.0374756	0	0.0189324	0.682818
16	S16_2070738	2070738	0.207074	0.0233645	0.0370578	0	0.0189461	0.670879
16	S16_2070755	2070755	0.207075	0.0233645	0.0370578	0	0.0189461	0.670879
16	S16_2081079	2081079	0.208108	0.166889	0.0347227	0.0173913	0.018791	0.614017
16	S16_2090387	2090387	0.209039	0.164887	0.0347062	0.0173913	0.018791	0.613544
16	S16_2090503	2090503	0.20905	0.0640854	0.0348278	0.0173913	0.018791	0.617039
16	S16_2124472	2124472	0.212447	0.164887	0.0343852	0.0173913	0.0187959	0.603988
16	S16_2133263	2133263	0.213326	0.178238	0.033605	0.0173913	0.0187959	0.581038
16	S16_2133318	2133318	0.213332	0.0440587	0.0337737	0	0.0188211	0.584702
16	S16_2166602	2166602	0.21666	0.000667557	0.0303999	0.417391	0.0117711	0.948793
16	S16_2166613	2166613	0.216661	0.000667557	0.0303999	0.417391	0.0117711	0.948793
16	S16_2166619	2166619	0.216662	0.000667557	0.0303999	0.417391	0.0117711	0.948793
16	S16_2166861	2166861	0.216686	0.0100134	0.0303981	0	0.0152996	0.686554
16	S16_2168308	2168308	0.216831	0.0140187	0.0301757	0	0.0152936	0.679606
16	S16_2207197	2207197	0.22072	0.040721	0.0299129	0	0.015299	0.670501
16	S16_2238234	2238234	0.223823	0.0367156	0.0297246	0	0.0152913	0.664693
16	S16_2243808	2243808	0.224381	0.141522	0.0247861	0.13913	0.012476	0.686476
16	S16_2243913	2243913	0.224391	0.194259	0.02308	0.178261	0.0118816	0.663972
16	S16_2243922	2243922	0.224392	0.00267023	0.0230361	0.217391	0.00862461	0.982443
16	S16_2243941	2243941	0.224394	0.00267023	0.0230361	0.217391	0.00862461	0.982443
16	S16_2243945	2243945	0.224394	0.194259	0.0230469	0.178261	0.00911296	0.927836
16	S16_2287058	2287058	0.228706	0.124833	0.0248425	0.33913	0.00842647	1.08118
16	S16_2318389	2318389	0.231839	0.00267023	0.0277638	0.226087	0.0101269	1.00854
16	S16_2440210	2440210	0.244021	0.0367156	0.0268813	0	0.0114555	0.852965
16	S16_2461161	2461161	0.246116	0.00133511	0.0270737	0.247826	0.00949317	1.04799
16	S16_2512733	2512733	0.251273	0.166889	0.0236036	0.191304	0.00815526	1.06273
16	S16_2514672	2514672	0.251467	0.0260347	0.0236055	0	0.0086072	1.00888
16	S16_2514710	2514710	0.251471	0.192256	0.0212465	0.43913	0.00649792	1.18471
16	S16_2525018	2525018	0.252502	0.024032	0.0215582	0	0.00786424	1.00843
16	S16_2528745	2528745	0.252875	0.0380507	0.0214372	0.0173913	0.00772339	1.02088
16	S16_2528764	2528764	0.252876	0.0961282	0.0212111	0	0.00772482	1.01009
16	S16_2529257	2529257	0.252926	0.32777	0.0205731	0.721739	0.00637977	1.17085
16	S16_2529318	2529318	0.252932	0.00400534	0.0222172	0.191304	0.00743488	1.09468
16	S16_2529362	2529362	0.252936	0.034713	0.0222171	0.0173913	0.0095229	0.847163
16	S16_2529603	2529603	0.25296	0.0440587	0.0221696	0.0173913	0.0095229	0.845022
16	S16_2529606	2529606	0.252961	0.099466	0.0221599	0	0.0095229	0.844586
16	S16_2529607	2529607	0.252961	0.0440587	0.0225725	0.0173913	0.0095229	0.863033
16	S16_2561197	2561197	0.25612	0.0126836	0.0226851	0	0.00966931	0.85275
16	S16_2561209	2561209	0.256121	0.233645	0.0213508	0.743478	0.00860739	0.908467
16	S16_2622721	2622721	0.262272	0.0233645	0.0226375	0	0.0113087	0.694039
16	S16_2667901	2667901	0.26679	0.046729	0.0224093	0	0.0113625	0.67916
16	S16_2672074	2672074	0.267207	0.024032	0.0223442	0.00434783	0.0113103	0.680851
16	S16_2672091	2672091	0.267209	0.423899	0.0197374	0.256522	0.00888291	0.798386
16	S16_2672106	2672106	0.267211	0.195594	0.019954	0.0217391	0.00978211	0.712876
16	S16_2699363	2699363	0.269936	0.391856	0.0192994	0.66087	0.00794094	0.888042
16	S16_2699402	2699402	0.26994	0.195594	0.0195588	0.63913	0.00791703	0.90441
16	S16_2702181	2702181	0.270218	0.000667557	0.0206381	0.23913	0.0086241	0.872576
16	S16_2702200	2702200	0.27022	0.0493992	0.0205233	0.0217391	0.0119644	0.539624
16	S16_2811758	2811758	0.281176	0.0320427	0.0179439	0.278261	0.0106115	0.52531
16	S16_2839418	2839418	0.283942	0.246996	0.0180139	0.378261	0.0104797	0.5417
16	S16_7197181	7197181	0.719718	0.115487	0.0147868	0.508696	0.00855375	0.547361
16	S16_7703365	7703365	0.770336	0.00867824	0.0171049	0.213043	0.00925934	0.613735
16	S16_7708978	7708978	0.770898	0.503338	0.0157691	0.5	0.0079761	0.681602
16	S16_7723822	7723822	0.772382	0.447931	0.0161844	0.421739	0.0089884	0.58811
16	S16_7723906	7723906	0.772391	0.452603	0.0161957	0.426087	0.00902861	0.584347
16	S16_7775842	7775842	0.777584	0	0.0189573	0.169565	0.0112319	0.52343
16	S16_7909316	7909316	0.790932	0.00200267	0.0199287	0.113043	0.0113382	0.563983
16	S16_7909358	7909358	0.790936	0.0307076	0.0194142	0.117391	0.0104645	0.618012
16	S16_7977033	7977033	0.797703	0.00534045	0.0191941	0.378261	0.0074738	0.943198
16	S16_8000879	8000879	0.800088	0.0787717	0.0185124	0.604348	0.00796313	0.843619
16	S16_8123511	8123511	0.812351	0.0654206	0.0175038	0.169565	0.0101025	0.549635
17	S17_1158138	1158138	0.115814	0.135514	0.00682627	0.604348	0.0039676	0.542616
17	S17_1158324	1158324	0.115832	0.0420561	0.00724797	0.526087	0.00387943	0.625034
17	S17_1169350	1169350	0.116935	0.242323	0.00668183	0.313043	0.00368885	0.594077
17	S17_1169355	1169355	0.116935	0.242323	0.00668183	0.313043	0.00368885	0.594077
17	S17_1182708	1182708	0.118271	0.0720961	0.00788175	0.443478	0.00423554	0.621038
17	S17_1206410	1206410	0.120641	0	0.00898977	0.2	0.00491986	0.602807
17	S17_1238150	1238150	0.123815	0	0.00898977	0.156522	0.0050318	0.58031
17	S17_1241376	1241376	0.124138	0.0514019	0.00869843	0.617391	0.0048056	0.59336
17	S17_1241435	1241435	0.124144	0.0507343	0.00870149	0.617391	0.00479277	0.596386
17	S17_1241467	1241467	0.124147	0.0514019	0.00869374	0.617391	0.00479277	0.595495
17	S17_1244872	1244872	0.124487	0	0.00871319	0.117391	0.00451149	0.65821
17	S17_1245196	1245196	0.12452	0.131509	0.00796897	0.634783	0.00431737	0.612909
17	S17_1292206	1292206	0.129221	0.0554072	0.0113951	0.356522	0.0056899	0.694492
17	S17_1292230	1292230	0.129223	0.0534045	0.0114276	0.356522	0.0056899	0.697338
17	S17_1356293	1356293	0.135629	0.0640854	0.0113876	0.430435	0.00541575	0.743213
17	S17_1356368	1356368	0.135637	0.0620828	0.0113945	0.426087	0.00539695	0.7473
17	S17_1378312	1378312	0.137831	0.000667557	0.0115567	0.073913	0.0054584	0.750107
17	S17_1378793	1378793	0.137879	0.223632	0.00663071	0.291304	0.00402933	0.498113
17	S17_1378805	1378805	0.13788	0.438585	0.00714128	0.521739	0.00393271	0.596564
17	S17_1382980	1382980	0.138298	0.0373832	0.0103668	0.33913	0.00383685	0.993953
17	S17_1389151	1389151	0.138915	0.040721	0.0103404	0.521739	0.00387179	0.982342
17	S17_1389246	1389246	0.138925	0.0934579	0.0100744	0.852174	0.00383564	0.965661
17	S17_1396217	1396217	0.139622	0.0400534	0.0105108	0.504348	0.00397031	0.973561
17	S17_1396235	1396235	0.139624	0	0.0105933	0.0956522	0.00421557	0.92144
17	S17_1396303	1396303	0.13963	0.0427236	0.0105657	0.456522	0.00430366	0.89815
17	S17_1422235	1422235	0.142224	0.0320427	0.0106375	0.491304	0.00451168	0.857713
17	S17_1446398	1446398	0.14464	0.0260347	0.0105324	0.16087	0.00508669	0.727834
17	S17_1446437	1446437	0.144644	0.0881175	0.0101039	0.534783	0.00393638	0.942661
17	S17_1446451	1446451	0.144645	0.0740988	0.010022	0	0.00483516	0.728866
17	S17_1452176	1452176	0.145218	0.32777	0.00828973	0.773913	0.00393129	0.746049
17	S17_1452205	1452205	0.145221	0.232977	0.00918153	0.608696	0.00371296	0.905364
17	S17_1475038	1475038	0.147504	0	0.0110206	0.156522	0.00482271	0.826434
17	S17_1475572	1475572	0.147557	0.0106809	0.0109668	0.252174	0.00499508	0.78642
17	S17_1494563	1494563	0.149456	0.0493992	0.0107432	0.378261	0.00615331	0.55728
17	S17_2538846	2538846	0.253885	0.157543	0.0105019	0.530435	0.00537939	0.668978
17	S17_2737103	2737103	0.27371	0.00934579	0.011749	0.321739	0.00619423	0.640154
17	S17_3477354	3477354	0.347735	0.00400534	0.010385	0.378261	0.00431295	0.878736
17	S17_3477359	3477359	0.347736	0.00400534	0.010385	0.378261	0.00431295	0.878736
17	S17_3479433	3479433	0.347943	0.0607477	0.0104094	0.443478	0.00449343	0.840095
17	S17_3479458	3479458	0.347946	0.0614152	0.0105212	0.452174	0.0045109	0.846893
17	S17_3479460	3479460	0.347946	0.0273698	0.0108876	0	0.00536006	0.708649
17	S17_3479505	3479505	0.34795	0	0.0108852	0.273913	0.00482084	0.814457
17	S17_3497554	3497554	0.349755	0	0.0108852	0.330435	0.004934	0.791256
17	S17_3497558	3497558	0.349756	0	0.0108852	0.330435	0.004934	0.791256
17	S17_3499352	3499352	0.349935	0.0400534	0.0105239	0.0521739	0.00638914	0.499051
17	S17_3499384	3499384	0.349938	0.0400534	0.011964	0.0521739	0.00638916	0.627299
17	S17_3499396	3499396	0.34994	0.0594126	0.0124085	0.00434783	0.00675765	0.607706
17	S17_3538736	3538736	0.353874	0.0293725	0.0130371	0.617391	0.00538075	0.884973
17	S17_3549618	3549618	0.354962	0.0273698	0.0133773	0	0.00764151	0.559965
17	S17_3592644	3592644	0.359264	0.113485	0.0125463	0.0217391	0.00750354	0.514054
17	S17_3592663	3592663	0.359266	0	0.0143548	0.117391	0.00652127	0.789016
17	S17_3665587	3665587	0.366559	0.0340454	0.0139312	0.417391	0.00488426	1.04811
17	S17_3687480	3687480	0.368748	0.0046729	0.0140091	0.434783	0.00400654	1.25178
17	S17_3713902	3713902	0.37139	0.0333778	0.0138933	0.465217	0.00367239	1.33056
17	S17_3713923	3713923	0.371392	0.12016	0.0118739	0	0.0051735	0.830791
17	S17_3738669	3738669	0.373867	0.00400534	0.0121592	0.0956522	0.00467882	0.955041
17	S17_3738673	3738673	0.373867	0.0427236	0.011239	0	0.00492293	0.825486
17	S17_3738689	3738689	0.373869	0.116822	0.0107863	0	0.00487777	0.793589
17	S17_3738690	3738690	0.373869	0.0714286	0.00931603	0	0.00487777	0.647048
17	S17_3738702	3738702	0.37387	0.0874499	0.00938295	0	0.00487777	0.654205
17	S17_3739946	3739946	0.373995	0.37984	0.00515148	0.465217	0.00309199	0.51047
17	S17_3740021	3740021	0.374002	0.101469	0.00526623	0	0.00315029	0.513819
17	S17_3740039	3740039	0.374004	0.364486	0.00555237	0.465217	0.00310367	0.581638
17	S17_3740048	3740048	0.374005	0.0280374	0.00816151	0.0956522	0.00384274	0.753243
17	S17_3740051	3740051	0.374005	0.000667557	0.00817748	0.217391	0.00398437	0.719005
17	S17_3790245	3790245	0.379024	0.00934579	0.00980447	0.830435	0.00586478	0.513873
17	S17_3796659	3796659	0.379666	0.00734312	0.00980615	0.0608696	0.00549987	0.578284
17	S17_3796695	3796695	0.379669	0.00934579	0.00980495	0.830435	0.0057557	0.532697
17	S17_3796701	3796701	0.37967	0	0.0098785	0.0956522	0.00602719	0.49408
17	S17_3816121	3816121	0.381612	0	0.00961859	0.230435	0.00488116	0.678315
17	S17_4109145	4109145	0.410915	0.227637	0.00736413	0.256522	0.00443581	0.506911
17	S17_4126425	4126425	0.412643	0.052737	0.00761805	0.426087	0.00409607	0.620493
17	S17_4126434	4126434	0.412643	0.052737	0.00761805	0.426087	0.00409607	0.620493
17	S17_4126435	4126435	0.412643	0.0133511	0.00763206	0.478261	0.00398003	0.651069
17	S17_4473273	4473273	0.447327	0.0360481	0.00693982	0.604348	0.0031485	0.790351
17	S17_4473309	4473309	0.447331	0.0273698	0.00694228	0.5	0.00293348	0.86144
17	S17_4474070	4474070	0.447407	0.00734312	0.00697555	0.186957	0.00311999	0.804582
17	S17_4474087	4474087	0.447409	0.0674232	0.00673684	0.347826	0.00356697	0.635874
17	S17_4796332	4796332	0.479633	0.0273698	0.00675312	0.26087	0.00397872	0.529044
17	S17_7549846	7549846	0.754985	0.0146862	0.0126582	0.547826	0.00553158	0.827834
17	S17_7620082	7620082	0.762008	0.0160214	0.0126094	0.234783	0.00566978	0.799294
17	S17_7620109	7620109	0.762011	0.0160214	0.0126094	0.234783	0.00566978	0.799294
17	S17_7674918	7674918	0.767492	0	0.0128201	0.234783	0.00593668	0.76986
17	S17_7674937	7674937	0.767494	0.0100134	0.0126919	0.143478	0.00719926	0.566984
17	S17_7706453	7706453	0.770645	0	0.0117185	0.278261	0.00690638	0.528726
17	S17_8896469	8896469	0.889647	0.000667557	0.00833354	0.269565	0.00509502	0.492025
17	S17_14497239	14497239	1.44972	0.14486	0.016317	0.430435	0.00895505	0.59999
17	S17_16320130	16320130	1.63201	0.0113485	0.0143488	0.16087	0.00862169	0.509383
17	S17_16332286	16332286	1.63323	0.0700935	0.0135252	0.46087	0.00667634	0.705988
17	S17_17509340	17509340	1.75093	0.100134	0.0150123	0.656522	0.0091377	0.49646
17	S17_17509416	17509416	1.75094	0.099466	0.0150081	0.63913	0.00894371	0.517638
17	S17_17795306	17795306	1.77953	0.159546	0.0129987	0.491304	0.00709784	0.605057
17	S17_17795319	17795319	1.77953	0.0153538	0.0133279	0	0.00765364	0.554682
17	S17_17795572	17795572	1.77956	0.106809	0.0124	0.343478	0.00566559	0.783284
17	S17_17795649	17795649	1.77956	0.148865	0.0121515	0.617391	0.00608074	0.692325
17	S17_17966098	17966098	1.79661	0.0186916	0.0133363	0.126087	0.0074431	0.583201
17	S17_18065784	18065784	1.80658	0.0186916	0.0131418	0.00869565	0.00771499	0.53263
17	S17_18065800	18065800	1.80658	0.118158	0.0125683	0.443478	0.0053305	0.857734
17	S17_19521707	19521707	1.95217	0.264352	0.00599075	0.408696	0.00333455	0.585878
17	S17_19521724	19521724	1.95217	0.15287	0.00728781	0.317391	0.00350119	0.733101
17	S17_19521745	19521745	1.95217	0.0747664	0.00976998	0.173913	0.00561572	0.553745
17	S17_21482270	21482270	2.14823	0.00734312	0.0135502	0.0956522	0.00795428	0.532695
17	S17_21482271	21482271	2.14823	0.0300401	0.0136995	0.195652	0.00767727	0.579093
17	S17_21504341	21504341	2.15043	0.0781041	0.013755	0.130435	0.00825707	0.510336
17	S17_21561873	21561873	2.15619	0.0547397	0.0139663	0.169565	0.00821697	0.530443
17	S17_21581782	21581782	2.15818	0.0700935	0.0144108	0.247826	0.007415	0.66447
17	S17_21755611	21755611	2.17556	0.0507343	0.0125088	0.4	0.00632162	0.682454
17	S17_21755642	21755642	2.17556	0.0393858	0.0127137	0.386957	0.00706985	0.586839
17	S17_21755644	21755644	2.17556	0.0393858	0.0127137	0.386957	0.00706985	0.586839
17	S17_21780357	21780357	2.17804	0.0106809	0.016006	0.273913	0.00701096	0.825486
17	S17_21780364	21780364	2.17804	0.0640854	0.0159422	0.234783	0.00935356	0.533212
17	S17_22060565	22060565	2.20606	0.0206943	0.0165017	0.465217	0.0076703	0.766105
17	S17_22060576	22060576	2.20606	0.0206943	0.0165017	0.443478	0.00732497	0.812172
17	S17_22110177	22110177	2.21102	0.118158	0.0155854	0.46087	0.00761654	0.716015
17	S17_22110178	22110178	2.21102	0.0200267	0.0155787	0.13913	0.00725309	0.764479
17	S17_22110551	22110551	2.21106	0.0427236	0.0153505	0	0.00839158	0.603917
17	S17_22113164	22113164	2.21132	0.12016	0.015786	0.46087	0.00831055	0.641597
17	S17_22131520	22131520	2.21315	0.0153538	0.0156968	0.486957	0.00814749	0.655747
17	S17_22131529	22131529	2.21315	0.12016	0.0156898	0.456522	0.00850178	0.612739
17	S17_22181475	22181475	2.21815	0.106809	0.0159972	0.465217	0.00861683	0.618699
17	S17_22393289	22393289	2.23933	0.0420561	0.0132758	0.456522	0.00796065	0.511431
17	S17_22393315	22393315	2.23933	0.0620828	0.0133163	0.447826	0.00790798	0.521116
17	S17_23271148	23271148	2.32711	0.0507343	0.0137077	0.495652	0.00796758	0.542578
17	S17_24698840	24698840	2.46988	0.0353805	0.015516	0.343478	0.00731102	0.75249
17	S17_24700373	24700373	2.47004	0.0133511	0.0156358	0.26087	0.00914324	0.536546
17	S17_24964447	24964447	2.49644	0.154206	0.0138926	0.217391	0.00811694	0.537404
17	S17_24998237	24998237	2.49982	0.058745	0.0157705	0.278261	0.0072834	0.772543
17	S17_25006343	25006343	2.50063	0.0580774	0.0155357	0.534783	0.0067249	0.837323
17	S17_25043432	25043432	2.50434	0.0787717	0.0154591	0.382609	0.00647668	0.86999
17	S17_25043473	25043473	2.50435	0.0954606	0.0154335	0.734783	0.00729986	0.748686
17	S17_25091743	25091743	2.50917	0.323765	0.012765	0.721739	0.0073197	0.556141
17	S17_25091749	25091749	2.50917	0.0126836	0.0164386	0.0695652	0.00945141	0.553468
17	S17_25366760	25366760	2.53668	0.0146862	0.0156578	0.273913	0.00801556	0.669586
17	S17_25366868	25366868	2.53669	0.000667557	0.0155555	0.23913	0.00919866	0.525357
17	S17_29694492	29694492	2.96945	0.0507343	0.0033273	0.373913	0.00180982	0.60893
17	S17_29708666	29708666	2.97087	0.0453939	0.00348927	0.234783	0.0021	0.507757
17	S17_34703022	34703022	3.4703	0.0834446	0.00415603	0.330435	0.00253645	0.493798
