# Supplementary material for: Genomic consequences of apple improvement
Source: Hortic Res. 2021 Jan 1;8:9. doi: 10.1038/s41438-020-00441-7 (PMC7775473; doi:10.1038/s41438-020-00441-7)
Supplement: Supplementary file 3 — Supplementary Tables - zipped [file 41438_2020_441_MOESM3_ESM.zip › supp tables/TableS5.txt]

chr	pos	minor_allele	major_allele	maf_domestica	maf_sieversii	fst_domestica_sieversii	xpehh_domestica_sieversii
1	22320340	G	C	0.002003	0.4043	0.705209432879661	0.509767
1	22370291	A	G	0.001335	0.5087	0.788844295031974	0.621478
1	27467736	A	G	0.0227	0.3783	0.555382484929234	0.888456
1	27557053	T	G	0	0.2565	0.564072281702686	1.18416
1	27659469	C	T	0.004005	0.3783	0.668067121639888	1.18573
1	27818456	C	T	0.02737	0.4783	0.643347795870345	1.20951
1	27833117	C	T	0.02603	0.3826	0.542983584523494	1.23047
1	28556632	T	C	0.008678	0.3435	0.598988626944589	0.795299
1	28706307	T	C	0.0006676	0.387	0.698639976275238	0.847835
1	28826264	A	G	0.03071	0.4043	0.546303625004759	0.83242
1	29940511	T	C	0.05741	0.7	0.733688991307398	0.571325
1	31004232	A	C	0	0.3652	0.683406030016822	1.00317
1	32179591	A	G	0.001335	0.6435	0.866689968456741	0.527356
2	4843659	A	C	0	0.287	0.601587800375097	0.615814
2	16484913	G	A	0	0.2435	0.546934138119711	0.753076
2	18483314	G	T	0.00267	0.5652	0.818655586144594	0.646937
2	30948269	A	T	0.01268	0.3696	0.603068097490544	0.541702
2	35865938	T	C	0.02136	0.5	0.690033413422624	0.53324
2	37018265	A	G	0.01936	0.3957	0.594237855045201	0.496004
3	661642	C	T	0.01535	0.3261	0.532294350085974	0.986972
3	1322518	C	T	0.0988	0.6522	0.58744933023207	0.539014
3	1375789	T	C	0.04606	0.5087	0.599625469061153	0.716327
3	1830762	A	G	0	0.2913	0.606595325569794	0.564322
3	4096520	C	G	0.007343	0.4348	0.700440635828415	0.648882
3	5566444	G	A	0.0006676	0.2435	0.539779483074964	0.715865
3	5632641	A	C	0.002003	0.5304	0.799926208619381	0.527582
3	12676911	A	G	0	0.3652	0.683406030016822	0.546397
3	13277226	A	G	0.006008	0.3435	0.617746181385029	0.614727
3	13547622	T	C	0.00534	0.2739	0.536724023775772	0.696868
3	13592729	T	G	0.01135	0.5565	0.77711614681046	0.573947
3	13592776	C	A	0.03138	0.5739	0.713951969936094	0.620204
3	15392728	G	A	0.008011	0.4435	0.70445061210947	0.538469
3	15392749	A	C	0.008011	0.4435	0.70445061210947	0.538469
3	15426808	A	G	0.007343	0.4565	0.719194399633999	0.539888
3	23723677	G	T	0.04673	0.5478	0.636536005457686	0.800598
3	23915398	A	G	0.02003	0.5522	0.73912027101853	0.75523
3	35250095	G	A	0.004673	0.3565	0.641345008959349	0.57177
4	31317290	A	G	0	0.3174	0.635630709894062	0.808048
4	31366653	G	A	0	0.3957	0.710741905792859	0.939116
4	31377895	G	A	0.01402	0.3826	0.609689885317559	0.979969
4	32142219	C	G	0.05207	0.5826	0.65158901804959	1.06662
5	23663128	T	C	0.01268	0.3826	0.617671121790972	0.520954
5	30307314	T	C	0.009346	0.3478	0.599441404390746	0.520771
5	30307386	T	C	0.006008	0.3783	0.654848312848613	0.544477
5	30404440	A	G	0.02804	0.4	0.554143696335283	0.747069
5	30411702	C	T	0.02069	0.5087	0.700600690056954	0.802096
5	30411744	G	A	0.02136	0.5304	0.716241489045212	0.774099
5	31344548	G	A	0	0.2826	0.596394711481798	0.671011
5	31407494	A	G	0.07477	0.7696	0.742633769786948	0.625413
5	47073797	C	T	0.02804	0.5391	0.697032229913097	0.731369
5	47074337	T	C	0.1529	0.7565	0.570741348286541	0.667826
5	47075714	C	T	0.1502	0.7609	0.579942960345556	0.671813
5	47075768	C	T	0.1442	0.7435	0.575312599566622	0.684454
5	47083476	C	G	0.2417	0.9304	0.585702925627739	0.620627
5	47084300	C	T	0.0227	0.5	0.684229463549174	0.742546
5	47093271	A	G	0.0247	0.4957	0.671669156085175	0.747657
5	47161737	C	T	0.1182	0.8957	0.746033525097815	0.561997
5	47161783	T	C	0.1195	0.8174	0.686506325571043	0.665889
5	47176196	A	G	0.02403	0.6609	0.801565827129721	0.667712
6	1880328	A	C	0	0.3304	0.649276623255818	0.60629
6	2681895	C	G	0.01135	0.6174	0.816750832238686	0.533765
6	4126229	C	A	0.02737	0.4391	0.602427295681964	0.498055
6	5156751	C	T	0.00534	0.2913	0.559941018697066	0.852239
6	5156793	C	T	0.008678	0.3391	0.59381294200245	0.830887
6	24473850	G	A	0.02737	0.4522	0.616540987552338	0.646951
6	25023818	T	G	0	0.3565	0.675183431181695	0.495414
6	26773883	A	G	0.05007	0.6478	0.713653896507617	0.570821
6	26774307	T	G	0.00534	0.3652	0.645843260813189	0.747298
6	28967914	C	A	0	0.3391	0.658126410446906	0.510408
6	29408867	T	G	0.07009	0.587	0.60045745568736	0.524966
6	32073292	G	T	0	0.2826	0.596394711481798	0.51929
6	32091028	C	A	0	0.3304	0.649276623255818	0.556268
6	32456340	C	T	0.008011	0.3261	0.582951415103192	0.50709
6	33906770	T	C	0	0.4783	0.774813897792565	0.56432
7	1882307	G	A	0	0.2348	0.535048040666557	0.532001
7	20497057	T	C	0.002003	0.3	0.598982631288697	0.678132
7	21667295	T	A	0	0.3304	0.649276623255818	0.811944
7	22388941	A	G	0.001335	0.3217	0.629218749784032	0.710522
7	22549054	T	C	0	0.3348	0.653779980366606	0.845675
7	22758368	C	T	0	0.3087	0.626203171796881	0.53043
7	24347714	A	G	0.03471	0.4478	0.578952586733285	0.535573
7	25531670	T	C	0	0.2783	0.591250738089082	0.696534
7	26703120	C	T	0	0.2957	0.611651570808035	0.767287
7	26755088	A	G	0.03405	0.6174	0.739250714909718	0.540992
7	27723173	T	C	0	0.2348	0.535048040666557	0.725455
7	28287321	G	A	0.0006676	0.4304	0.73527835529573	0.574386
7	30855693	A	C	0.07543	0.6783	0.669747922420272	0.566746
7	30910899	A	G	0.08879	0.6957	0.651679285288159	0.600085
7	30940424	C	G	0.004673	0.7652	0.911825742380296	0.604287
7	30940446	G	A	0.01469	0.7652	0.885298667969963	0.605615
8	14623323	A	T	0.00267	0.3565	0.655601492432805	0.56597
8	14623327	A	C	0.00267	0.3565	0.655601492432805	0.56597
8	22944915	T	C	0.01602	0.3391	0.545035160991315	0.610607
8	30691490	A	C	0.1048	0.7391	0.652513126451339	0.563548
8	30691499	T	C	0.004005	0.3826	0.672251105015482	0.642046
8	30972154	C	T	0.04339	0.5304	0.631415536386904	0.575898
9	13348056	T	C	0.006676	0.3609	0.632216598977141	0.518643
9	15956872	A	T	0	0.4217	0.732365582990337	0.782555
9	16311858	C	T	0	0.2913	0.606595325569794	0.671698
9	28160248	T	C	0	0.3783	0.69542280789178	0.515225
9	33008009	G	T	0.01135	0.3826	0.625707442892272	0.5436
9	33016500	C	T	0.002003	0.2522	0.537982204574566	0.607586
9	35126247	C	A	0	0.2348	0.535048040666557	0.823346
9	35416232	G	C	0.1248	0.7	0.57390079950368	0.547749
9	35416249	G	A	0.1248	0.7	0.57390079950368	0.547749
9	35868399	A	G	0.07477	0.6391	0.636877671991435	1.06364
9	35952460	T	C	0.04072	0.4652	0.573211671280185	0.917553
9	36694136	A	G	0.03338	0.6217	0.744680412214472	0.776123
9	36748768	A	T	0.0227	0.4043	0.586354947440833	0.839791
10	7848589	T	C	0.009346	0.5174	0.757562803941164	0.755168
10	8528759	T	C	0.02003	0.4826	0.680155804391921	0.619594
10	8528828	T	C	0.01936	0.4783	0.679253697158949	0.621553
10	8532729	C	A	0.004005	0.3609	0.650611543243499	0.725521
10	8635498	C	T	0	0.4739	0.771719988959162	0.977558
10	8635514	T	C	0.0781	0.8435	0.785347025378875	0.658677
10	8791063	A	G	0.1709	0.8565	0.627733096362046	0.529669
10	8791079	C	A	0.1709	0.8565	0.627733096362046	0.529669
10	8797377	G	C	0.03605	0.5	0.628984058858835	0.680978
10	9792355	C	G	0.0006676	0.2609	0.562973288765062	0.493867
10	12018160	C	A	0.00267	0.2783	0.566341704053166	0.518258
10	27554233	G	C	0	0.2609	0.569710965872415	0.88585
10	28382458	T	C	0.001335	0.2696	0.567639536962315	1.08322
10	32216211	A	G	0	0.2739	0.585915174035985	0.849892
10	32283140	C	G	0.03004	0.4261	0.575322237027192	0.898573
10	32284008	G	A	0.0267	0.5696	0.727441761729335	0.841122
11	809236	C	T	0	0.3478	0.666759389468716	0.763229
11	926318	G	A	0.002003	0.287	0.583298941898223	0.979715
11	926339	C	T	0.002003	0.4609	0.751382155168212	1.17073
11	942946	A	G	0.04873	0.5652	0.646307277548712	0.802356
11	2606440	C	T	0.0721	0.6348	0.640219286665634	0.504935
11	3409143	C	A	0.01402	0.3304	0.546701567556718	0.510928
11	3438032	C	T	0.1989	0.8087	0.539059093840219	0.699605
11	3438033	G	T	0.1989	0.8087	0.539059093840219	0.699605
11	3438041	G	A	0.1989	0.8087	0.539059093840219	0.752656
11	4185934	G	T	0.1983	0.8348	0.564281308432862	0.51662
11	4943549	C	T	0	0.2391	0.540965749453843	0.647766
11	8337189	C	T	0	0.5174	0.800948194312018	0.702663
11	8337740	G	C	0	0.513	0.798123820985903	0.706771
11	8347591	A	G	0	0.6043	0.851461524261762	0.765204
11	16999443	G	T	0.00534	0.6783	0.870539122045212	0.650209
11	17574858	A	G	0	0.3783	0.69542280789178	0.738954
11	17574881	A	G	0	0.3783	0.69542280789178	0.738954
11	17574912	G	A	0	0.3826	0.699275126499253	0.74043
12	17781310	A	G	0.03471	0.6261	0.743700061838167	0.597052
12	17845489	T	C	0.0006676	0.3304	0.643904043080638	0.777817
12	17862628	C	T	0.04473	0.6739	0.748914118468424	0.542785
12	18743898	G	A	0.06475	0.5565	0.585851107229268	0.719119
12	20164605	C	G	0.006676	0.2826	0.537253806951216	0.635661
12	22263606	A	G	0.07877	0.6391	0.626146165532065	0.499494
12	22342952	A	G	0.004005	0.3783	0.668067121639888	0.641982
12	25265680	T	C	0	0.3043	0.621341541876249	0.870708
12	25282362	T	C	0.02603	0.3826	0.542983584523494	0.797995
12	25282369	T	A	0.0267	0.5652	0.723915509090693	0.679845
12	26434214	A	G	0.01802	0.4478	0.656549770926985	0.917652
12	26498154	G	A	0.02069	0.4391	0.634549538936159	0.941143
12	26930825	T	C	0.06475	0.5261	0.553588426460816	0.658652
12	26930844	A	C	0.06409	0.5261	0.555737958353045	0.7248
12	26930858	A	G	0.06609	0.5261	0.549247296025701	0.723096
12	26930888	A	G	0.06075	0.813	0.802206415903189	0.510889
12	27092635	G	A	0.08611	0.6522	0.619183302509447	0.506828
12	27236344	A	T	0.02069	0.4783	0.673154034932054	0.499577
13	917006	T	G	0.003338	0.5043	0.776145842691503	0.611352
13	9839648	G	C	0.006676	0.3435	0.612990209708907	0.558833
13	14286707	T	G	0.01402	0.3261	0.541086207049658	0.51986
13	14342658	G	C	0	0.3348	0.653779980366606	0.544753
13	14425974	C	G	0	0.3043	0.621341541876249	0.514941
13	35622563	A	T	0	0.2478	0.552683726288077	0.521263
14	4633833	A	G	0.001335	0.2826	0.583950430901219	0.497094
14	25976079	A	G	0.009346	0.3565	0.609453007121895	0.604316
14	25992444	C	A	0.004005	0.2826	0.560010640574794	0.592294
14	28255980	G	A	0.0006676	0.4435	0.745556495912568	0.714817
15	630828	T	C	0.1135	0.6478	0.547894746723839	0.569213
15	847688	G	A	0.03538	0.4348	0.561112527923154	0.617547
15	1148402	C	T	0.003338	0.3609	0.65530091875722	0.763634
15	1838354	C	T	0	0.3348	0.653779980366606	1.00364
15	2396933	C	T	0.1916	0.8957	0.627889376282277	0.662744
15	2936546	C	T	0.0968	0.687	0.624883385213011	1.57226
15	3022367	C	T	0.06208	0.6348	0.66821861145081	1.63655
15	3140476	G	A	0.0006676	0.5087	0.792082782062322	1.57491
15	3144258	A	T	0.06142	0.5391	0.578370021760548	1.56916
15	3147670	A	G	0.00534	0.5435	0.793598257205512	1.56431
15	3147682	C	A	0.06008	0.5478	0.591779749578009	1.56395
15	3320819	T	C	0.06809	0.5391	0.557010025446739	1.53651
15	3568426	G	A	0	0.287	0.601587800375097	1.59147
15	3576763	G	A	0	0.6913	0.893687129708625	1.57499
15	3657143	G	A	0.1228	0.7826	0.65201127330686	1.16096
15	4272593	G	A	0.003338	0.3565	0.650806457251807	0.673804
15	4614083	T	C	0.002003	0.4435	0.737891742177751	0.640486
15	11011506	A	C	0	0.3435	0.662519109379658	0.611603
15	11290848	G	A	0.01001	0.6	0.81096091959875	0.66757
15	11290873	G	A	0.01001	0.6	0.81096091959875	0.66757
15	13905433	A	T	0.01736	0.4609	0.6724313729175	0.601001
15	13905459	C	A	0	0.2478	0.552683726288077	0.60781
15	14787171	C	G	0.09079	0.6435	0.599035249139713	0.524295
15	15554089	A	G	0	0.3304	0.649276623255818	0.507736
15	17484493	A	G	0.008011	0.3174	0.572213007597615	0.821785
15	17823188	G	C	0	0.2435	0.546934138119711	0.526364
15	18693993	A	G	0.0006676	0.5696	0.829623598513432	0.74846
15	19012345	A	G	0	0.5348	0.811845934716445	0.76882
15	19031779	A	T	0.08545	0.7348	0.692104597926446	0.640842
15	19971964	A	T	0.1395	0.787	0.623575426664805	0.523104
15	20173449	A	G	0	0.513	0.798123820985903	0.512216
15	20879384	T	C	0.002003	0.3696	0.673296260197441	0.526696
15	20892887	T	C	0.001335	0.4913	0.776980403342741	0.58824
15	43340395	A	G	0.00534	0.5348	0.787803829571965	0.605164
15	43457420	A	G	0	0.2435	0.546934138119711	0.52724
15	48547517	A	T	0.006008	0.4348	0.707928809954363	0.510769
15	48547520	A	G	0.006008	0.4696	0.736888998022072	0.521067
15	53430559	A	G	0.006676	0.3435	0.612990209708907	0.543739
16	999146	G	C	0.00267	0.3652	0.664317750758839	0.736911
16	1317217	T	A	0.2797	0.9565	0.559287187214366	0.883372
16	1408162	G	A	0.1442	0.9043	0.708889035326089	1.04314
16	1429400	G	C	0.1389	0.7826	0.620883919536804	1.19681
16	1429432	G	C	0.1348	0.7696	0.617369727338148	1.2125
16	1482833	T	A	0.00534	0.287	0.554321949723406	1.68259
16	1487206	T	C	0.1582	0.9087	0.689818667220866	1.34318
16	1508924	T	G	0.1522	0.7348	0.55149528056955	1.24424
16	1588637	G	A	0.1308	0.7478	0.605848786872436	1.23353
16	1944434	T	A	0.1769	0.7652	0.535026093778472	1.09345
16	1944458	A	C	0.03204	0.4826	0.627709801554176	1.16615
16	2166602	A	G	0.0006676	0.4174	0.72473474188016	0.948793
16	2166613	A	G	0.0006676	0.4174	0.72473474188016	0.948793
16	2166619	G	A	0.0006676	0.4174	0.72473474188016	0.948793
16	2461161	T	A	0.001335	0.2478	0.538703502571882	1.04799
16	2702181	A	G	0.0006676	0.2391	0.533699957262151	0.872576
16	7977033	G	A	0.00534	0.3783	0.659223465343055	0.943198
16	8000879	G	A	0.07877	0.6043	0.592762389565554	0.843619
17	1158324	C	A	0.04206	0.5261	0.632034948140806	0.625034
17	1241376	A	C	0.0514	0.6174	0.684601852203755	0.59336
17	1241435	A	G	0.05073	0.6174	0.686643441648448	0.596386
17	1241467	G	A	0.0514	0.6174	0.684601852203755	0.595495
17	1389151	T	G	0.04072	0.5217	0.632655056775627	0.982342
17	1389246	T	C	0.09346	0.8522	0.761200060183538	0.965661
17	1396217	T	G	0.04005	0.5043	0.617714415914391	0.973561
17	1396303	A	T	0.04272	0.4565	0.555201300417007	0.89815
17	1422235	T	A	0.03204	0.4913	0.636494131671587	0.857713
17	2737103	G	T	0.009346	0.3217	0.567834612389584	0.640154
17	3477354	T	A	0.004005	0.3783	0.668067121639888	0.878736
17	3477359	G	A	0.004005	0.3783	0.668067121639888	0.878736
17	3479505	C	T	0	0.2739	0.585915174035985	0.814457
17	3497554	T	C	0	0.3304	0.649276623255818	0.791256
17	3497558	G	T	0	0.3304	0.649276623255818	0.791256
17	3538736	C	T	0.02937	0.6174	0.754650260524802	0.884973
17	3665587	G	C	0.03405	0.4174	0.546482514361384	1.04811
17	3687480	G	C	0.004673	0.4348	0.71550404276777	1.25178
17	3713902	C	T	0.03338	0.4652	0.603828002575948	1.33056
17	3790245	T	A	0.009346	0.8304	0.926371758417256	0.513873
17	3796695	A	G	0.009346	0.8304	0.926371758417256	0.532697
17	4126435	G	A	0.01335	0.4783	0.707531077238352	0.651069
17	4473273	C	T	0.03605	0.6043	0.722478844025926	0.790351
17	4473309	A	G	0.02737	0.5	0.66437999013999	0.86144
17	7549846	T	A	0.01469	0.5478	0.757209733907847	0.827834
17	7674918	C	T	0	0.2348	0.535048040666557	0.76986
17	7706453	G	C	0	0.2783	0.591250738089082	0.528726
17	8896469	A	G	0.0006676	0.2696	0.574087235632481	0.492025
17	17509340	T	C	0.1001	0.6565	0.588437005582186	0.49646
17	17509416	T	C	0.09947	0.6391	0.572964464737822	0.517638
17	22060565	G	C	0.02069	0.4652	0.660674743100013	0.766105
17	22060576	T	G	0.02069	0.4435	0.639076029323916	0.812172
17	22131520	A	G	0.01535	0.487	0.705603932990025	0.655747
17	22393289	G	C	0.04206	0.4565	0.557885277523833	0.511431
17	23271148	T	C	0.05073	0.4957	0.568523545651087	0.542578
17	25006343	T	C	0.05808	0.5348	0.584856175152694	0.837323
17	25043473	A	G	0.09546	0.7348	0.669453740344336	0.748686
17	25366868	A	G	0.0006676	0.2391	0.533699957262151	0.525357
