# Supplementary material for: Genomic consequences of apple improvement
Source: Hortic Res. 2021 Jan 1;8:9. doi: 10.1038/s41438-020-00441-7 (PMC7775473; doi:10.1038/s41438-020-00441-7)
Supplement: Supplementary file 3 — Supplementary Tables - zipped [file 41438_2020_441_MOESM3_ESM.zip › supp tables/TableS6.txt]

snp_chr	snp_pos	snp_pos_minus_50kb	snp_pos_plus_50kb	overlapping_mrna	mrna_chr	mrna_start	mrna_end	go_term	go_id
1	22320340	22270340	22370340	MD01G1110500	1	22315391	22317690	integral to membrane	GO:0016021
1	22320340	22270340	22370340	MD01G1110800	1	22349174	22356483	DNA binding	GO:0003677
1	22320340	22270340	22370340	MD01G1110100	1	22283976	22286706	oxidation-reduction process; oxidoreductase activity; zinc ion binding	GO:0008270; GO:0016491; GO:0055114
1	22320340	22270340	22370340	MD01G1110600	1	22318371	22319648
1	22320340	22270340	22370340	MD01G1111000	1	22361673	22364523	catalytic activity; transcription factor TFIIF complex; transcription from RNA polymerase II promoter; transcription initiation from RNA polymerase II promoter	GO:0003824; GO:0005674; GO:0006366; GO:0006367
1	22320340	22270340	22370340	MD01G1110200	1	22296318	22296715
1	22320340	22270340	22370340	MD01G1110700	1	22319798	22325292	proteolysis; serine-type carboxypeptidase activity	GO:0004185; GO:0006508
1	22320340	22270340	22370340	MD01G1110000	1	22277318	22280523	metal ion binding; nucleic acid binding	GO:0003676; GO:0046872
1	22320340	22270340	22370340	MD01G1110900	1	22357383	22359641
1	22320340	22270340	22370340	MD01G1110400	1	22310794	22313309
1	22320340	22270340	22370340	MD01G1110300	1	22309123	22310504
1	22370291	22320291	22420291	MD01G1111200	1	22373564	22382370	cell growth; cellular response to extracellular stimulus; nucleus; protein sumoylation; SUMO ligase activity; zinc ion binding	GO:0005634; GO:0008270; GO:0016049; GO:0016925; GO:0019789; GO:0031668
1	22370291	22320291	22420291	MD01G1111100	1	22365151	22370674	syntaxin binding	GO:0019905
1	22370291	22320291	22420291	MD01G1111300	1	22383221	22386660	nucleus; protein binding; regulation of transcription, DNA-dependent	GO:0005515; GO:0005634; GO:0006355
1	27467736	27417736	27517736	MD01G1172800	1	27476194	27479142	protein binding	GO:0005515
1	27467736	27417736	27517736	MD01G1172600	1	27464216	27467383	protein binding	GO:0005515
1	27467736	27417736	27517736	MD01G1172300	1	27441115	27442945	protein binding	GO:0005515
1	27467736	27417736	27517736	MD01G1171700	1	27417755	27419479
1	27467736	27417736	27517736	MD01G1173400	1	27508856	27515156
1	27467736	27417736	27517736	MD01G1173000	1	27488216	27488848	protein binding	GO:0005515
1	27467736	27417736	27517736	MD01G1172500	1	27451831	27456383	heme binding; iron ion binding; oxidation-reduction process; oxidoreductase activity, acting on paired donors, with incorporation or reduction of molecular oxygen	GO:0005506; GO:0016705; GO:0020037; GO:0055114
1	27467736	27417736	27517736	MD01G1172700	1	27470074	27475441
1	27467736	27417736	27517736	MD01G1171900	1	27429780	27432988	protein binding	GO:0005515
1	27467736	27417736	27517736	MD01G1171800	1	27420088	27421088
1	27467736	27417736	27517736	MD01G1173300	1	27506349	27508634	protein kinase CK2 complex; protein kinase regulator activity	GO:0005956; GO:0019887
1	27467736	27417736	27517736	MD01G1172200	1	27440430	27440912	protein binding	GO:0005515
1	27467736	27417736	27517736	MD01G1172000	1	27433116	27434505
1	27467736	27417736	27517736	MD01G1172900	1	27479639	27483116
1	27467736	27417736	27517736	MD01G1173200	1	27502676	27504570	cell wall; cell wall modification; pectinesterase activity	GO:0005618; GO:0030599; GO:0042545
1	27467736	27417736	27517736	MD01G1172100	1	27436542	27439699	protein binding	GO:0005515
1	27467736	27417736	27517736	MD01G1172400	1	27444448	27451004	protein binding	GO:0005515
1	27467736	27417736	27517736	MD01G1173100	1	27498373	27499484	cell wall; cell wall modification; pectinesterase activity	GO:0005618; GO:0030599; GO:0042545
1	27557053	27507053	27607053	MD01G1174500	1	27560103	27561058
1	27557053	27507053	27607053	MD01G1174700	1	27602198	27606419
1	27557053	27507053	27607053	MD01G1173500	1	27517067	27519209
1	27557053	27507053	27607053	MD01G1174200	1	27546441	27547124
1	27557053	27507053	27607053	MD01G1173700	1	27524108	27526572	metal ion binding; oxidation-reduction process; superoxide dismutase activity; superoxide metabolic process	GO:0004784; GO:0006801; GO:0046872; GO:0055114
1	27557053	27507053	27607053	MD01G1174400	1	27556734	27559815	cellular amino acid metabolic process; glutamate dehydrogenase (NAD+) activity; oxidation-reduction process; oxidoreductase activity; oxidoreductase activity, acting on the CH-NH2 group of donors, NAD or NADP as acceptor	GO:0004352; GO:0006520; GO:0016491; GO:0016639; GO:0055114
1	27557053	27507053	27607053	MD01G1174300	1	27551955	27554834	mediator complex; regulation of transcription, DNA-dependent; RNA polymerase II transcription cofactor activity	GO:0001104; GO:0006355; GO:0016592
1	27557053	27507053	27607053	MD01G1173800	1	27526649	27529005	anaphase-promoting complex binding; protein binding; ubiquitin-protein ligase activator activity	GO:0005515; GO:0010997; GO:0097027
1	27557053	27507053	27607053	MD01G1174600	1	27574119	27574391
1	27557053	27507053	27607053	MD01G1174000	1	27532687	27542751	nucleic acid binding	GO:0003676
1	27659469	27609469	27709469	MD01G1175300	1	27639739	27641141
1	27659469	27609469	27709469	MD01G1175600	1	27661740	27664891
1	27659469	27609469	27709469	MD01G1176100	1	27683530	27683971
1	27659469	27609469	27709469	MD01G1176400	1	27707136	27708143	electron carrier activity	GO:0009055
1	27659469	27609469	27709469	MD01G1175200	1	27629886	27630687	ribonuclease T2 activity; RNA binding	GO:0003723; GO:0033897
1	27659469	27609469	27709469	MD01G1175700	1	27674099	27675712	heme binding; iron ion binding; oxidation-reduction process; oxidoreductase activity, acting on paired donors, with incorporation or reduction of molecular oxygen	GO:0005506; GO:0016705; GO:0020037; GO:0055114
1	27659469	27609469	27709469	MD01G1175500	1	27658757	27661706	nuclease activity; U6 snRNA 3'-end processing	GO:0004518; GO:0034477
1	27659469	27609469	27709469	MD01G1176300	1	27703086	27706053	oxidation-reduction process; peptide-methionine-(S)-S-oxide reductase activity	GO:0008113; GO:0055114
1	27659469	27609469	27709469	MD01G1174900	1	27613030	27614788
1	27659469	27609469	27709469	MD01G1175000	1	27619738	27622224	protein binding	GO:0005515
1	27659469	27609469	27709469	MD01G1175100	1	27622553	27624565
1	27659469	27609469	27709469	MD01G1175400	1	27653814	27656413	protein binding	GO:0005515
1	27818456	27768456	27868456	MD01G1177200	1	27797664	27798401	DNA binding; regulation of transcription, DNA-dependent; sequence-specific DNA binding transcription factor activity	GO:0003677; GO:0003700; GO:0006355
1	27818456	27768456	27868456	MD01G1177700	1	27821997	27824983	acid phosphatase activity	GO:0003993
1	27818456	27768456	27868456	MD01G1177300	1	27800492	27805591	6-phosphofructokinase activity; ATP binding; fructose 6-phosphate metabolic process; glycolysis	GO:0003872; GO:0005524; GO:0006002; GO:0006096
1	27818456	27768456	27868456	MD01G1177000	1	27769205	27770209	DNA binding; regulation of transcription, DNA-dependent; sequence-specific DNA binding transcription factor activity	GO:0003677; GO:0003700; GO:0006355
1	27818456	27768456	27868456	MD01G1177800	1	27828852	27830950	ATP binding; protein kinase activity; protein phosphorylation	GO:0004672; GO:0005524; GO:0006468
1	27818456	27768456	27868456	MD01G1178300	1	27858427	27860114	integral to membrane; membrane; substrate-specific transmembrane transporter activity; transmembrane transport; transmembrane transporter activity; transporter activity	GO:0005215; GO:0016020; GO:0016021; GO:0022857; GO:0022891; GO:0055085
1	27818456	27768456	27868456	MD01G1178000	1	27838697	27843414	kinase activity; metabolic process; NAD+ kinase activity	GO:0003951; GO:0008152; GO:0016301
1	27818456	27768456	27868456	MD01G1177400	1	27807051	27810696
1	27818456	27768456	27868456	MD01G1177600	1	27817923	27820923
1	27818456	27768456	27868456	MD01G1177100	1	27783343	27784311	DNA binding; regulation of transcription, DNA-dependent; sequence-specific DNA binding transcription factor activity	GO:0003677; GO:0003700; GO:0006355
1	27818456	27768456	27868456	MD01G1177900	1	27832626	27836151	ATP binding; protein kinase activity; protein phosphorylation; protein ubiquitination; ubiquitin-protein ligase activity	GO:0004672; GO:0004842; GO:0005524; GO:0006468; GO:0016567
1	27818456	27768456	27868456	MD01G1178400	1	27860758	27864203	oxidation-reduction process; oxidoreductase activity	GO:0016491; GO:0055114
1	27818456	27768456	27868456	MD01G1177500	1	27813076	27817222	protein binding	GO:0005515
1	27818456	27768456	27868456	MD01G1178200	1	27847067	27850992	signal transduction	GO:0007165
1	27818456	27768456	27868456	MD01G1178100	1	27845860	27846995	DNA binding	GO:0003677
1	27833117	27783117	27883117	MD01G1178600	1	27869707	27870464
1	27833117	27783117	27883117	MD01G1178800	1	27874620	27878683
1	27833117	27783117	27883117	MD01G1178900	1	27878764	27879411	protein binding	GO:0005515
1	27833117	27783117	27883117	MD01G1179000	1	27880071	27882999
1	27833117	27783117	27883117	MD01G1178700	1	27871991	27874378	protein binding	GO:0005515
1	27833117	27783117	27883117	MD01G1178500	1	27865798	27869275
1	28556632	28506632	28606632	MD01G1187000	1	28575481	28577722	ADP binding	GO:0043531
1	28556632	28506632	28606632	MD01G1186600	1	28532495	28535538	ADP binding	GO:0043531
1	28556632	28506632	28606632	MD01G1187400	1	28597643	28603274	cation transport; integral to membrane; solute:hydrogen antiporter activity; transmembrane transport	GO:0006812; GO:0015299; GO:0016021; GO:0055085
1	28556632	28506632	28606632	MD01G1186900	1	28565640	28566082
1	28556632	28506632	28606632	MD01G1186700	1	28543074	28543584
1	28556632	28506632	28606632	MD01G1186400	1	28510462	28514771	biosynthetic process; catalytic activity; pyridoxal phosphate binding	GO:0003824; GO:0009058; GO:0030170
1	28556632	28506632	28606632	MD01G1186300	1	28509183	28509638	DNA binding; zinc ion binding	GO:0003677; GO:0008270
1	28556632	28506632	28606632	MD01G1186800	1	28550421	28562418	ADP binding	GO:0043531
1	28556632	28506632	28606632	MD01G1186500	1	28517385	28520196	ADP binding	GO:0043531
1	28556632	28506632	28606632	MD01G1187300	1	28594562	28597209
1	28556632	28506632	28606632	MD01G1187200	1	28590054	28593736	activation of protein kinase activity; microtubule; regulation of mitotic spindle organization; spindle	GO:0005819; GO:0005874; GO:0032147; GO:0060236
1	28556632	28506632	28606632	MD01G1187500	1	28604105	28605694	2 iron, 2 sulfur cluster binding; intracellular membrane-bounded organelle	GO:0043231; GO:0051537
1	28556632	28506632	28606632	MD01G1187100	1	28581293	28582920	ADP binding	GO:0043531
1	28706307	28656307	28756307	MD01G1188700	1	28705813	28707637	catalytic activity; fatty acid biosynthetic process; membrane; metabolic process; transferase activity, transferring acyl groups other than amino-acyl groups	GO:0003824; GO:0006633; GO:0008152; GO:0016020; GO:0016747
1	28706307	28656307	28756307	MD01G1188200	1	28681117	28683903	heme binding; iron ion binding; oxidation-reduction process; oxidoreductase activity, acting on paired donors, with incorporation or reduction of molecular oxygen	GO:0005506; GO:0016705; GO:0020037; GO:0055114
1	28706307	28656307	28756307	MD01G1188100	1	28663090	28665901
1	28706307	28656307	28756307	MD01G1188500	1	28689164	28691654	alpha-L-fucosidase activity; carbohydrate metabolic process	GO:0004560; GO:0005975
1	28706307	28656307	28756307	MD01G1188800	1	28716918	28719269	proteolysis; serine-type endopeptidase activity	GO:0004252; GO:0006508
1	28706307	28656307	28756307	MD01G1188600	1	28696250	28698515	alpha-L-fucosidase activity; carbohydrate metabolic process	GO:0004560; GO:0005975
1	28706307	28656307	28756307	MD01G1188300	1	28685533	28687714	protein binding	GO:0005515
1	28706307	28656307	28756307	MD01G1188400	1	28687716	28688255
1	28826264	28776264	28876264	MD01G1189600	1	28866358	28866624
1	28826264	28776264	28876264	MD01G1188900	1	28799319	28803690	ADP binding; protein binding; signal transduction	GO:0005515; GO:0007165; GO:0043531
1	28826264	28776264	28876264	MD01G1189500	1	28842375	28844185	protein binding; signal transduction	GO:0005515; GO:0007165
1	28826264	28776264	28876264	MD01G1189100	1	28807365	28808687	proteolysis; serine-type endopeptidase activity	GO:0004252; GO:0006508
1	28826264	28776264	28876264	MD01G1189200	1	28819439	28823935	ADP binding; protein binding; signal transduction	GO:0005515; GO:0007165; GO:0043531
1	28826264	28776264	28876264	MD01G1189300	1	28824052	28826514
1	28826264	28776264	28876264	MD01G1189000	1	28803692	28806273	protein binding	GO:0005515
1	28826264	28776264	28876264	MD01G1189400	1	28833926	28835989	protein binding; signal transduction	GO:0005515; GO:0007165
1	29940511	29890511	29990511	MD01G1203000	1	29900533	29902640	heme binding; iron ion binding; oxidation-reduction process; oxidoreductase activity, acting on paired donors, with incorporation or reduction of molecular oxygen	GO:0005506; GO:0016705; GO:0020037; GO:0055114
1	29940511	29890511	29990511	MD01G1203700	1	29939383	29943706	heme binding; iron ion binding; oxidation-reduction process; oxidoreductase activity, acting on paired donors, with incorporation or reduction of molecular oxygen	GO:0005506; GO:0016705; GO:0020037; GO:0055114
1	29940511	29890511	29990511	MD01G1203400	1	29926291	29928333	hydrolase activity	GO:0016787
1	29940511	29890511	29990511	MD01G1203600	1	29934776	29938840	mRNA cleavage; mRNA cleavage and polyadenylation specificity factor complex; mRNA polyadenylation	GO:0005847; GO:0006378; GO:0006379
1	29940511	29890511	29990511	MD01G1204000	1	29955061	29957446	heme binding; iron ion binding; oxidation-reduction process; oxidoreductase activity, acting on paired donors, with incorporation or reduction of molecular oxygen	GO:0005506; GO:0016705; GO:0020037; GO:0055114
1	29940511	29890511	29990511	MD01G1204100	1	29959155	29959977	nucleic acid binding; protein dimerization activity	GO:0003676; GO:0046983
1	29940511	29890511	29990511	MD01G1203900	1	29945283	29945492	heme binding; iron ion binding; oxidation-reduction process; oxidoreductase activity, acting on paired donors, with incorporation or reduction of molecular oxygen	GO:0005506; GO:0016705; GO:0020037; GO:0055114
1	29940511	29890511	29990511	MD01G1203500	1	29930972	29933782	aspartic-type endopeptidase activity; integral to membrane	GO:0004190; GO:0016021
1	29940511	29890511	29990511	MD01G1203300	1	29923085	29926289	hydrolase activity	GO:0016787
1	29940511	29890511	29990511	MD01G1203100	1	29902666	29920044	proteolysis; serine-type endopeptidase activity; tripeptidyl-peptidase activity	GO:0004252; GO:0006508; GO:0008240
1	29940511	29890511	29990511	MD01G1204400	1	29984108	29989047	heme binding; iron ion binding; oxidation-reduction process; oxidoreductase activity, acting on paired donors, with incorporation or reduction of molecular oxygen	GO:0005506; GO:0016705; GO:0020037; GO:0055114
1	29940511	29890511	29990511	MD01G1204300	1	29969281	29970837	heme binding; iron ion binding; oxidation-reduction process; oxidoreductase activity, acting on paired donors, with incorporation or reduction of molecular oxygen	GO:0005506; GO:0016705; GO:0020037; GO:0055114
1	29940511	29890511	29990511	MD01G1203800	1	29944278	29945216	heme binding; iron ion binding; oxidation-reduction process; oxidoreductase activity, acting on paired donors, with incorporation or reduction of molecular oxygen	GO:0005506; GO:0016705; GO:0020037; GO:0055114
1	31004232	30954232	31054232	MD01G1216700	1	30954600	30957231	ion channel activity; ion transport; membrane; transmembrane transport	GO:0005216; GO:0006811; GO:0016020; GO:0055085
1	31004232	30954232	31054232	MD01G1217700	1	31019484	31028094
1	31004232	30954232	31054232	MD01G1217300	1	31009834	31013389	ion channel activity; ion transport; membrane; protein binding; transmembrane transport	GO:0005216; GO:0005515; GO:0006811; GO:0016020; GO:0055085
1	31004232	30954232	31054232	MD01G1218000	1	31045694	31050705	glycogen (starch) synthase activity	GO:0004373
1	31004232	30954232	31054232	MD01G1216800	1	30960497	30966588
1	31004232	30954232	31054232	MD01G1217200	1	31004222	31007259	ion channel activity; ion transport; membrane; transmembrane transport	GO:0005216; GO:0006811; GO:0016020; GO:0055085
1	31004232	30954232	31054232	MD01G1217800	1	31034620	31037491	regulation of signal transduction	GO:0009966
1	31004232	30954232	31054232	MD01G1217500	1	31014995	31015228
1	31004232	30954232	31054232	MD01G1217000	1	30992544	30994967	ion channel activity; ion transport; membrane; transmembrane transport	GO:0005216; GO:0006811; GO:0016020; GO:0055085
1	31004232	30954232	31054232	MD01G1217100	1	31001685	31003692
1	31004232	30954232	31054232	MD01G1216900	1	30966831	30969425	ion channel activity; ion transport; membrane; transmembrane transport	GO:0005216; GO:0006811; GO:0016020; GO:0055085
1	31004232	30954232	31054232	MD01G1217600	1	31017019	31018592
1	31004232	30954232	31054232	MD01G1217400	1	31014033	31014720	ion channel activity; ion transport; membrane; transmembrane transport	GO:0005216; GO:0006811; GO:0016020; GO:0055085
1	31004232	30954232	31054232	MD01G1217900	1	31038784	31039554	transport	GO:0006810
1	32179591	32129591	32229591	MD01G1233900	1	32167481	32170491
1	32179591	32129591	32229591	MD01G1233800	1	32160795	32165734
1	32179591	32129591	32229591	MD01G1233600	1	32146709	32147869	carbohydrate metabolic process; kinase activity	GO:0005975; GO:0016301
1	32179591	32129591	32229591	MD01G1233500	1	32138278	32141454	anaphase-promoting complex binding; protein binding; ubiquitin-protein ligase activator activity	GO:0005515; GO:0010997; GO:0097027
1	32179591	32129591	32229591	MD01G1233700	1	32148324	32153778
1	32179591	32129591	32229591	MD01G1234400	1	32210021	32212198	metabolic process; transferase activity, transferring hexosyl groups	GO:0008152; GO:0016758
1	32179591	32129591	32229591	MD01G1234200	1	32197497	32200591	protein phosphatase 4 complex; protein phosphatase regulator activity	GO:0019888; GO:0030289
1	32179591	32129591	32229591	MD01G1233400	1	32135573	32137651
1	32179591	32129591	32229591	MD01G1234300	1	32200594	32203791	GTP binding; intracellular; small GTPase mediated signal transduction	GO:0005525; GO:0005622; GO:0007264
1	32179591	32129591	32229591	MD01G1234100	1	32189437	32197045	protein binding	GO:0005515
1	32179591	32129591	32229591	MD01G1234000	1	32171471	32180233	ATP binding; binding; protein binding; protein kinase activity; protein phosphorylation	GO:0004672; GO:0005488; GO:0005515; GO:0005524; GO:0006468
1	32179591	32129591	32229591	MD01G1233300	1	32130351	32132727
1	32179591	32129591	32229591	MD01G1234500	1	32212690	32223112	binding; intracellular protein transport; Ran GTPase binding	GO:0005488; GO:0006886; GO:0008536
2	4843659	4793659	4893659	MD02G1060300	2	4844033	4844392	DNA binding	GO:0003677
2	4843659	4793659	4893659	MD02G1061000	2	4882781	4890554	protein binding	GO:0005515
2	4843659	4793659	4893659	MD02G1060100	2	4805900	4809387
2	4843659	4793659	4893659	MD02G1060900	2	4879305	4881831	protein binding	GO:0005515
2	4843659	4793659	4893659	MD02G1061100	2	4890840	4891628
2	4843659	4793659	4893659	MD02G1060500	2	4855219	4862209	membrane; oligosaccharyl transferase activity; protein glycosylation	GO:0004576; GO:0006486; GO:0016020
2	4843659	4793659	4893659	MD02G1060200	2	4815948	4816775	DNA binding; regulation of transcription, DNA-dependent; sequence-specific DNA binding transcription factor activity	GO:0003677; GO:0003700; GO:0006355
2	4843659	4793659	4893659	MD02G1060400	2	4850912	4855193
2	4843659	4793659	4893659	MD02G1060600	2	4863218	4864687	nuclear mRNA splicing, via spliceosome; spliceosomal complex	GO:0000398; GO:0005681
2	4843659	4793659	4893659	MD02G1060700	2	4866539	4868317	nuclear mRNA splicing, via spliceosome; spliceosomal complex	GO:0000398; GO:0005681
2	4843659	4793659	4893659	MD02G1060000	2	4800618	4804135
2	4843659	4793659	4893659	MD02G1060800	2	4876600	4878825	nuclear mRNA splicing, via spliceosome; spliceosomal complex	GO:0000398; GO:0005681
2	16484913	16434913	16534913	MD02G1182900	2	16513101	16515799
2	16484913	16434913	16534913	MD02G1182500	2	16466479	16469876	protein binding	GO:0005515
2	16484913	16434913	16534913	MD02G1182600	2	16471688	16473842
2	16484913	16434913	16534913	MD02G1182800	2	16484292	16484931
2	16484913	16434913	16534913	MD02G1183000	2	16521296	16522138
2	16484913	16434913	16534913	MD02G1182700	2	16473844	16479203
2	18483314	18433314	18533314	MD02G1194100	2	18479144	18483873	ATP binding; protein binding; protein kinase activity; protein phosphorylation	GO:0004672; GO:0005515; GO:0005524; GO:0006468
2	18483314	18433314	18533314	MD02G1193900	2	18438823	18441279	cytochrome-c oxidase activity; mitochondrial inner membrane; mitochondrial respiratory chain complex IV	GO:0004129; GO:0005743; GO:0005751
2	18483314	18433314	18533314	MD02G1194000	2	18447912	18448871
2	18483314	18433314	18533314	MD02G1194300	2	18524080	18524775	DNA binding; protein dimerization activity	GO:0003677; GO:0046983
2	18483314	18433314	18533314	MD02G1193800	2	18434382	18437998
2	30948269	30898269	30998269	MD02G1257400	2	30984638	30988119	amine metabolic process; copper ion binding; oxidation-reduction process; primary amine oxidase activity; quinone binding	GO:0005507; GO:0008131; GO:0009308; GO:0048038; GO:0055114
2	30948269	30898269	30998269	MD02G1257300	2	30964073	30971229	ATP binding; calcium ion binding; protein kinase activity; protein phosphorylation	GO:0004672; GO:0005509; GO:0005524; GO:0006468
2	30948269	30898269	30998269	MD02G1256500	2	30908895	30910823
2	30948269	30898269	30998269	MD02G1257200	2	30957467	30959862	H4/H2A histone acetyltransferase complex; nucleus; regulation of transcription, DNA-dependent	GO:0005634; GO:0006355; GO:0043189
2	30948269	30898269	30998269	MD02G1257100	2	30953246	30955453	ubiquinone biosynthetic process	GO:0006744
2	30948269	30898269	30998269	MD02G1256600	2	30911878	30912090	nutrient reservoir activity	GO:0045735
2	30948269	30898269	30998269	MD02G1256900	2	30934458	30944177	catalytic activity	GO:0003824
2	30948269	30898269	30998269	MD02G1257000	2	30948618	30951550	holo-[acyl-carrier-protein] synthase activity; magnesium ion binding	GO:0000287; GO:0008897
2	35865938	35815938	35915938	MD02G1305500	2	35862203	35866841	protein binding; zinc ion binding	GO:0005515; GO:0008270
2	35865938	35815938	35915938	MD02G1305800	2	35890988	35892969	nucleic acid binding; zinc ion binding	GO:0003676; GO:0008270
2	35865938	35815938	35915938	MD02G1305900	2	35898034	35899937
2	35865938	35815938	35915938	MD02G1305400	2	35857053	35861951	3-beta-hydroxy-delta5-steroid dehydrogenase activity; oxidation-reduction process; oxidoreductase activity, acting on the CH-OH group of donors, NAD or NADP as acceptor; steroid biosynthetic process	GO:0003854; GO:0006694; GO:0016616; GO:0055114
2	35865938	35815938	35915938	MD02G1305100	2	35826294	35827455
2	35865938	35815938	35915938	MD02G1306000	2	35900856	35902699
2	35865938	35815938	35915938	MD02G1304900	2	35818328	35822062	catalytic activity; coenzyme binding	GO:0003824; GO:0050662
2	35865938	35815938	35915938	MD02G1305700	2	35880483	35889445
2	35865938	35815938	35915938	MD02G1305300	2	35844401	35846552	catalytic activity; coenzyme binding	GO:0003824; GO:0050662
2	35865938	35815938	35915938	MD02G1305600	2	35867186	35874420	protein binding	GO:0005515
2	35865938	35815938	35915938	MD02G1305000	2	35824002	35826292	catalytic activity; coenzyme binding	GO:0003824; GO:0050662
2	37018265	36968265	37068265	MD02G1314600	2	36984651	36985160	DNA binding; zinc ion binding	GO:0003677; GO:0008270
2	37018265	36968265	37068265	MD02G1315300	2	37013145	37016328
2	37018265	36968265	37068265	MD02G1315800	2	37040035	37043074	GTPase activity; GTP binding	GO:0003924; GO:0005525
2	37018265	36968265	37068265	MD02G1316000	2	37065316	37067354	eukaryotic translation elongation factor 1 complex; translational elongation; translation elongation factor activity	GO:0003746; GO:0005853; GO:0006414
2	37018265	36968265	37068265	MD02G1315900	2	37044907	37055288	ATP binding	GO:0005524
2	37018265	36968265	37068265	MD02G1314800	2	36988582	36989725
2	37018265	36968265	37068265	MD02G1315600	2	37026833	37029419	protein dimerization activity	GO:0046983
2	37018265	36968265	37068265	MD02G1315400	2	37016705	37021168	RNA binding; RNA processing	GO:0003723; GO:0006396
2	37018265	36968265	37068265	MD02G1315700	2	37036184	37038564	protein dimerization activity	GO:0046983
2	37018265	36968265	37068265	MD02G1315100	2	36999466	37002369
2	37018265	36968265	37068265	MD02G1314700	2	36988089	36988580
2	37018265	36968265	37068265	MD02G1315200	2	37004630	37005904	protein binding	GO:0005515
2	37018265	36968265	37068265	MD02G1314900	2	36989727	36991469	nuclear mRNA splicing, via spliceosome; nuclear-transcribed mRNA catabolic process	GO:0000398; GO:0000956
2	37018265	36968265	37068265	MD02G1315000	2	36992543	36994473	intracellular; ribosome; structural constituent of ribosome; translation	GO:0003735; GO:0005622; GO:0005840; GO:0006412
2	37018265	36968265	37068265	MD02G1315500	2	37021308	37022189
2	37018265	36968265	37068265	MD02G1314500	2	36975465	36978476	zinc ion binding	GO:0008270
3	661642	611642	711642	MD03G1007800	3	617965	620909
3	661642	611642	711642	MD03G1008800	3	663277	664096
3	661642	611642	711642	MD03G1008200	3	645119	649500	dolichyl-phosphate-mannose-glycolipid alpha-mannosyltransferase activity; GPI anchor biosynthetic process	GO:0004584; GO:0006506
3	661642	611642	711642	MD03G1008400	3	651765	652437
3	661642	611642	711642	MD03G1008900	3	664098	666505	RNA binding	GO:0003723
3	661642	611642	711642	MD03G1009100	3	709245	709724
3	661642	611642	711642	MD03G1007700	3	614038	616315
3	661642	611642	711642	MD03G1009000	3	686671	695750	ADP binding	GO:0043531
3	661642	611642	711642	MD03G1008000	3	628064	631828	dolichyl-phosphate-mannose-glycolipid alpha-mannosyltransferase activity; GPI anchor biosynthetic process	GO:0004584; GO:0006506
3	661642	611642	711642	MD03G1008300	3	650330	651763
3	661642	611642	711642	MD03G1008700	3	658621	660531
3	661642	611642	711642	MD03G1007900	3	622902	624101	lipid binding; lipid transport	GO:0006869; GO:0008289
3	1322518	1272518	1372518	MD03G1016900	3	1331151	1333526	DNA repair; nucleus; Smc5-Smc6 complex	GO:0005634; GO:0006281; GO:0030915
3	1322518	1272518	1372518	MD03G1017400	3	1360592	1363640
3	1322518	1272518	1372518	MD03G1016200	3	1278293	1278825
3	1322518	1272518	1372518	MD03G1016400	3	1307373	1311107	membrane; transport; transporter activity	GO:0005215; GO:0006810; GO:0016020
3	1322518	1272518	1372518	MD03G1017300	3	1356642	1358834	protein binding	GO:0005515
3	1322518	1272518	1372518	MD03G1017100	3	1346436	1349504	protein binding	GO:0005515
3	1322518	1272518	1372518	MD03G1016500	3	1316425	1317051	DNA binding	GO:0003677
3	1322518	1272518	1372518	MD03G1016800	3	1327234	1331063
3	1322518	1272518	1372518	MD03G1017000	3	1341389	1345759	protein binding	GO:0005515
3	1322518	1272518	1372518	MD03G1016000	3	1272582	1275712	ADP binding	GO:0043531
3	1322518	1272518	1372518	MD03G1016700	3	1321170	1324060	membrane; transport; transporter activity	GO:0005215; GO:0006810; GO:0016020
3	1322518	1272518	1372518	MD03G1016300	3	1298317	1301701	metal ion binding; nucleic acid binding; RNA binding	GO:0003676; GO:0003723; GO:0046872
3	1375789	1325789	1425789	MD03G1018300	3	1418739	1420868	protein binding	GO:0005515
3	1375789	1325789	1425789	MD03G1017800	3	1385681	1387945	protein binding	GO:0005515
3	1375789	1325789	1425789	MD03G1018200	3	1414433	1417201
3	1375789	1325789	1425789	MD03G1018100	3	1402105	1402476
3	1375789	1325789	1425789	MD03G1018000	3	1398277	1401577
3	1375789	1325789	1425789	MD03G1017500	3	1375880	1376863
3	1375789	1325789	1425789	MD03G1017700	3	1381431	1384482	protein binding	GO:0005515
3	1375789	1325789	1425789	MD03G1017600	3	1376865	1378078
3	1830762	1780762	1880762	MD03G1022700	3	1805196	1808119	nucleus	GO:0005634
3	1830762	1780762	1880762	MD03G1023200	3	1862028	1865316	protein dimerization activity	GO:0046983
3	1830762	1780762	1880762	MD03G1023000	3	1822987	1824048	metal ion binding; metal ion transport	GO:0030001; GO:0046872
3	1830762	1780762	1880762	MD03G1022900	3	1812658	1813254
3	1830762	1780762	1880762	MD03G1022600	3	1800099	1800550
3	1830762	1780762	1880762	MD03G1023100	3	1830576	1830998	DNA binding; nucleosome; protein heterodimerization activity	GO:0000786; GO:0003677; GO:0046982
3	1830762	1780762	1880762	MD03G1022800	3	1808738	1811652	nucleus	GO:0005634
3	1830762	1780762	1880762	MD03G1022500	3	1794303	1795201
3	4096520	4046520	4146520	MD03G1051000	3	4076767	4090470	heme binding; iron ion binding; oxidation-reduction process; oxidoreductase activity, acting on paired donors, with incorporation or reduction of molecular oxygen	GO:0005506; GO:0016705; GO:0020037; GO:0055114
3	4096520	4046520	4146520	MD03G1051300	3	4110545	4110871	heme binding; iron ion binding; oxidation-reduction process; oxidoreductase activity, acting on paired donors, with incorporation or reduction of molecular oxygen	GO:0005506; GO:0016705; GO:0020037; GO:0055114
3	4096520	4046520	4146520	MD03G1051400	3	4110945	4114088	heme binding; iron ion binding; monooxygenase activity; oxidation-reduction process; oxidoreductase activity, acting on paired donors, with incorporation or reduction of molecular oxygen	GO:0004497; GO:0005506; GO:0016705; GO:0020037; GO:0055114
3	4096520	4046520	4146520	MD03G1051200	3	4104064	4105751
3	4096520	4046520	4146520	MD03G1051600	3	4125435	4131269	DNA binding; zinc ion binding	GO:0003677; GO:0008270
3	4096520	4046520	4146520	MD03G1052000	3	4145699	4146040	lipid binding; lipid transport	GO:0006869; GO:0008289
3	4096520	4046520	4146520	MD03G1051900	3	4141952	4144887	regulation of transcription, DNA-dependent; sequence-specific DNA binding transcription factor activity	GO:0003700; GO:0006355
3	4096520	4046520	4146520	MD03G1051800	3	4136499	4139052	heme binding; iron ion binding; monooxygenase activity; oxidation-reduction process; oxidoreductase activity, acting on paired donors, with incorporation or reduction of molecular oxygen	GO:0004497; GO:0005506; GO:0016705; GO:0020037; GO:0055114
3	4096520	4046520	4146520	MD03G1051700	3	4133040	4135780
3	4096520	4046520	4146520	MD03G1051100	3	4095942	4099794	heme binding; iron ion binding; oxidation-reduction process; oxidoreductase activity, acting on paired donors, with incorporation or reduction of molecular oxygen	GO:0005506; GO:0016705; GO:0020037; GO:0055114
3	5566444	5516444	5616444	MD03G1068900	3	5600948	5605106	intracellular signal transduction; lipid metabolic process; phosphatidylinositol phospholipase C activity; phosphoric diester hydrolase activity; signal transduction	GO:0004435; GO:0006629; GO:0007165; GO:0008081; GO:0035556
3	5566444	5516444	5616444	MD03G1068200	3	5522389	5525485	carbohydrate metabolic process; hydrolase activity, hydrolyzing O-glycosyl compounds	GO:0004553; GO:0005975
3	5566444	5516444	5616444	MD03G1068300	3	5554430	5556318
3	5566444	5516444	5616444	MD03G1068600	3	5582830	5584777
3	5566444	5516444	5616444	MD03G1068400	3	5557849	5561283	metal ion binding; protein binding	GO:0005515; GO:0046872
3	5566444	5516444	5616444	MD03G1068500	3	5566007	5570327	ATP binding; protein metabolic process	GO:0005524; GO:0019538
3	5566444	5516444	5616444	MD03G1068800	3	5596720	5599131	ATP binding; protein kinase activity; protein phosphorylation	GO:0004672; GO:0005524; GO:0006468
3	5566444	5516444	5616444	MD03G1068700	3	5590515	5592063	intracellular; ribosome; structural constituent of ribosome; translation	GO:0003735; GO:0005622; GO:0005840; GO:0006412
3	5566444	5516444	5616444	MD03G1069000	3	5605718	5609597	intracellular signal transduction; lipid metabolic process; phosphatidylinositol phospholipase C activity; phosphoric diester hydrolase activity; signal transduction	GO:0004435; GO:0006629; GO:0007165; GO:0008081; GO:0035556
3	5632641	5582641	5682641	MD03G1069100	3	5660090	5663167	carbohydrate metabolic process; hydrolase activity, hydrolyzing O-glycosyl compounds	GO:0004553; GO:0005975
3	5632641	5582641	5682641	MD03G1069400	3	5672380	5676185	carbohydrate metabolic process; hydrolase activity, hydrolyzing O-glycosyl compounds	GO:0004553; GO:0005975
3	5632641	5582641	5682641	MD03G1069200	3	5666457	5666630	pyridoxal phosphate biosynthetic process; vitamin B6 biosynthetic process	GO:0042819; GO:0042823
3	12676911	12626911	12726911	MD03G1129800	3	12663868	12678350	intracellular protein transport; intracellular transport; protein binding; vesicle-mediated transport	GO:0005515; GO:0006886; GO:0016192; GO:0046907
3	12676911	12626911	12726911	MD03G1129900	3	12688322	12701247	proteolysis; serine-type peptidase activity	GO:0006508; GO:0008236
3	12676911	12626911	12726911	MD03G1129700	3	12645323	12660167
3	12676911	12626911	12726911	MD03G1129600	3	12634988	12641686	proteolysis; serine-type carboxypeptidase activity	GO:0004185; GO:0006508
3	13277226	13227226	13327226	MD03G1133300	3	13280438	13300479
3	13277226	13227226	13327226	MD03G1133100	3	13277757	13278747
3	13277226	13227226	13327226	MD03G1133200	3	13279088	13280317
3	13547622	13497622	13597622	MD03G1135100	3	13518313	13527625	membrane; transmembrane transport; transport; transporter activity	GO:0005215; GO:0006810; GO:0016020; GO:0055085
3	13547622	13497622	13597622	MD03G1135500	3	13562313	13563878
3	13547622	13497622	13597622	MD03G1135600	3	13574548	13574706	metal ion binding	GO:0046872
3	13547622	13497622	13597622	MD03G1135000	3	13516754	13517365	DNA binding; protein dimerization activity	GO:0003677; GO:0046983
3	13547622	13497622	13597622	MD03G1135200	3	13536285	13538790
3	13547622	13497622	13597622	MD03G1135700	3	13588608	13589513
3	15392728	15342728	15442728	MD03G1143300	3	15370226	15374213	regulation of transcription, DNA-dependent; sequence-specific DNA binding transcription factor activity	GO:0003700; GO:0006355
3	15392728	15342728	15442728	MD03G1143600	3	15408362	15415943	regulation of transcription, DNA-dependent; sequence-specific DNA binding; sequence-specific DNA binding transcription factor activity; transcription, DNA-dependent	GO:0003700; GO:0006351; GO:0006355; GO:0043565
3	15392728	15342728	15442728	MD03G1143100	3	15359359	15361438
3	15392728	15342728	15442728	MD03G1143400	3	15376238	15385365
3	15392728	15342728	15442728	MD03G1143700	3	15428736	15429076
3	15392728	15342728	15442728	MD03G1143200	3	15364931	15369068
3	15426808	15376808	15476808	MD03G1143800	3	15460561	15460974
3	23723677	23673677	23773677	MD03G1173600	3	23771401	23773490	ribosome; RNA binding; small ribosomal subunit; structural constituent of ribosome; translation	GO:0003723; GO:0003735; GO:0005840; GO:0006412; GO:0015935
3	23723677	23673677	23773677	MD03G1173300	3	23681305	23684502
3	23723677	23673677	23773677	MD03G1173500	3	23720612	23724744
3	23723677	23673677	23773677	MD03G1173400	3	23716359	23717113
3	23915398	23865398	23965398	MD03G1175000	3	23915062	23917561
3	23915398	23865398	23965398	MD03G1174900	3	23906038	23909996	transcription, DNA-dependent	GO:0006351
3	23915398	23865398	23965398	MD03G1174700	3	23893554	23893964
3	23915398	23865398	23965398	MD03G1175100	3	23917896	23927295	binding; protein binding	GO:0005488; GO:0005515
3	23915398	23865398	23965398	MD03G1174800	3	23898929	23902488	nucleic acid binding	GO:0003676
3	23915398	23865398	23965398	MD03G1174600	3	23867258	23872067	CCAAT-binding factor complex; DNA binding; regulation of transcription, DNA-dependent; sequence-specific DNA binding transcription factor activity	GO:0003677; GO:0003700; GO:0006355; GO:0016602
3	35250095	35200095	35300095	MD03G1267500	3	35249641	35252771	biosynthetic process; catalytic activity	GO:0003824; GO:0009058
3	35250095	35200095	35300095	MD03G1267800	3	35271562	35274466	integral to membrane	GO:0016021
3	35250095	35200095	35300095	MD03G1268100	3	35297395	35298273
3	35250095	35200095	35300095	MD03G1267600	3	35258515	35263848	biosynthetic process; catalytic activity	GO:0003824; GO:0009058
3	35250095	35200095	35300095	MD03G1267300	3	35226645	35232327	dephosphorylation; mRNA capping; mRNA guanylyltransferase activity; nucleus; phosphatase activity; polynucleotide 5'-phosphatase activity; protein dephosphorylation; protein tyrosine phosphatase activity; protein tyrosine/serine/threonine phosphatase activity	GO:0004484; GO:0004651; GO:0004725; GO:0005634; GO:0006370; GO:0006470; GO:0008138; GO:0016311; GO:0016791
3	35250095	35200095	35300095	MD03G1267700	3	35268651	35271507	protein dimerization activity	GO:0046983
3	35250095	35200095	35300095	MD03G1267900	3	35283239	35284619	tRNA processing	GO:0008033
3	35250095	35200095	35300095	MD03G1267100	3	35222287	35222523
3	35250095	35200095	35300095	MD03G1268000	3	35288199	35291779
3	35250095	35200095	35300095	MD03G1267200	3	35223606	35225870	RNA processing; spliceosomal snRNP assembly	GO:0000387; GO:0006396
4	31317290	31267290	31367290	MD04G1233600	4	31274656	31280057
4	31317290	31267290	31367290	MD04G1233800	4	31284737	31293703	binding; cellular response to stress; positive regulation of kinase activity; protein kinase binding; protein kinase regulator activity; regulation of translation; ribosome binding	GO:0005488; GO:0006417; GO:0019887; GO:0019901; GO:0033554; GO:0033674; GO:0043022
4	31317290	31267290	31367290	MD04G1234000	4	31294613	31303728	cellular response to stress; positive regulation of kinase activity; protein kinase binding; protein kinase regulator activity; regulation of translation; ribosome binding	GO:0006417; GO:0019887; GO:0019901; GO:0033554; GO:0033674; GO:0043022
4	31317290	31267290	31367290	MD04G1234100	4	31303744	31305211	cellular response to stress; positive regulation of kinase activity; protein kinase binding; protein kinase regulator activity; regulation of translation; ribosome binding	GO:0006417; GO:0019887; GO:0019901; GO:0033554; GO:0033674; GO:0043022
4	31317290	31267290	31367290	MD04G1234200	4	31305213	31306717
4	31317290	31267290	31367290	MD04G1234400	4	31322277	31324748	hydrolase activity, acting on ester bonds	GO:0016788
4	31317290	31267290	31367290	MD04G1234300	4	31314814	31318169	hydrolase activity, acting on ester bonds	GO:0016788
4	31317290	31267290	31367290	MD04G1233900	4	31293705	31294611
4	31366653	31316653	31416653	MD04G1234700	4	31381679	31383716	hydrolase activity, acting on ester bonds; lipase activity; lipid metabolic process	GO:0006629; GO:0016298; GO:0016788
4	31366653	31316653	31416653	MD04G1235000	4	31412482	31416441	ATP binding; protein binding; protein kinase activity; protein phosphorylation	GO:0004672; GO:0005515; GO:0005524; GO:0006468
4	31366653	31316653	31416653	MD04G1234500	4	31369108	31370883	hydrolase activity, acting on ester bonds; lipase activity; lipid metabolic process	GO:0006629; GO:0016298; GO:0016788
4	31366653	31316653	31416653	MD04G1234600	4	31377378	31378397
4	31366653	31316653	31416653	MD04G1234800	4	31397947	31400212	hydrolase activity, acting on ester bonds	GO:0016788
4	31366653	31316653	31416653	MD04G1234900	4	31401873	31407940	protein binding	GO:0005515
4	31377895	31327895	31427895	MD04G1235100	4	31422379	31426562	DNA binding; nucleic acid binding	GO:0003676; GO:0003677
4	32142219	32092219	32192219	MD04G1246500	4	32143731	32145266
4	32142219	32092219	32192219	MD04G1246400	4	32143060	32143662
4	32142219	32092219	32192219	MD04G1245600	4	32111807	32115811	catalytic activity; protein dephosphorylation; protein serine/threonine phosphatase activity	GO:0003824; GO:0004722; GO:0006470
4	32142219	32092219	32192219	MD04G1246200	4	32133686	32135724	cell redox homeostasis; glycerol ether metabolic process; protein disulfide oxidoreductase activity	GO:0006662; GO:0015035; GO:0045454
4	32142219	32092219	32192219	MD04G1245200	4	32092473	32093094
4	32142219	32092219	32192219	MD04G1245500	4	32105121	32107013	heme binding; iron ion binding; oxidation-reduction process; oxidoreductase activity, acting on paired donors, with incorporation or reduction of molecular oxygen	GO:0005506; GO:0016705; GO:0020037; GO:0055114
4	32142219	32092219	32192219	MD04G1245300	4	32096640	32100670	binding; protein binding	GO:0005488; GO:0005515
4	32142219	32092219	32192219	MD04G1246000	4	32127592	32131175	aspartic-type endopeptidase activity; proteolysis	GO:0004190; GO:0006508
4	32142219	32092219	32192219	MD04G1246800	4	32175456	32180903	mRNA binding; mRNA splice site selection; U1 snRNP	GO:0003729; GO:0005685; GO:0006376
4	32142219	32092219	32192219	MD04G1245900	4	32124908	32127561
4	32142219	32092219	32192219	MD04G1246700	4	32149581	32149859
4	32142219	32092219	32192219	MD04G1246300	4	32135877	32141110
4	32142219	32092219	32192219	MD04G1245700	4	32116813	32121108	proteolysis; serine-type carboxypeptidase activity	GO:0004185; GO:0006508
4	32142219	32092219	32192219	MD04G1245800	4	32121885	32124018	core TFIIH complex; nucleotide-excision repair; regulation of transcription, DNA-dependent	GO:0000439; GO:0006289; GO:0006355
4	32142219	32092219	32192219	MD04G1246600	4	32145670	32148626
4	32142219	32092219	32192219	MD04G1246900	4	32181374	32184331
4	32142219	32092219	32192219	MD04G1247000	4	32186054	32190200	calcium ion binding; endoplasmic reticulum; protein binding; protein folding; unfolded protein binding	GO:0005509; GO:0005515; GO:0005783; GO:0006457; GO:0051082
4	32142219	32092219	32192219	MD04G1245400	4	32100896	32104751	5-amino-6-(5-phosphoribosylamino)uracil reductase activity; catalytic activity; diaminohydroxyphosphoribosylaminopyrimidine deaminase activity; NADP binding; oxidation-reduction process; riboflavin biosynthetic process	GO:0003824; GO:0008703; GO:0008835; GO:0009231; GO:0050661; GO:0055114
5	23663128	23613128	23713128	MD05G1115600	5	23663035	23663466
5	23663128	23613128	23713128	MD05G1115200	5	23631622	23636799	catalytic activity; glycopeptide alpha-N-acetylgalactosaminidase activity	GO:0003824; GO:0033926
5	23663128	23613128	23713128	MD05G1115000	5	23620487	23622136	biosynthetic process; catalytic activity; metabolic process; transferase activity, transferring acyl groups other than amino-acyl groups	GO:0003824; GO:0008152; GO:0009058; GO:0016747
5	23663128	23613128	23713128	MD05G1115800	5	23674447	23677946	protein dimerization activity	GO:0046983
5	23663128	23613128	23713128	MD05G1115300	5	23645404	23656216
5	23663128	23613128	23713128	MD05G1115700	5	23663939	23667522	catalytic activity; glycolysis; metabolic process; triose-phosphate isomerase activity	GO:0003824; GO:0004807; GO:0006096; GO:0008152
5	23663128	23613128	23713128	MD05G1115400	5	23658701	23659090
5	23663128	23613128	23713128	MD05G1116000	5	23694695	23696100
5	23663128	23613128	23713128	MD05G1115500	5	23661766	23662725	lipid metabolic process; phosphoric diester hydrolase activity	GO:0006629; GO:0008081
5	23663128	23613128	23713128	MD05G1115100	5	23627733	23630801	ER retention sequence binding; integral to membrane; protein retention in ER lumen	GO:0006621; GO:0016021; GO:0046923
5	30307314	30257314	30357314	MD05G1174600	5	30263157	30267636	intracellular; transport; transporter activity	GO:0005215; GO:0005622; GO:0006810
5	30307314	30257314	30357314	MD05G1175400	5	30306933	30309772	protein binding	GO:0005515
5	30307314	30257314	30357314	MD05G1175600	5	30330291	30331695
5	30307314	30257314	30357314	MD05G1175500	5	30325375	30327585
5	30307314	30257314	30357314	MD05G1175100	5	30299075	30299548	large ribosomal subunit; ribosome; structural constituent of ribosome; translation	GO:0003735; GO:0005840; GO:0006412; GO:0015934
5	30307314	30257314	30357314	MD05G1174700	5	30272150	30275706
5	30307314	30257314	30357314	MD05G1174800	5	30278513	30283608
5	30307314	30257314	30357314	MD05G1174500	5	30259010	30259885
5	30307314	30257314	30357314	MD05G1175800	5	30333529	30335043
5	30307314	30257314	30357314	MD05G1175900	5	30335045	30340738	ADP binding	GO:0043531
5	30307314	30257314	30357314	MD05G1175200	5	30300451	30303119	heme binding	GO:0020037
5	30307314	30257314	30357314	MD05G1175700	5	30332199	30333527	protein binding	GO:0005515
5	30307314	30257314	30357314	MD05G1174900	5	30287829	30289252	ADP binding	GO:0043531
5	30307314	30257314	30357314	MD05G1175300	5	30305922	30306731
5	30307314	30257314	30357314	MD05G1175000	5	30294557	30296303	ADP binding; protein binding	GO:0005515; GO:0043531
5	30404440	30354440	30454440	MD05G1176400	5	30395884	30397205
5	30404440	30354440	30454440	MD05G1176600	5	30405072	30407572	integral to membrane; transport	GO:0006810; GO:0016021
5	30404440	30354440	30454440	MD05G1177100	5	30422394	30423204
5	30404440	30354440	30454440	MD05G1176000	5	30355057	30361121	protein binding	GO:0005515
5	30404440	30354440	30454440	MD05G1177400	5	30447369	30450921	GTP binding	GO:0005525
5	30404440	30354440	30454440	MD05G1176700	5	30409463	30411567	ATP binding; protein kinase activity; protein phosphorylation	GO:0004672; GO:0005524; GO:0006468
5	30404440	30354440	30454440	MD05G1176100	5	30374472	30376561
5	30404440	30354440	30454440	MD05G1177000	5	30418056	30420291
5	30404440	30354440	30454440	MD05G1176900	5	30415209	30418054
5	30404440	30354440	30454440	MD05G1176800	5	30412568	30413130	electron carrier activity	GO:0009055
5	30404440	30354440	30454440	MD05G1177500	5	30450930	30452649
5	30404440	30354440	30454440	MD05G1176500	5	30402686	30405028
5	30404440	30354440	30454440	MD05G1177200	5	30441159	30445774
5	31344548	31294548	31394548	MD05G1185100	5	31367538	31367891
5	31344548	31294548	31394548	MD05G1185200	5	31377060	31380149
5	31344548	31294548	31394548	MD05G1185000	5	31353588	31356687	mitochondrial inner membrane presequence translocase complex; protein import into mitochondrial matrix	GO:0005744; GO:0030150
5	31344548	31294548	31394548	MD05G1184800	5	31306814	31308517	flavin adenine dinucleotide binding; NADP binding; N,N-dimethylaniline monooxygenase activity; oxidation-reduction process; oxidoreductase activity	GO:0004499; GO:0016491; GO:0050660; GO:0050661; GO:0055114
5	31344548	31294548	31394548	MD05G1184900	5	31336025	31347813	ATP binding; motor activity; myosin complex; protein binding	GO:0003774; GO:0005515; GO:0005524; GO:0016459
5	31407494	31357494	31457494	MD05G1185700	5	31446518	31447565
5	31407494	31357494	31457494	MD05G1185400	5	31403442	31407881	ATP binding; protein kinase activity; protein phosphorylation	GO:0004672; GO:0005524; GO:0006468
5	31407494	31357494	31457494	MD05G1185600	5	31438166	31445161	protein binding	GO:0005515
5	31407494	31357494	31457494	MD05G1185500	5	31415927	31427092	protein binding	GO:0005515
5	31407494	31357494	31457494	MD05G1185300	5	31398754	31402840	kinase activity; phosphotransferase activity, alcohol group as acceptor	GO:0016301; GO:0016773
5	47073797	47023797	47123797	MD05G1353900	5	47049711	47050448
5	47073797	47023797	47123797	MD05G1354800	5	47115805	47119487	protein binding	GO:0005515
5	47073797	47023797	47123797	MD05G1354400	5	47102759	47103298	calcium ion binding; protein binding	GO:0005509; GO:0005515
5	47073797	47023797	47123797	MD05G1353800	5	47036342	47036981
5	47073797	47023797	47123797	MD05G1354300	5	47081832	47084747	alternative oxidase activity; oxidation-reduction process	GO:0009916; GO:0055114
5	47073797	47023797	47123797	MD05G1354200	5	47077199	47079985	dephosphorylation; protein tyrosine phosphatase activity	GO:0004725; GO:0016311
5	47073797	47023797	47123797	MD05G1354500	5	47103561	47104635
5	47073797	47023797	47123797	MD05G1354900	5	47119619	47120771
5	47073797	47023797	47123797	MD05G1354000	5	47071356	47073240	oxidation-reduction process; oxidoreductase activity	GO:0016491; GO:0055114
5	47073797	47023797	47123797	MD05G1354700	5	47113466	47113844	6-phosphofructokinase activity; glycolysis	GO:0003872; GO:0006096
5	47073797	47023797	47123797	MD05G1354600	5	47104656	47106265	6-phosphofructokinase activity; glycolysis	GO:0003872; GO:0006096
5	47073797	47023797	47123797	MD05G1354100	5	47073992	47076295	protein binding	GO:0005515
5	47161737	47111737	47211737	MD05G1355500	5	47173724	47176192
5	47161737	47111737	47211737	MD05G1356000	5	47203370	47203900	RNA binding; RNA processing	GO:0003723; GO:0006396
5	47161737	47111737	47211737	MD05G1355900	5	47195994	47199396
5	47161737	47111737	47211737	MD05G1356400	5	47208263	47210744	ATP binding; protein kinase activity; protein phosphorylation	GO:0004672; GO:0005524; GO:0006468
5	47161737	47111737	47211737	MD05G1355300	5	47163549	47164905
5	47161737	47111737	47211737	MD05G1355200	5	47162491	47163492
5	47161737	47111737	47211737	MD05G1355700	5	47188832	47190233
5	47161737	47111737	47211737	MD05G1355800	5	47193832	47195989	oxidoreductase activity	GO:0016491
5	47161737	47111737	47211737	MD05G1356200	5	47204773	47205138
5	47161737	47111737	47211737	MD05G1355100	5	47158811	47162488	inositol monophosphate 1-phosphatase activity; inositol phosphate dephosphorylation; phosphatidylinositol phosphorylation	GO:0008934; GO:0046854; GO:0046855
5	47161737	47111737	47211737	MD05G1355000	5	47150138	47155528
5	47161737	47111737	47211737	MD05G1355400	5	47169780	47173519
5	47161737	47111737	47211737	MD05G1356100	5	47203954	47204625
5	47176196	47126196	47226196	MD05G1356500	5	47225435	47226100
6	1880328	1830328	1930328	MD06G1014500	6	1841069	1842458
6	1880328	1830328	1930328	MD06G1015100	6	1922680	1923164
6	1880328	1830328	1930328	MD06G1015000	6	1894264	1899615	methyltransferase activity	GO:0008168
6	1880328	1830328	1930328	MD06G1014900	6	1889883	1892152
6	1880328	1830328	1930328	MD06G1014600	6	1851659	1855037
6	1880328	1830328	1930328	MD06G1014800	6	1885432	1889881	ATP binding; protein kinase activity; protein phosphorylation	GO:0004672; GO:0005524; GO:0006468
6	1880328	1830328	1930328	MD06G1014700	6	1876356	1881403	ATP binding; developmental process; nucleus; regulation of transcription, DNA-dependent; transcription, DNA-dependent	GO:0005524; GO:0005634; GO:0006351; GO:0006355; GO:0032502
6	2681895	2631895	2731895	MD06G1021700	6	2688964	2692468
6	2681895	2631895	2731895	MD06G1021000	6	2640615	2642534	DNA binding; nucleus; regulation of transcription, DNA-dependent; sequence-specific DNA binding; sequence-specific DNA binding transcription factor activity; transcription, DNA-dependent	GO:0003677; GO:0003700; GO:0005634; GO:0006351; GO:0006355; GO:0043565
6	2681895	2631895	2731895	MD06G1021600	6	2687639	2688961
6	2681895	2631895	2731895	MD06G1021100	6	2645950	2647383
6	2681895	2631895	2731895	MD06G1021400	6	2684351	2686070	protein binding	GO:0005515
6	2681895	2631895	2731895	MD06G1021200	6	2647530	2649422
6	2681895	2631895	2731895	MD06G1021300	6	2672417	2682959	ATP binding; cellulose biosynthetic process; protein kinase activity; protein phosphorylation	GO:0004672; GO:0005524; GO:0006468; GO:0030244
6	2681895	2631895	2731895	MD06G1021900	6	2722520	2725704	ATP binding; protein kinase activity; protein phosphorylation	GO:0004672; GO:0005524; GO:0006468
6	2681895	2631895	2731895	MD06G1021800	6	2698993	2700420	aspartic-type endopeptidase activity; proteolysis	GO:0004190; GO:0006508
6	2681895	2631895	2731895	MD06G1021500	6	2686072	2687637
6	4126229	4076229	4176229	MD06G1033900	6	4145067	4149068
6	4126229	4076229	4176229	MD06G1033800	6	4138779	4142517
6	4126229	4076229	4176229	MD06G1033500	6	4082626	4083095
6	4126229	4076229	4176229	MD06G1033700	6	4121082	4126545	DNA binding	GO:0003677
6	4126229	4076229	4176229	MD06G1033600	6	4119545	4119928
6	5156751	5106751	5206751	MD06G1040200	6	5194404	5196113	ribosome; structural constituent of ribosome; translation	GO:0003735; GO:0005840; GO:0006412
6	5156751	5106751	5206751	MD06G1040300	6	5197223	5200991	iron-sulfur cluster binding; structural molecule activity	GO:0005198; GO:0051536
6	5156751	5106751	5206751	MD06G1040000	6	5183529	5188556	integral to nuclear inner membrane	GO:0005639
6	5156751	5106751	5206751	MD06G1040600	6	5203073	5204630	eukaryotic translation initiation factor 3 complex; nucleic acid binding; RNA binding; translational initiation; translation initiation factor activity; translation initiation factor binding	GO:0003676; GO:0003723; GO:0003743; GO:0005852; GO:0006413; GO:0031369
6	5156751	5106751	5206751	MD06G1040400	6	5201301	5202452	N-acetyltransferase activity	GO:0008080
6	5156751	5106751	5206751	MD06G1039600	6	5159354	5160109	methyltransferase activity	GO:0008168
6	5156751	5106751	5206751	MD06G1040100	6	5189935	5194359	carbohydrate metabolic process; intramolecular transferase activity, phosphotransferases; organic substance metabolic process; phosphoacetylglucosamine mutase activity	GO:0004610; GO:0005975; GO:0016868; GO:0071704
6	5156751	5106751	5206751	MD06G1039700	6	5160212	5165326	methyltransferase activity	GO:0008168
6	24473850	24423850	24523850	MD06G1106100	6	24502321	24509176	catalytic activity; metabolic process	GO:0003824; GO:0008152
6	24473850	24423850	24523850	MD06G1105900	6	24470237	24474706	carbohydrate binding; carbohydrate metabolic process; catalytic activity; hydrolase activity, hydrolyzing O-glycosyl compounds	GO:0003824; GO:0004553; GO:0005975; GO:0030246
6	24473850	24423850	24523850	MD06G1106000	6	24496803	24497900	catalytic activity; cation binding; protein dephosphorylation; protein serine/threonine phosphatase activity	GO:0003824; GO:0004722; GO:0006470; GO:0043169
6	25023818	24973818	25073818	MD06G1111400	6	25024616	25031800	ribosome; rRNA binding; structural constituent of ribosome; translation	GO:0003735; GO:0005840; GO:0006412; GO:0019843
6	25023818	24973818	25073818	MD06G1111900	6	25048428	25053352	protein binding	GO:0005515
6	25023818	24973818	25073818	MD06G1111600	6	25033898	25036424	proteasome regulatory particle; proteolysis	GO:0005838; GO:0006508
6	25023818	24973818	25073818	MD06G1111000	6	24994290	24994451	pyridoxal phosphate biosynthetic process; vitamin B6 biosynthetic process	GO:0042819; GO:0042823
6	25023818	24973818	25073818	MD06G1111800	6	25041989	25043778
6	25023818	24973818	25073818	MD06G1111500	6	25032041	25032594	metabolic process; oxidation-reduction process; oxidoreductase activity	GO:0008152; GO:0016491; GO:0055114
6	25023818	24973818	25073818	MD06G1111100	6	24995204	25000071	DNA binding; nucleus; protein binding; regulation of transcription, DNA-dependent; response to hormone stimulus	GO:0003677; GO:0005515; GO:0005634; GO:0006355; GO:0009725
6	25023818	24973818	25073818	MD06G1111700	6	25037691	25041844
6	25023818	24973818	25073818	MD06G1112000	6	25053642	25056504	integral to membrane	GO:0016021
6	25023818	24973818	25073818	MD06G1111300	6	25004478	25007139
6	26773883	26723883	26823883	MD06G1125900	6	26788162	26791237	methyltransferase activity	GO:0008168
6	26773883	26723883	26823883	MD06G1126200	6	26805269	26807232
6	26773883	26723883	26823883	MD06G1126100	6	26803456	26804517
6	26773883	26723883	26823883	MD06G1125700	6	26773748	26774617	DNA binding; regulation of transcription, DNA-dependent; sequence-specific DNA binding transcription factor activity	GO:0003677; GO:0003700; GO:0006355
6	26773883	26723883	26823883	MD06G1125400	6	26731654	26733668	integral to membrane; membrane; transmembrane transporter activity	GO:0016020; GO:0016021; GO:0022857
6	26773883	26723883	26823883	MD06G1125800	6	26778436	26786542
6	26773883	26723883	26823883	MD06G1125600	6	26742960	26747840
6	26773883	26723883	26823883	MD06G1125500	6	26736660	26737132	protein binding	GO:0005515
6	26773883	26723883	26823883	MD06G1126000	6	26793351	26794458
6	28967914	28917914	29017914	MD06G1147000	6	28930448	28933506	carbohydrate metabolic process; hydrolase activity, hydrolyzing O-glycosyl compounds	GO:0004553; GO:0005975
6	28967914	28917914	29017914	MD06G1147300	6	28945718	28948814	catalytic activity; metabolic process	GO:0003824; GO:0008152
6	28967914	28917914	29017914	MD06G1147200	6	28937868	28943384	protein binding	GO:0005515
6	28967914	28917914	29017914	MD06G1147800	6	28988378	28989301
6	28967914	28917914	29017914	MD06G1146700	6	28918899	28921752	heme binding; iron ion binding; oxidation-reduction process; oxidoreductase activity, acting on paired donors, with incorporation or reduction of molecular oxygen	GO:0005506; GO:0016705; GO:0020037; GO:0055114
6	28967914	28917914	29017914	MD06G1147600	6	28966031	28970704	ATP binding; protein kinase activity; protein phosphorylation	GO:0004672; GO:0005524; GO:0006468
6	28967914	28917914	29017914	MD06G1147400	6	28959223	28960797	ATP binding; protein kinase activity; protein phosphorylation	GO:0004672; GO:0005524; GO:0006468
6	28967914	28917914	29017914	MD06G1147700	6	28972560	28976385	catalytic activity; glyoxylate cycle; malate synthase activity	GO:0003824; GO:0004474; GO:0006097
6	28967914	28917914	29017914	MD06G1147100	6	28935993	28937808	mitochondrial inner membrane; mitochondrial pyruvate transport	GO:0005743; GO:0006850
6	28967914	28917914	29017914	MD06G1147500	6	28961772	28964870	catalytic activity; metabolic process	GO:0003824; GO:0008152
6	29408867	29358867	29458867	MD06G1151100	6	29447703	29449288	nucleic acid binding; zinc ion binding	GO:0003676; GO:0008270
6	29408867	29358867	29458867	MD06G1150900	6	29399907	29401509	nucleic acid binding; zinc ion binding	GO:0003676; GO:0008270
6	29408867	29358867	29458867	MD06G1150600	6	29367096	29368952	nucleic acid binding; zinc ion binding	GO:0003676; GO:0008270
6	29408867	29358867	29458867	MD06G1151000	6	29419371	29420401	3-deoxy-7-phosphoheptulonate synthase activity; aromatic amino acid family biosynthetic process	GO:0003849; GO:0009073
6	32073292	32023292	32123292	MD06G1181200	6	32053719	32054918	protein binding	GO:0005515
6	32073292	32023292	32123292	MD06G1182300	6	32099011	32101593	alternative nuclear mRNA splicing, via spliceosome; nuclear mRNA splicing, via spliceosome	GO:0000380; GO:0000398
6	32073292	32023292	32123292	MD06G1181700	6	32079741	32082884	regulation of transcription, DNA-dependent; sequence-specific DNA binding transcription factor activity; transcription factor complex	GO:0003700; GO:0005667; GO:0006355
6	32073292	32023292	32123292	MD06G1181800	6	32085909	32087372
6	32073292	32023292	32123292	MD06G1181300	6	32062106	32062354
6	32073292	32023292	32123292	MD06G1182100	6	32096592	32098071
6	32073292	32023292	32123292	MD06G1182400	6	32108441	32110866	two-component signal transduction system (phosphorelay)	GO:0000160
6	32073292	32023292	32123292	MD06G1181500	6	32069104	32074186	metabolic process; oxidation-reduction process; oxidoreductase activity	GO:0008152; GO:0016491; GO:0055114
6	32073292	32023292	32123292	MD06G1181000	6	32049818	32051544	cytoplasm; rRNA methyltransferase activity; rRNA processing	GO:0005737; GO:0006364; GO:0008649
6	32073292	32023292	32123292	MD06G1182500	6	32118853	32119714
6	32073292	32023292	32123292	MD06G1181100	6	32052989	32053326
6	32073292	32023292	32123292	MD06G1181900	6	32089254	32091907	gene silencing by RNA	GO:0031047
6	32073292	32023292	32123292	MD06G1180900	6	32033701	32035290	binding; protein binding; protein ubiquitination; ubiquitin-protein ligase activity	GO:0004842; GO:0005488; GO:0005515; GO:0016567
6	32073292	32023292	32123292	MD06G1181600	6	32076123	32079589	biosynthetic process; nucleotidyltransferase activity	GO:0009058; GO:0016779
6	32073292	32023292	32123292	MD06G1181400	6	32064030	32067639	metabolic process; oxidation-reduction process; oxidoreductase activity	GO:0008152; GO:0016491; GO:0055114
6	32073292	32023292	32123292	MD06G1182000	6	32093398	32096577	anaphase-promoting complex; protein binding; regulation of mitotic metaphase/anaphase transition	GO:0005515; GO:0005680; GO:0030071
6	32091028	32041028	32141028	MD06G1182600	6	32127709	32130432	lipid metabolic process	GO:0006629
6	32091028	32041028	32141028	MD06G1182800	6	32134443	32136908	lipid metabolic process	GO:0006629
6	32091028	32041028	32141028	MD06G1182700	6	32132200	32132580
6	32091028	32041028	32141028	MD06G1182900	6	32138329	32140103
6	32456340	32406340	32506340	MD06G1186400	6	32420136	32426337	ATPase activity; ATP biosynthetic process; integral to membrane; nucleotide binding	GO:0000166; GO:0006754; GO:0016021; GO:0016887
6	32456340	32406340	32506340	MD06G1186800	6	32435102	32437373	membrane; transport; transporter activity	GO:0005215; GO:0006810; GO:0016020
6	32456340	32406340	32506340	MD06G1186500	6	32427308	32429277	membrane; transport; transporter activity	GO:0005215; GO:0006810; GO:0016020
6	32456340	32406340	32506340	MD06G1186900	6	32441072	32442687
6	32456340	32406340	32506340	MD06G1187100	6	32448499	32453825	heme binding; iron ion binding; oxidation-reduction process; oxidoreductase activity, acting on paired donors, with incorporation or reduction of molecular oxygen	GO:0005506; GO:0016705; GO:0020037; GO:0055114
6	32456340	32406340	32506340	MD06G1186600	6	32429279	32430746	membrane; transport; transporter activity	GO:0005215; GO:0006810; GO:0016020
6	32456340	32406340	32506340	MD06G1187500	6	32488864	32501795
6	32456340	32406340	32506340	MD06G1187400	6	32483363	32484172	oxidoreductase activity	GO:0016491
6	32456340	32406340	32506340	MD06G1187000	6	32443350	32444108
6	32456340	32406340	32506340	MD06G1186700	6	32431194	32431469	membrane; transport; transporter activity	GO:0005215; GO:0006810; GO:0016020
6	32456340	32406340	32506340	MD06G1187200	6	32459785	32461803	heme binding; iron ion binding; oxidation-reduction process; oxidoreductase activity, acting on paired donors, with incorporation or reduction of molecular oxygen	GO:0005506; GO:0016705; GO:0020037; GO:0055114
6	32456340	32406340	32506340	MD06G1187300	6	32471179	32475885	ATP binding; protein kinase activity; protein phosphorylation	GO:0004672; GO:0005524; GO:0006468
6	33906770	33856770	33956770	MD06G1204000	6	33858806	33862524	DNA binding; nucleus	GO:0003677; GO:0005634
6	33906770	33856770	33956770	MD06G1204300	6	33919414	33924780	DNA binding; nucleus; positive regulation of transcription from RNA polymerase II promoter; protein dimerization activity; regulation of transcription, DNA-dependent; RNA polymerase II regulatory region sequence-specific DNA binding; sequence-specific DNA binding transcription factor activity	GO:0000977; GO:0003677; GO:0003700; GO:0005634; GO:0006355; GO:0045944; GO:0046983
6	33906770	33856770	33956770	MD06G1204100	6	33879024	33884251	DNA binding; nucleus; positive regulation of transcription from RNA polymerase II promoter; protein dimerization activity; regulation of transcription, DNA-dependent; RNA polymerase II regulatory region sequence-specific DNA binding; sequence-specific DNA binding transcription factor activity	GO:0000977; GO:0003677; GO:0003700; GO:0005634; GO:0006355; GO:0045944; GO:0046983
7	1882307	1832307	1932307	MD07G1021800	7	1839567	1842555	DNA binding; regulation of transcription, DNA-dependent; sequence-specific DNA binding transcription factor activity; sigma factor activity; transcription initiation, DNA-dependent	GO:0003677; GO:0003700; GO:0006352; GO:0006355; GO:0016987
7	1882307	1832307	1932307	MD07G1022600	7	1881522	1882545
7	1882307	1832307	1932307	MD07G1022400	7	1872547	1875884	metabolic process; methyltransferase activity	GO:0008152; GO:0008168
7	1882307	1832307	1932307	MD07G1021700	7	1836425	1838882
7	1882307	1832307	1932307	MD07G1022200	7	1865531	1870519
7	1882307	1832307	1932307	MD07G1022700	7	1887467	1888414
7	1882307	1832307	1932307	MD07G1022800	7	1891023	1894925
7	1882307	1832307	1932307	MD07G1021900	7	1843069	1856625	DNA repair; double-strand break repair via homologous recombination; sister chromatid cohesion; Smc5-Smc6 complex	GO:0000724; GO:0006281; GO:0007062; GO:0030915
7	1882307	1832307	1932307	MD07G1022000	7	1856762	1860954	large ribosomal subunit; RNA binding; structural constituent of ribosome; translation	GO:0003723; GO:0003735; GO:0006412; GO:0015934
7	1882307	1832307	1932307	MD07G1022500	7	1877691	1880792	DNA binding; nucleus; positive regulation of transcription from RNA polymerase II promoter; protein dimerization activity; regulation of transcription, DNA-dependent; RNA polymerase II regulatory region sequence-specific DNA binding; sequence-specific DNA binding transcription factor activity	GO:0000977; GO:0003677; GO:0003700; GO:0005634; GO:0006355; GO:0045944; GO:0046983
7	1882307	1832307	1932307	MD07G1022300	7	1870522	1871229
7	1882307	1832307	1932307	MD07G1022900	7	1896639	1898372	double-stranded DNA binding; regulation of transcription, DNA-dependent	GO:0003690; GO:0006355
7	1882307	1832307	1932307	MD07G1022100	7	1863139	1863375
7	20497057	20447057	20547057	MD07G1141800	7	20545375	20545817
7	20497057	20447057	20547057	MD07G1141900	7	20546002	20546761	protein binding	GO:0005515
7	20497057	20447057	20547057	MD07G1141500	7	20521686	20524402	catalytic activity; methylenetetrahydrofolate dehydrogenase (NADP+) activity; oxidation-reduction process	GO:0003824; GO:0004488; GO:0055114
7	20497057	20447057	20547057	MD07G1141400	7	20509705	20521490	cation transmembrane transporter activity; cation transport; integral to membrane; potassium ion transport; solute:hydrogen antiporter activity; transmembrane transport	GO:0006812; GO:0006813; GO:0008324; GO:0015299; GO:0016021; GO:0055085
7	20497057	20447057	20547057	MD07G1141600	7	20524426	20528040	hydrolase activity	GO:0016787
7	20497057	20447057	20547057	MD07G1141100	7	20452900	20460639	ATP binding; nucleic acid binding	GO:0003676; GO:0005524
7	20497057	20447057	20547057	MD07G1141700	7	20533979	20537414	cytoplasm; GDP-mannose biosynthetic process; phosphomannomutase activity	GO:0004615; GO:0005737; GO:0009298
7	20497057	20447057	20547057	MD07G1141200	7	20461312	20464173	protein binding	GO:0005515
7	21667295	21617295	21717295	MD07G1148500	7	21711817	21715922	integral to membrane; protein insertion into membrane	GO:0016021; GO:0051205
7	21667295	21617295	21717295	MD07G1148100	7	21666350	21673913
7	21667295	21617295	21717295	MD07G1148000	7	21646267	21652041	metal ion binding	GO:0046872
7	21667295	21617295	21717295	MD07G1147900	7	21645403	21646019
7	21667295	21617295	21717295	MD07G1148200	7	21675312	21679844	ATP binding; nucleic acid binding	GO:0003676; GO:0005524
7	21667295	21617295	21717295	MD07G1147800	7	21644275	21644967
7	21667295	21617295	21717295	MD07G1148300	7	21698602	21703569
7	21667295	21617295	21717295	MD07G1148400	7	21708909	21711646	ion channel activity; ion transport; membrane; protein binding; transmembrane transport	GO:0005216; GO:0005515; GO:0006811; GO:0016020; GO:0055085
7	22388941	22338941	22438941	MD07G1153600	7	22383042	22384266	malate transport	GO:0015743
7	22388941	22338941	22438941	MD07G1154400	7	22414544	22415511	calcium ion binding	GO:0005509
7	22388941	22338941	22438941	MD07G1153700	7	22384345	22387165
7	22388941	22338941	22438941	MD07G1154600	7	22417205	22418334
7	22388941	22338941	22438941	MD07G1154500	7	22415788	22417203	nucleic acid binding	GO:0003676
7	22388941	22338941	22438941	MD07G1153500	7	22382057	22383040	malate transport	GO:0015743
7	22388941	22338941	22438941	MD07G1154200	7	22396622	22397634	ATP binding; protein serine/threonine kinase activity	GO:0004674; GO:0005524
7	22388941	22338941	22438941	MD07G1154000	7	22394618	22395844	ATP binding; protein kinase activity; protein phosphorylation	GO:0004672; GO:0005524; GO:0006468
7	22388941	22338941	22438941	MD07G1154100	7	22395846	22396533	ATP binding; protein kinase activity; protein phosphorylation	GO:0004672; GO:0005524; GO:0006468
7	22388941	22338941	22438941	MD07G1154300	7	22401054	22402473
7	22388941	22338941	22438941	MD07G1153800	7	22387773	22392926	ATP binding; kinase activity; metabolic process; transferase activity, transferring phosphorus-containing groups	GO:0005524; GO:0008152; GO:0016301; GO:0016772
7	22388941	22338941	22438941	MD07G1154700	7	22427641	22432571	integral to membrane; nucleotide binding	GO:0000166; GO:0016021
7	22388941	22338941	22438941	MD07G1153400	7	22371009	22374295	endoplasmic reticulum membrane; integral to membrane	GO:0005789; GO:0016021
7	22388941	22338941	22438941	MD07G1153300	7	22366665	22367967	DNA binding; regulation of transcription, DNA-dependent	GO:0003677; GO:0006355
7	22549054	22499054	22599054	MD07G1155200	7	22539738	22543404
7	22549054	22499054	22599054	MD07G1155100	7	22517463	22519472
7	22549054	22499054	22599054	MD07G1155300	7	22568099	22570602	heme binding	GO:0020037
7	22758368	22708368	22808368	MD07G1156800	7	22779049	22783231	signal transduction	GO:0007165
7	22758368	22708368	22808368	MD07G1156500	7	22753927	22760346	ATP binding; protein kinase activity; protein phosphorylation	GO:0004672; GO:0005524; GO:0006468
7	22758368	22708368	22808368	MD07G1156900	7	22794350	22795270
7	22758368	22708368	22808368	MD07G1156400	7	22734374	22734730	response to auxin stimulus	GO:0009733
7	24347714	24297714	24397714	MD07G1168400	7	24312315	24314040
7	24347714	24297714	24397714	MD07G1168700	7	24349897	24352596	ATP binding; protein binding; protein kinase activity; protein phosphorylation	GO:0004672; GO:0005515; GO:0005524; GO:0006468
7	24347714	24297714	24397714	MD07G1169100	7	24361763	24363802	cysteine-type peptidase activity; proteolysis	GO:0006508; GO:0008234
7	24347714	24297714	24397714	MD07G1168800	7	24352598	24353580	protein binding	GO:0005515
7	24347714	24297714	24397714	MD07G1169300	7	24396238	24397142	3-hydroxyisobutyryl-CoA hydrolase activity	GO:0003860
7	24347714	24297714	24397714	MD07G1168900	7	24354706	24355050	DNA binding; protein dimerization activity	GO:0003677; GO:0046983
7	24347714	24297714	24397714	MD07G1169200	7	24374708	24377598	intracellular; ribosome; rRNA binding; structural constituent of ribosome; translation	GO:0003735; GO:0005622; GO:0005840; GO:0006412; GO:0019843
7	24347714	24297714	24397714	MD07G1169000	7	24355127	24358175	carbohydrate metabolic process; phosphotransferase activity, alcohol group as acceptor	GO:0005975; GO:0016773
7	25531670	25481670	25581670	MD07G1175600	7	25490233	25490685
7	25531670	25481670	25581670	MD07G1176400	7	25571147	25574282	integral to membrane	GO:0016021
7	25531670	25481670	25581670	MD07G1176100	7	25543429	25546535	integral to membrane; retrograde vesicle-mediated transport, Golgi to ER; serine-type endopeptidase activity	GO:0004252; GO:0006890; GO:0016021
7	25531670	25481670	25581670	MD07G1175700	7	25516797	25517165	nucleic acid binding	GO:0003676
7	25531670	25481670	25581670	MD07G1175800	7	25525777	25528916	metal ion binding; nucleic acid binding	GO:0003676; GO:0046872
7	25531670	25481670	25581670	MD07G1176300	7	25554731	25569497	defense response; integral to membrane	GO:0006952; GO:0016021
7	25531670	25481670	25581670	MD07G1175400	7	25489400	25490144
7	25531670	25481670	25581670	MD07G1176200	7	25547131	25549635
7	25531670	25481670	25581670	MD07G1175900	7	25530799	25532598	membrane; photosynthesis, light harvesting	GO:0009765; GO:0016020
7	25531670	25481670	25581670	MD07G1176000	7	25535074	25542780	ATP binding; protein kinase activity; protein phosphorylation	GO:0004672; GO:0005524; GO:0006468
7	26703120	26653120	26753120	MD07G1185600	7	26655891	26665619	GTPase activity; GTP binding	GO:0003924; GO:0005525
7	26703120	26653120	26753120	MD07G1186000	7	26711127	26713157
7	26703120	26653120	26753120	MD07G1186300	7	26733159	26735913	chalcone isomerase activity; flavonoid biosynthetic process; intramolecular lyase activity	GO:0009813; GO:0016872; GO:0045430
7	26703120	26653120	26753120	MD07G1186400	7	26739258	26740051	chalcone isomerase activity; flavonoid biosynthetic process; intramolecular lyase activity	GO:0009813; GO:0016872; GO:0045430
7	26703120	26653120	26753120	MD07G1185800	7	26673103	26676772
7	26703120	26653120	26753120	MD07G1185900	7	26706773	26707607
7	26703120	26653120	26753120	MD07G1185500	7	26654766	26655541
7	26703120	26653120	26753120	MD07G1186200	7	26716169	26719635	ATP binding; protein kinase activity; protein phosphorylation	GO:0004672; GO:0005524; GO:0006468
7	26703120	26653120	26753120	MD07G1186100	7	26714461	26716057	metabolic process; methyltransferase activity	GO:0008152; GO:0008168
7	26755088	26705088	26805088	MD07G1186600	7	26769497	26770585
7	26755088	26705088	26805088	MD07G1186700	7	26772583	26777633	protein binding	GO:0005515
7	26755088	26705088	26805088	MD07G1187000	7	26791011	26792426	catalytic activity; fatty acid biosynthetic process; membrane; metabolic process; transferase activity, transferring acyl groups other than amino-acyl groups	GO:0003824; GO:0006633; GO:0008152; GO:0016020; GO:0016747
7	26755088	26705088	26805088	MD07G1186500	7	26759388	26765868
7	27723173	27673173	27773173	MD07G1198800	7	27716377	27717377
7	27723173	27673173	27773173	MD07G1198900	7	27733100	27735615
7	27723173	27673173	27773173	MD07G1198500	7	27678641	27678901	protein binding	GO:0005515
7	27723173	27673173	27773173	MD07G1198600	7	27687764	27690548	carbohydrate metabolic process; hydrolase activity, hydrolyzing O-glycosyl compounds	GO:0004553; GO:0005975
7	27723173	27673173	27773173	MD07G1199000	7	27740471	27741139
7	27723173	27673173	27773173	MD07G1198700	7	27698599	27701463	carbohydrate metabolic process; hydrolase activity, hydrolyzing O-glycosyl compounds	GO:0004553; GO:0005975
7	27723173	27673173	27773173	MD07G1199200	7	27756276	27756895
7	27723173	27673173	27773173	MD07G1199100	7	27743037	27745495	DNA replication; nucleus	GO:0005634; GO:0006260
7	28287321	28237321	28337321	MD07G1205500	7	28313012	28316854	transmembrane transport	GO:0055085
7	28287321	28237321	28337321	MD07G1205600	7	28329716	28333454	DNA binding; regulation of transcription, DNA-dependent	GO:0003677; GO:0006355
7	28287321	28237321	28337321	MD07G1205300	7	28286048	28294526
7	28287321	28237321	28337321	MD07G1205400	7	28309350	28312553
7	30855693	30805693	30905693	MD07G1235400	7	30846587	30851126	ATP binding; protein kinase activity; protein phosphorylation	GO:0004672; GO:0005524; GO:0006468
7	30855693	30805693	30905693	MD07G1234900	7	30832706	30834465
7	30855693	30805693	30905693	MD07G1234800	7	30822062	30824630
7	30855693	30805693	30905693	MD07G1235800	7	30899302	30901751
7	30855693	30805693	30905693	MD07G1235200	7	30841033	30841650
7	30855693	30805693	30905693	MD07G1235300	7	30843754	30844158
7	30855693	30805693	30905693	MD07G1234600	7	30813251	30815403	regulation of transcription, DNA-dependent; sequence-specific DNA binding; sequence-specific DNA binding transcription factor activity	GO:0003700; GO:0006355; GO:0043565
7	30855693	30805693	30905693	MD07G1235600	7	30855528	30856927
7	30855693	30805693	30905693	MD07G1235100	7	30838271	30838720
7	30855693	30805693	30905693	MD07G1235500	7	30851428	30853752
7	30855693	30805693	30905693	MD07G1235000	7	30834591	30837411	nucleic acid binding; nucleus; regulation of transcription, DNA-dependent; transcription, DNA-dependent; zinc ion binding	GO:0003676; GO:0005634; GO:0006351; GO:0006355; GO:0008270
7	30855693	30805693	30905693	MD07G1235700	7	30870692	30875108	ATP binding; protein binding; protein kinase activity; protein phosphorylation	GO:0004672; GO:0005515; GO:0005524; GO:0006468
7	30855693	30805693	30905693	MD07G1234700	7	30816225	30818950	regulation of transcription, DNA-dependent; sequence-specific DNA binding; sequence-specific DNA binding transcription factor activity	GO:0003700; GO:0006355; GO:0043565
7	30910899	30860899	30960899	MD07G1236800	7	30951155	30956021	ATP binding; protein binding; protein kinase activity; protein phosphorylation	GO:0004672; GO:0005515; GO:0005524; GO:0006468
7	30910899	30860899	30960899	MD07G1236300	7	30926391	30928204	actin binding	GO:0003779
7	30910899	30860899	30960899	MD07G1236200	7	30917304	30925573	ATP binding; protein binding; protein kinase activity; protein phosphorylation	GO:0004672; GO:0005515; GO:0005524; GO:0006468
7	30910899	30860899	30960899	MD07G1236600	7	30939550	30942336	actin binding	GO:0003779
7	30910899	30860899	30960899	MD07G1236100	7	30907251	30908930	actin binding	GO:0003779
7	30910899	30860899	30960899	MD07G1236000	7	30906765	30907249
7	30910899	30860899	30960899	MD07G1236400	7	30929279	30933207
7	30910899	30860899	30960899	MD07G1235900	7	30901754	30906198	ATP binding; protein binding; protein kinase activity; protein phosphorylation	GO:0004672; GO:0005515; GO:0005524; GO:0006468
7	30910899	30860899	30960899	MD07G1236500	7	30934003	30938872	ATP binding; protein binding; protein kinase activity; protein phosphorylation	GO:0004672; GO:0005515; GO:0005524; GO:0006468
7	30910899	30860899	30960899	MD07G1236900	7	30956901	30958617	actin binding	GO:0003779
7	30940424	30890424	30990424	MD07G1237200	7	30973183	30974101	cell redox homeostasis; glycerol ether metabolic process; protein disulfide oxidoreductase activity	GO:0006662; GO:0015035; GO:0045454
7	30940424	30890424	30990424	MD07G1237000	7	30966093	30969218
7	30940424	30890424	30990424	MD07G1237400	7	30984452	30986282
7	30940424	30890424	30990424	MD07G1237300	7	30975210	30978030	ATP binding; protein kinase activity; protein phosphorylation	GO:0004672; GO:0005524; GO:0006468
7	30940424	30890424	30990424	MD07G1237500	7	30986952	30988730	intracellular; ribosome; structural constituent of ribosome; translation	GO:0003735; GO:0005622; GO:0005840; GO:0006412
7	30940424	30890424	30990424	MD07G1237100	7	30970776	30972446	integral to membrane; transmembrane transport; transmembrane transporter activity; transporter activity	GO:0005215; GO:0016021; GO:0022857; GO:0055085
8	14623323	14573323	14673323	MD08G1146300	8	14623020	14626411
8	14623323	14573323	14673323	MD08G1146500	8	14668312	14668815
8	14623323	14573323	14673323	MD08G1146200	8	14601542	14602819
8	14623323	14573323	14673323	MD08G1146400	8	14663706	14664994
8	22944915	22894915	22994915	MD08G1184000	8	22921142	22936861	protein domain specific binding	GO:0019904
8	22944915	22894915	22994915	MD08G1184300	8	22953944	22966102	DNA binding	GO:0003677
8	22944915	22894915	22994915	MD08G1184100	8	22938046	22941544
8	22944915	22894915	22994915	MD08G1184200	8	22946721	22949465	cell redox homeostasis	GO:0045454
8	22944915	22894915	22994915	MD08G1183900	8	22917700	22921068	catalytic activity	GO:0003824
8	22944915	22894915	22994915	MD08G1183800	8	22904004	22907554
8	30691490	30641490	30741490	MD08G1240300	8	30650089	30655237	integral to membrane; magnesium ion transmembrane transporter activity; magnesium ion transport	GO:0015095; GO:0015693; GO:0016021
8	30691490	30641490	30741490	MD08G1241700	8	30721001	30726383	RNA binding	GO:0003723
8	30691490	30641490	30741490	MD08G1240900	8	30675402	30683781
8	30691490	30641490	30741490	MD08G1240500	8	30662287	30663117
8	30691490	30641490	30741490	MD08G1241400	8	30702689	30706844	pseudouridine synthase activity; pseudouridine synthesis; RNA binding; RNA modification	GO:0001522; GO:0003723; GO:0009451; GO:0009982
8	30691490	30641490	30741490	MD08G1240600	8	30666877	30668661
8	30691490	30641490	30741490	MD08G1241100	8	30691234	30691939
8	30691490	30641490	30741490	MD08G1241000	8	30684297	30687267
8	30691490	30641490	30741490	MD08G1240400	8	30657346	30660320	iron ion binding; iron-sulfur cluster assembly; iron-sulfur cluster binding	GO:0005506; GO:0016226; GO:0051536
8	30691490	30641490	30741490	MD08G1241600	8	30711357	30720049	ion channel activity; ion transport; membrane; protein binding; transmembrane transport	GO:0005216; GO:0005515; GO:0006811; GO:0016020; GO:0055085
8	30691490	30641490	30741490	MD08G1240800	8	30671221	30674381
8	30691490	30641490	30741490	MD08G1241200	8	30692014	30698006
8	30691490	30641490	30741490	MD08G1241300	8	30699631	30701201	protein binding	GO:0005515
8	30691490	30641490	30741490	MD08G1241800	8	30734994	30735514	ATP binding; protein kinase activity; protein phosphorylation	GO:0004672; GO:0005524; GO:0006468
8	30691490	30641490	30741490	MD08G1240200	8	30646334	30649309
8	30972154	30922154	31022154	MD08G1244800	8	30964720	30970346	ATP binding; protein kinase activity; protein phosphorylation	GO:0004672; GO:0005524; GO:0006468
8	30972154	30922154	31022154	MD08G1245500	8	31011902	31012954	ATP binding; protein kinase activity; protein phosphorylation	GO:0004672; GO:0005524; GO:0006468
8	30972154	30922154	31022154	MD08G1244000	8	30925430	30928724
8	30972154	30922154	31022154	MD08G1244700	8	30962196	30963071	xylan biosynthetic process	GO:0045492
8	30972154	30922154	31022154	MD08G1244300	8	30939654	30942230	GTPase activity; GTP binding	GO:0003924; GO:0005525
8	30972154	30922154	31022154	MD08G1245300	8	30995424	30996024	mitotic cell cycle spindle assembly checkpoint	GO:0007094
8	30972154	30922154	31022154	MD08G1245600	8	31013798	31014581
8	30972154	30922154	31022154	MD08G1245100	8	30990597	30993007
8	30972154	30922154	31022154	MD08G1245200	8	30993009	30994230
8	30972154	30922154	31022154	MD08G1244100	8	30929758	30932924	protein binding; translational elongation; translation elongation factor activity	GO:0003746; GO:0005515; GO:0006414
8	30972154	30922154	31022154	MD08G1244400	8	30943261	30952177	GTPase activity; GTP binding	GO:0003924; GO:0005525
8	30972154	30922154	31022154	MD08G1245400	8	30997471	31011169	catalytic activity; glucosylceramidase activity; glucosylceramide catabolic process; hydrolase activity, hydrolyzing O-glycosyl compounds; membrane	GO:0003824; GO:0004348; GO:0004553; GO:0006680; GO:0016020
8	30972154	30922154	31022154	MD08G1245000	8	30986312	30989324
8	30972154	30922154	31022154	MD08G1244900	8	30971615	30983343
8	30972154	30922154	31022154	MD08G1244600	8	30955665	30961032	aminoacyl-tRNA editing activity; aminoacyl-tRNA ligase activity; ATP binding; cytoplasm; leucine-tRNA ligase activity; leucyl-tRNA aminoacylation; nucleotide binding; tRNA aminoacylation for protein translation	GO:0000166; GO:0002161; GO:0004812; GO:0004823; GO:0005524; GO:0005737; GO:0006418; GO:0006429
9	13348056	13298056	13398056	MD09G1163200	9	13307648	13310178
9	13348056	13298056	13398056	MD09G1163500	9	13352539	13353744	membrane	GO:0016020
9	13348056	13298056	13398056	MD09G1163300	9	13320131	13325075
9	13348056	13298056	13398056	MD09G1163800	9	13386613	13388324
9	13348056	13298056	13398056	MD09G1163400	9	13327797	13332343
9	13348056	13298056	13398056	MD09G1163700	9	13375071	13375349
9	15956872	15906872	16006872	MD09G1184400	9	15989276	15989812	positive regulation of circadian rhythm	GO:0042753
9	15956872	15906872	16006872	MD09G1184200	9	15935018	15935618
9	15956872	15906872	16006872	MD09G1184500	9	15995072	15998031
9	15956872	15906872	16006872	MD09G1184100	9	15920103	15926309	protein heterodimerization activity; transcription factor TFIID complex; transcription initiation, DNA-dependent	GO:0005669; GO:0006352; GO:0046982
9	15956872	15906872	16006872	MD09G1184300	9	15944251	15965891
9	16311858	16261858	16361858	MD09G1187200	9	16306717	16312273	metallopeptidase activity; proteolysis; zinc ion binding	GO:0006508; GO:0008237; GO:0008270
9	16311858	16261858	16361858	MD09G1187000	9	16293785	16295471	cellular amino acid metabolic process; pyridoxal phosphate binding	GO:0006520; GO:0030170
9	16311858	16261858	16361858	MD09G1187500	9	16358496	16359254
9	16311858	16261858	16361858	MD09G1187300	9	16328595	16330379
9	16311858	16261858	16361858	MD09G1186900	9	16273205	16274273	transmembrane transport	GO:0055085
9	16311858	16261858	16361858	MD09G1187400	9	16346138	16358170	protein binding	GO:0005515
9	28160248	28110248	28210248	MD09G1228300	9	28173750	28178453	integral to membrane; transport	GO:0006810; GO:0016021
9	28160248	28110248	28210248	MD09G1228100	9	28168216	28168672	aspartic-type endopeptidase activity; proteolysis	GO:0004190; GO:0006508
9	28160248	28110248	28210248	MD09G1227600	9	28110380	28117016
9	28160248	28110248	28210248	MD09G1228000	9	28160141	28168214	aspartic-type endopeptidase activity; proteolysis	GO:0004190; GO:0006508
9	28160248	28110248	28210248	MD09G1227700	9	28117099	28121889
9	28160248	28110248	28210248	MD09G1228400	9	28184230	28186057	nucleic acid binding; zinc ion binding	GO:0003676; GO:0008270
9	28160248	28110248	28210248	MD09G1227900	9	28145776	28146966
9	28160248	28110248	28210248	MD09G1227800	9	28144396	28145163
9	33008009	32958009	33058009	MD09G1258000	9	33009444	33012636	antiporter activity; drug transmembrane transport; drug transmembrane transporter activity; membrane; transmembrane transport	GO:0006855; GO:0015238; GO:0015297; GO:0016020; GO:0055085
9	33008009	32958009	33058009	MD09G1258400	9	33038772	33039368
9	33008009	32958009	33058009	MD09G1258100	9	33013570	33017649	catalytic activity; magnesium ion binding; thiamine pyrophosphate binding	GO:0000287; GO:0003824; GO:0030976
9	33008009	32958009	33058009	MD09G1258300	9	33023354	33026169	chromatin assembly or disassembly; nucleus	GO:0005634; GO:0006333
9	33008009	32958009	33058009	MD09G1257900	9	33001355	33001783
9	33008009	32958009	33058009	MD09G1258200	9	33020210	33023056
9	35126247	35076247	35176247	MD09G1274200	9	35088834	35090779	ADP binding	GO:0043531
9	35126247	35076247	35176247	MD09G1274300	9	35125636	35126444
9	35126247	35076247	35176247	MD09G1274500	9	35134349	35152934
9	35126247	35076247	35176247	MD09G1274100	9	35077931	35088248
9	35126247	35076247	35176247	MD09G1274400	9	35126636	35134346	ADP binding	GO:0043531
9	35416232	35366232	35466232	MD09G1277300	9	35402146	35406426	isocitrate dehydrogenase (NADP+) activity; isocitrate metabolic process; magnesium ion binding; NAD binding; oxidation-reduction process; oxidoreductase activity, acting on the CH-OH group of donors, NAD or NADP as acceptor	GO:0000287; GO:0004450; GO:0006102; GO:0016616; GO:0051287; GO:0055114
9	35416232	35366232	35466232	MD09G1277500	9	35416146	35425520	DNA binding; lipid binding	GO:0003677; GO:0008289
9	35416232	35366232	35466232	MD09G1276900	9	35378807	35381366	isocitrate dehydrogenase (NADP+) activity; isocitrate metabolic process; magnesium ion binding; NAD binding; oxidation-reduction process; oxidoreductase activity, acting on the CH-OH group of donors, NAD or NADP as acceptor	GO:0000287; GO:0004450; GO:0006102; GO:0016616; GO:0051287; GO:0055114
9	35416232	35366232	35466232	MD09G1277400	9	35408751	35415509	ATP binding; DNA binding; DNA-dependent ATPase activity; DNA metabolic process; DNA repair; single-stranded DNA binding	GO:0003677; GO:0003697; GO:0005524; GO:0006259; GO:0006281; GO:0008094
9	35416232	35366232	35466232	MD09G1277600	9	35429844	35432916	DNA binding; lipid binding	GO:0003677; GO:0008289
9	35416232	35366232	35466232	MD09G1277800	9	35443036	35444790	electron carrier activity	GO:0009055
9	35416232	35366232	35466232	MD09G1277700	9	35436030	35437636
9	35416232	35366232	35466232	MD09G1278100	9	35462524	35462757
9	35416232	35366232	35466232	MD09G1276400	9	35368898	35369311
9	35416232	35366232	35466232	MD09G1278000	9	35460606	35462472	lipid binding	GO:0008289
9	35416232	35366232	35466232	MD09G1277000	9	35381876	35388878	carboxylic acid metabolic process; carboxy-lyase activity; catalytic activity; glutamate decarboxylase activity; glutamate metabolic process; pyridoxal phosphate binding	GO:0003824; GO:0004351; GO:0006536; GO:0016831; GO:0019752; GO:0030170
9	35416232	35366232	35466232	MD09G1277900	9	35455371	35456314
9	35868399	35818399	35918399	MD09G1281700	9	35872207	35873500
9	35868399	35818399	35918399	MD09G1282000	9	35886333	35894928	calcium ion binding; extrinsic to membrane; oxygen evolving complex; photosynthesis; photosystem II	GO:0005509; GO:0009523; GO:0009654; GO:0015979; GO:0019898
9	35868399	35818399	35918399	MD09G1281200	9	35834565	35835614	protein binding	GO:0005515
9	35868399	35818399	35918399	MD09G1281600	9	35866994	35871683
9	35868399	35818399	35918399	MD09G1281900	9	35877456	35880221	ATP binding; protein kinase activity; protein phosphorylation	GO:0004672; GO:0005524; GO:0006468
9	35868399	35818399	35918399	MD09G1281800	9	35875020	35877124
9	35868399	35818399	35918399	MD09G1281500	9	35861328	35865044
9	35868399	35818399	35918399	MD09G1281300	9	35841522	35845626	biosynthetic process; ergosterol biosynthetic process; farnesyl-diphosphate farnesyltransferase activity; squalene synthase activity; transferase activity; transferase activity, transferring alkyl or aryl (other than methyl) groups	GO:0004310; GO:0006696; GO:0009058; GO:0016740; GO:0016765; GO:0051996
9	35868399	35818399	35918399	MD09G1282100	9	35917325	35918036	calcium ion binding; extrinsic to membrane; oxygen evolving complex; photosynthesis; photosystem II	GO:0005509; GO:0009523; GO:0009654; GO:0015979; GO:0019898
9	35868399	35818399	35918399	MD09G1281400	9	35849485	35855682
9	35952460	35902460	36002460	MD09G1282600	9	35985329	35985940
9	35952460	35902460	36002460	MD09G1282500	9	35977063	35979668	heme binding; iron ion binding; oxidation-reduction process; oxidoreductase activity, acting on paired donors, with incorporation or reduction of molecular oxygen	GO:0005506; GO:0016705; GO:0020037; GO:0055114
9	35952460	35902460	36002460	MD09G1282400	9	35952605	35954565	heme binding; iron ion binding; oxidation-reduction process; oxidoreductase activity, acting on paired donors, with incorporation or reduction of molecular oxygen	GO:0005506; GO:0016705; GO:0020037; GO:0055114
9	35952460	35902460	36002460	MD09G1282200	9	35925291	35936264	DNA binding; nucleus; protein binding; regulation of transcription, DNA-dependent; response to hormone stimulus	GO:0003677; GO:0005515; GO:0005634; GO:0006355; GO:0009725
9	35952460	35902460	36002460	MD09G1282700	9	35987941	35990401
9	36748768	36698768	36798768	MD09G1287800	9	36776838	36779537
9	36748768	36698768	36798768	MD09G1288100	9	36789422	36792275	transferase activity, transferring glycosyl groups	GO:0016757
9	36748768	36698768	36798768	MD09G1287600	9	36754998	36757174
9	36748768	36698768	36798768	MD09G1287700	9	36758275	36763931	anion transport; inorganic anion exchanger activity; integral to membrane; membrane	GO:0005452; GO:0006820; GO:0016020; GO:0016021
9	36748768	36698768	36798768	MD09G1287400	9	36748549	36749673	dephosphorylation; phosphatase activity; protein dephosphorylation; protein tyrosine phosphatase activity	GO:0004725; GO:0006470; GO:0016311; GO:0016791
9	36748768	36698768	36798768	MD09G1287500	9	36750571	36752491
9	36748768	36698768	36798768	MD09G1288000	9	36785879	36788399	GTP binding; intracellular; small GTPase mediated signal transduction	GO:0005525; GO:0005622; GO:0007264
9	36748768	36698768	36798768	MD09G1287900	9	36779708	36783037	enzyme regulator activity; regulation of nitrogen utilization	GO:0006808; GO:0030234
10	7848589	7798589	7898589	MD10G1057700	10	7835178	7838490
10	7848589	7798589	7898589	MD10G1057200	10	7799428	7799723
10	7848589	7798589	7898589	MD10G1057300	10	7802198	7804024	DNA binding; DNA-directed RNA polymerase activity; transcription, DNA-dependent; zinc ion binding	GO:0003677; GO:0003899; GO:0006351; GO:0008270
10	7848589	7798589	7898589	MD10G1058000	10	7854425	7857482	glutamyl-tRNA reductase activity; NADP binding; oxidation-reduction process; tetrapyrrole biosynthetic process	GO:0008883; GO:0033014; GO:0050661; GO:0055114
10	7848589	7798589	7898589	MD10G1058300	10	7878425	7886409	integral to membrane; transmembrane transport	GO:0016021; GO:0055085
10	7848589	7798589	7898589	MD10G1057800	10	7838912	7839292
10	7848589	7798589	7898589	MD10G1057900	10	7847949	7851749
10	7848589	7798589	7898589	MD10G1058200	10	7866308	7877339	cation transport; integral to membrane; potassium ion transport; solute:hydrogen antiporter activity; transmembrane transport	GO:0006812; GO:0006813; GO:0015299; GO:0016021; GO:0055085
10	7848589	7798589	7898589	MD10G1058100	10	7862793	7864776	oxidation-reduction process; oxidoreductase activity, acting on a sulfur group of donors, disulfide as acceptor; peptide-methionine (R)-S-oxide reductase activity; protein repair; response to oxidative stress	GO:0006979; GO:0016671; GO:0030091; GO:0033743; GO:0055114
10	7848589	7798589	7898589	MD10G1057400	10	7808062	7810272	protein binding	GO:0005515
10	7848589	7798589	7898589	MD10G1057600	10	7817594	7822999	catalytic activity; metabolic process	GO:0003824; GO:0008152
10	8528759	8478759	8578759	MD10G1063000	10	8537630	8538822
10	8528759	8478759	8578759	MD10G1062600	10	8514309	8514776
10	8528759	8478759	8578759	MD10G1062900	10	8536062	8536361	ribosome	GO:0005840
10	8528759	8478759	8578759	MD10G1062700	10	8520482	8525320	ubiquitin-dependent protein catabolic process	GO:0006511
10	8528759	8478759	8578759	MD10G1062800	10	8528426	8534420	catalytic activity; coenzyme binding	GO:0003824; GO:0050662
10	8528759	8478759	8578759	MD10G1063300	10	8552062	8559041	ATP binding; microtubule-based movement; microtubule binding; microtubule motor activity	GO:0003777; GO:0005524; GO:0007018; GO:0008017
10	8528759	8478759	8578759	MD10G1062500	10	8507601	8509960	arginine catabolic process; arginine decarboxylase activity; catalytic activity; spermidine biosynthetic process	GO:0003824; GO:0006527; GO:0008295; GO:0008792
10	8528759	8478759	8578759	MD10G1063100	10	8539151	8543387	mitochondrial electron transport, NADH to ubiquinone; mitochondrial respiratory chain complex I	GO:0005747; GO:0006120
10	8635498	8585498	8685498	MD10G1063800	10	8666995	8670721	carbohydrate metabolic process; catalytic activity; hydrolase activity, hydrolyzing O-glycosyl compounds	GO:0003824; GO:0004553; GO:0005975
10	8635498	8585498	8685498	MD10G1063400	10	8610242	8611775	hydrolase activity; hydrolase activity, acting on carbon-nitrogen (but not peptide) bonds	GO:0016787; GO:0016810
10	8635498	8585498	8685498	MD10G1063700	10	8654004	8656389
10	8635498	8585498	8685498	MD10G1063600	10	8651294	8653908	catalytic activity; fructose-bisphosphate aldolase activity; glycolysis	GO:0003824; GO:0004332; GO:0006096
10	8635498	8585498	8685498	MD10G1063500	10	8647237	8650874	intracellular; zinc ion binding	GO:0005622; GO:0008270
10	8791063	8741063	8841063	MD10G1064400	10	8777619	8778347
10	8791063	8741063	8841063	MD10G1064600	10	8797229	8800005
10	8791063	8741063	8841063	MD10G1064700	10	8808021	8821029	protein binding	GO:0005515
10	8791063	8741063	8841063	MD10G1064500	10	8790418	8795266	protein binding	GO:0005515
10	9792355	9742355	9842355	MD10G1071000	10	9837892	9838922	methyltransferase activity	GO:0008168
10	9792355	9742355	9842355	MD10G1070400	10	9771115	9774964	intracellular; transport; transporter activity	GO:0005215; GO:0005622; GO:0006810
10	9792355	9742355	9842355	MD10G1070600	10	9788809	9793437	catalytic activity; diaminopimelate decarboxylase activity; lysine biosynthetic process via diaminopimelate	GO:0003824; GO:0008836; GO:0009089
10	9792355	9742355	9842355	MD10G1070500	10	9779878	9784622
10	9792355	9742355	9842355	MD10G1070300	10	9763980	9770114
10	9792355	9742355	9842355	MD10G1070700	10	9812672	9817315	dihydrofolate reductase activity; dTMP biosynthetic process; glycine biosynthetic process; nucleotide biosynthetic process; one-carbon metabolic process; oxidation-reduction process; thymidylate synthase activity	GO:0004146; GO:0004799; GO:0006231; GO:0006545; GO:0006730; GO:0009165; GO:0055114
10	12018160	11968160	12068160	MD10G1081800	10	12036179	12036337	oxidoreductase activity	GO:0016491
10	12018160	11968160	12068160	MD10G1081600	10	12008957	12010739
10	12018160	11968160	12068160	MD10G1081700	10	12020701	12026197	metabolic process; transferase activity, transferring acyl groups	GO:0008152; GO:0016746
10	12018160	11968160	12068160	MD10G1081500	10	11971059	11971379
10	12018160	11968160	12068160	MD10G1081900	10	12045346	12053560	integral to Golgi membrane; intra-Golgi vesicle-mediated transport	GO:0006891; GO:0030173
10	27554233	27504233	27604233	MD10G1182400	10	27545939	27547787
10	27554233	27504233	27604233	MD10G1182700	10	27556246	27561506
10	27554233	27504233	27604233	MD10G1182500	10	27548281	27550161
10	27554233	27504233	27604233	MD10G1182800	10	27561508	27564468	carbohydrate metabolic process; isomerase activity	GO:0005975; GO:0016853
10	27554233	27504233	27604233	MD10G1182200	10	27514680	27517475
10	27554233	27504233	27604233	MD10G1182100	10	27507062	27510813	methyltransferase activity	GO:0008168
10	27554233	27504233	27604233	MD10G1182600	10	27550292	27554586
10	28382458	28332458	28432458	MD10G1188500	10	28370910	28373087
10	28382458	28332458	28432458	MD10G1188400	10	28332764	28343959	ATP binding; motor activity; myosin complex; protein binding	GO:0003774; GO:0005515; GO:0005524; GO:0016459
10	32216211	32166211	32266211	MD10G1224500	10	32215589	32216882
10	32216211	32166211	32266211	MD10G1225100	10	32257318	32259876	base-excision repair; catalytic activity; DNA-3-methyladenine glycosylase activity; DNA repair	GO:0003824; GO:0006281; GO:0006284; GO:0008725
10	32216211	32166211	32266211	MD10G1225000	10	32251416	32254060	intracellular; ribosome; RNA binding; structural constituent of ribosome; translation	GO:0003723; GO:0003735; GO:0005622; GO:0005840; GO:0006412
10	32216211	32166211	32266211	MD10G1224000	10	32182208	32188198	nucleus; protein binding; regulation of transcription, DNA-dependent	GO:0005515; GO:0005634; GO:0006355
10	32216211	32166211	32266211	MD10G1224300	10	32204218	32205489	integral to membrane; transporter activity	GO:0005215; GO:0016021
10	32216211	32166211	32266211	MD10G1223800	10	32170520	32175375	ATP binding; protein binding; protein kinase activity; protein phosphorylation	GO:0004672; GO:0005515; GO:0005524; GO:0006468
10	32216211	32166211	32266211	MD10G1224800	10	32237372	32240515
10	32216211	32166211	32266211	MD10G1223900	10	32177837	32181226	helicase activity	GO:0004386
10	32216211	32166211	32266211	MD10G1224200	10	32194253	32199144	ATP binding; DNA binding; DNA-dependent DNA replication initiation; DNA helicase activity; DNA replication; MCM complex; nucleus	GO:0003677; GO:0003678; GO:0005524; GO:0005634; GO:0006260; GO:0006270; GO:0042555
10	32216211	32166211	32266211	MD10G1224100	10	32189495	32191213	anchored to plasma membrane; cellular response to stimulus	GO:0046658; GO:0051716
10	32216211	32166211	32266211	MD10G1224400	10	32212833	32215587
10	32283140	32233140	32333140	MD10G1225700	10	32301910	32303127
10	32283140	32233140	32333140	MD10G1226000	10	32329741	32332086
10	32283140	32233140	32333140	MD10G1225500	10	32283607	32287692	ATP binding; protein binding; protein kinase activity; protein phosphorylation	GO:0004672; GO:0005515; GO:0005524; GO:0006468
10	32283140	32233140	32333140	MD10G1225200	10	32264733	32269649
10	32283140	32233140	32333140	MD10G1225300	10	32277915	32280128
10	32283140	32233140	32333140	MD10G1225800	10	32315714	32316919	DNA binding	GO:0003677
10	32283140	32233140	32333140	MD10G1225900	10	32324476	32326264	protein binding	GO:0005515
10	32283140	32233140	32333140	MD10G1225600	10	32294335	32296319	heme binding; hydrogen peroxide catabolic process; oxidation-reduction process; peroxidase activity; response to oxidative stress	GO:0004601; GO:0006979; GO:0020037; GO:0042744; GO:0055114
10	32283140	32233140	32333140	MD10G1225400	10	32280678	32283331
11	809236	759236	859236	MD11G1009700	11	769877	771790	amino acid transmembrane transport; amino acid transmembrane transporter activity; membrane	GO:0003333; GO:0015171; GO:0016020
11	809236	759236	859236	MD11G1010300	11	785310	785595
11	809236	759236	859236	MD11G1009900	11	775342	776766	amino acid transmembrane transport; amino acid transmembrane transporter activity; membrane	GO:0003333; GO:0015171; GO:0016020
11	809236	759236	859236	MD11G1011600	11	849683	854144	dolichyl-phosphate-mannose-glycolipid alpha-mannosyltransferase activity; GPI anchor biosynthetic process	GO:0004584; GO:0006506
11	809236	759236	859236	MD11G1010200	11	783252	785252	biosynthetic process; transferase activity	GO:0009058; GO:0016740
11	809236	759236	859236	MD11G1010900	11	819632	822490
11	809236	759236	859236	MD11G1011100	11	828475	829885	lipid binding; lipid transport	GO:0006869; GO:0008289
11	809236	759236	859236	MD11G1011000	11	823344	826569
11	809236	759236	859236	MD11G1011200	11	835240	838389	biosynthetic process; catalytic activity; pyridoxal phosphate binding	GO:0003824; GO:0009058; GO:0030170
11	809236	759236	859236	MD11G1009300	11	760562	761997	catalytic activity; metabolic process	GO:0003824; GO:0008152
11	809236	759236	859236	MD11G1010700	11	805730	810353	ATP binding; nucleic acid binding	GO:0003676; GO:0005524
11	809236	759236	859236	MD11G1010500	11	792262	794651	biosynthetic process; ergosterol biosynthetic process; farnesyl-diphosphate farnesyltransferase activity; squalene synthase activity; transferase activity; transferase activity, transferring alkyl or aryl (other than methyl) groups	GO:0004310; GO:0006696; GO:0009058; GO:0016740; GO:0016765; GO:0051996
11	809236	759236	859236	MD11G1010800	11	812804	816789
11	809236	759236	859236	MD11G1009400	11	761999	762887
11	809236	759236	859236	MD11G1011300	11	838712	840629
11	809236	759236	859236	MD11G1010000	11	777618	779024	amino acid transmembrane transport; amino acid transmembrane transporter activity; membrane	GO:0003333; GO:0015171; GO:0016020
11	809236	759236	859236	MD11G1010600	11	795712	801172	hydrolase activity	GO:0016787
11	809236	759236	859236	MD11G1011400	11	841416	844981	ADP binding	GO:0043531
11	809236	759236	859236	MD11G1009500	11	763748	765750	protein binding	GO:0005515
11	926318	876318	976318	MD11G1012800	11	932685	939445	C-5 methylation of cytosine; chromatin binding; DNA (cytosine-5-)-methyltransferase activity; methyltransferase activity; nucleus	GO:0003682; GO:0003886; GO:0005634; GO:0008168; GO:0090116
11	926318	876318	976318	MD11G1012700	11	926135	926482
11	926318	876318	976318	MD11G1012600	11	921909	922274
11	926318	876318	976318	MD11G1012400	11	912154	912735	isomerase activity	GO:0016853
11	926318	876318	976318	MD11G1012500	11	917096	917671	isomerase activity	GO:0016853
11	926318	876318	976318	MD11G1012300	11	886298	887248
11	926318	876318	976318	MD11G1012900	11	948429	948959
11	926318	876318	976318	MD11G1013000	11	971607	973029
11	942946	892946	992946	MD11G1013100	11	990337	991426
11	942946	892946	992946	MD11G1013200	11	991477	992826
11	2606440	2556440	2656440	MD11G1029100	11	2557273	2559090	DNA binding; zinc ion binding	GO:0003677; GO:0008270
11	2606440	2556440	2656440	MD11G1029400	11	2577049	2581653	membrane; metal ion transmembrane transporter activity; metal ion transport; transmembrane transport	GO:0016020; GO:0030001; GO:0046873; GO:0055085
11	2606440	2556440	2656440	MD11G1030000	11	2623035	2624375
11	2606440	2556440	2656440	MD11G1030200	11	2628717	2632514
11	2606440	2556440	2656440	MD11G1029300	11	2575098	2576434	cytochrome complex assembly; plasma membrane; protein-heme linkage	GO:0005886; GO:0017003; GO:0017004
11	2606440	2556440	2656440	MD11G1029700	11	2603474	2611889
11	2606440	2556440	2656440	MD11G1030300	11	2637457	2645702	ADP binding	GO:0043531
11	2606440	2556440	2656440	MD11G1029900	11	2621010	2621626
11	2606440	2556440	2656440	MD11G1029800	11	2618565	2620886	ADP binding	GO:0043531
11	2606440	2556440	2656440	MD11G1030100	11	2626592	2628715
11	2606440	2556440	2656440	MD11G1029600	11	2597446	2603201	outer membrane	GO:0019867
11	2606440	2556440	2656440	MD11G1029500	11	2590820	2593396	nucleic acid binding	GO:0003676
11	3409143	3359143	3459143	MD11G1039900	11	3445414	3447088	nucleic acid binding; RNA binding	GO:0003676; GO:0003723
11	3409143	3359143	3459143	MD11G1039500	11	3407093	3409584	protein binding	GO:0005515
11	3409143	3359143	3459143	MD11G1039800	11	3436921	3442630
11	3409143	3359143	3459143	MD11G1039700	11	3429816	3430722
11	3409143	3359143	3459143	MD11G1040100	11	3454180	3459117	aspartic-type endopeptidase activity; protein binding; proteolysis; ubiquitin binding	GO:0004190; GO:0005515; GO:0006508; GO:0043130
11	3409143	3359143	3459143	MD11G1040000	11	3451078	3451767	sequence-specific DNA binding; transcription, DNA-dependent	GO:0006351; GO:0043565
11	3409143	3359143	3459143	MD11G1039600	11	3417424	3423071	proteolysis; serine-type endopeptidase activity	GO:0004252; GO:0006508
11	3409143	3359143	3459143	MD11G1039300	11	3369648	3370395
11	3438032	3388032	3488032	MD11G1040700	11	3478049	3479060
11	3438032	3388032	3488032	MD11G1040600	11	3473373	3476644	ADP binding	GO:0043531
11	3438032	3388032	3488032	MD11G1040400	11	3464489	3464701
11	4185934	4135934	4235934	MD11G1048100	11	4184154	4187472	catalytic activity; protein dephosphorylation; protein serine/threonine phosphatase activity	GO:0003824; GO:0004722; GO:0006470
11	4185934	4135934	4235934	MD11G1049300	11	4232010	4233815
11	4185934	4135934	4235934	MD11G1048700	11	4223293	4224859
11	4185934	4135934	4235934	MD11G1048900	11	4227050	4227455
11	4185934	4135934	4235934	MD11G1048800	11	4224904	4227048	ATP binding; ATP-dependent helicase activity; DNA recombination; nucleic acid binding	GO:0003676; GO:0005524; GO:0006310; GO:0008026
11	4185934	4135934	4235934	MD11G1047900	11	4170134	4171525	nucleus; secondary shoot formation	GO:0005634; GO:0010223
11	4185934	4135934	4235934	MD11G1049000	11	4227669	4228246
11	4185934	4135934	4235934	MD11G1047700	11	4143892	4147810	protein binding; protein deneddylation; signalosome	GO:0000338; GO:0005515; GO:0008180
11	4185934	4135934	4235934	MD11G1047600	11	4140857	4143346
11	4185934	4135934	4235934	MD11G1048500	11	4219749	4221381
11	4185934	4135934	4235934	MD11G1047500	11	4137541	4139681	regulation of RNA metabolic process; ribonuclease inhibitor activity	GO:0008428; GO:0051252
11	4185934	4135934	4235934	MD11G1048400	11	4216932	4219187
11	4185934	4135934	4235934	MD11G1048200	11	4205275	4208127
11	4185934	4135934	4235934	MD11G1048300	11	4209600	4213560	integral to membrane	GO:0016021
11	4185934	4135934	4235934	MD11G1048600	11	4221544	4223291	ATP-dependent 3'-5' DNA helicase activity; DNA repair; DNA replication	GO:0006260; GO:0006281; GO:0043140
11	4185934	4135934	4235934	MD11G1049100	11	4228248	4230367	catalytic activity	GO:0003824
11	4185934	4135934	4235934	MD11G1047800	11	4149162	4162440	protein binding	GO:0005515
11	4943549	4893549	4993549	MD11G1058100	11	4942617	4945094
11	4943549	4893549	4993549	MD11G1058200	11	4945438	4947558	apoplast; copper ion binding; hydroquinone:oxygen oxidoreductase activity; lignin catabolic process; oxidation-reduction process; oxidoreductase activity	GO:0005507; GO:0016491; GO:0046274; GO:0048046; GO:0052716; GO:0055114
11	4943549	4893549	4993549	MD11G1058400	11	4960116	4964418	phosphatidylinositol binding	GO:0035091
11	4943549	4893549	4993549	MD11G1058000	11	4940801	4941923
11	4943549	4893549	4993549	MD11G1058500	11	4983827	4984141
11	4943549	4893549	4993549	MD11G1058300	11	4950692	4958877	protein binding	GO:0005515
11	4943549	4893549	4993549	MD11G1058600	11	4986361	4991195	hydrolase activity, acting on ester bonds	GO:0016788
11	8337189	8287189	8387189	MD11G1099800	11	8343155	8346044
11	8337189	8287189	8387189	MD11G1100400	11	8368611	8375853	ATP binding; integral to membrane; protein kinase activity; protein phosphorylation; serine-type endopeptidase activity	GO:0004252; GO:0004672; GO:0005524; GO:0006468; GO:0016021
11	8337189	8287189	8387189	MD11G1100100	11	8347478	8348299
11	8337189	8287189	8387189	MD11G1099600	11	8333657	8338385	lipid metabolic process; metabolic process	GO:0006629; GO:0008152
11	8337189	8287189	8387189	MD11G1099500	11	8316908	8318616	nucleic acid binding; protein dimerization activity	GO:0003676; GO:0046983
11	8337189	8287189	8387189	MD11G1099400	11	8311076	8314815	lipid metabolic process; metabolic process	GO:0006629; GO:0008152
11	8337189	8287189	8387189	MD11G1100200	11	8357768	8361461	integral to membrane; proteolysis; serine-type endopeptidase activity	GO:0004252; GO:0006508; GO:0016021
11	8337189	8287189	8387189	MD11G1100300	11	8363120	8365120	carbohydrate metabolic process; hydrolase activity, hydrolyzing O-glycosyl compounds	GO:0004553; GO:0005975
11	8337189	8287189	8387189	MD11G1100000	11	8347136	8347390
11	8337189	8287189	8387189	MD11G1099700	11	8340826	8343049
11	16999443	16949443	17049443	MD11G1164700	11	16980200	16987093	nucleic acid binding	GO:0003676
11	16999443	16949443	17049443	MD11G1164800	11	16998212	17010380	COPII vesicle coat; ER to Golgi vesicle-mediated transport; intracellular protein transport	GO:0006886; GO:0006888; GO:0030127
11	16999443	16949443	17049443	MD11G1164500	11	16964551	16966158	calcium ion binding	GO:0005509
11	16999443	16949443	17049443	MD11G1164600	11	16978966	16980190	protein heterodimerization activity	GO:0046982
11	17574858	17524858	17624858	MD11G1166300	11	17620527	17621501
11	17574858	17524858	17624858	MD11G1166200	11	17587121	17591331	hydrolase activity, acting on carbon-nitrogen (but not peptide) bonds; nitrogen compound metabolic process	GO:0006807; GO:0016810
11	17574858	17524858	17624858	MD11G1166000	11	17567711	17570259
11	17574858	17524858	17624858	MD11G1166100	11	17573810	17578278
12	17781310	17731310	17831310	MD12G1111800	12	17741668	17745239
12	17781310	17731310	17831310	MD12G1112200	12	17778780	17783537	histone binding; histone lysine methylation; histone-lysine N-methyltransferase activity; histone methylation; nucleus; protein binding; zinc ion binding	GO:0005515; GO:0005634; GO:0008270; GO:0016571; GO:0018024; GO:0034968; GO:0042393
12	17781310	17731310	17831310	MD12G1112400	12	17816163	17817513	DNA binding; protein dimerization activity	GO:0003677; GO:0046983
12	17781310	17731310	17831310	MD12G1112300	12	17809433	17811636	ATP binding; protein kinase activity; protein phosphorylation	GO:0004672; GO:0005524; GO:0006468
12	17781310	17731310	17831310	MD12G1111900	12	17745683	17750332	DNA binding; regulation of transcription, DNA-dependent; sequence-specific DNA binding transcription factor activity; sigma factor activity; transcription initiation, DNA-dependent	GO:0003677; GO:0003700; GO:0006352; GO:0006355; GO:0016987
12	17781310	17731310	17831310	MD12G1112500	12	17828395	17829366
12	17781310	17731310	17831310	MD12G1112100	12	17766554	17776129	alpha-N-arabinofuranosidase activity; L-arabinose metabolic process	GO:0046373; GO:0046556
12	17781310	17731310	17831310	MD12G1112000	12	17757407	17766342	protein binding	GO:0005515
12	17845489	17795489	17895489	MD12G1112900	12	17862164	17870364	ATP binding; cytoplasm; histidine-tRNA ligase activity; histidyl-tRNA aminoacylation	GO:0004821; GO:0005524; GO:0005737; GO:0006427
12	17845489	17795489	17895489	MD12G1112600	12	17831833	17832403	nucleic acid binding; zinc ion binding	GO:0003676; GO:0008270
12	17862628	17812628	17912628	MD12G1113000	12	17892653	17895805	metal ion binding; metal ion transport	GO:0030001; GO:0046872
12	18743898	18693898	18793898	MD12G1117200	12	18733898	18735326
12	18743898	18693898	18793898	MD12G1117500	12	18772378	18776780	lipid binding	GO:0008289
12	18743898	18693898	18793898	MD12G1117300	12	18742741	18743787
12	18743898	18693898	18793898	MD12G1117400	12	18745720	18753215	ethylene mediated signaling pathway; membrane; transport; transporter activity	GO:0005215; GO:0006810; GO:0009873; GO:0016020
12	18743898	18693898	18793898	MD12G1117600	12	18780623	18783002	nucleic acid binding	GO:0003676
12	18743898	18693898	18793898	MD12G1117000	12	18725009	18725942
12	18743898	18693898	18793898	MD12G1116900	12	18723219	18723612
12	20164605	20114605	20214605	MD12G1126700	12	20182675	20184014
12	20164605	20114605	20214605	MD12G1125900	12	20125299	20128901	DNA binding; multicellular organismal development; regulation of transcription, DNA-dependent; sequence-specific DNA binding transcription factor activity	GO:0003677; GO:0003700; GO:0006355; GO:0007275
12	20164605	20114605	20214605	MD12G1126500	12	20170056	20175278	protein binding	GO:0005515
12	20164605	20114605	20214605	MD12G1126200	12	20155007	20156579
12	20164605	20114605	20214605	MD12G1126600	12	20175281	20182673
12	20164605	20114605	20214605	MD12G1126300	12	20161107	20162323
12	20164605	20114605	20214605	MD12G1126000	12	20143640	20145890	ribosome; structural constituent of ribosome; translation	GO:0003735; GO:0005840; GO:0006412
12	20164605	20114605	20214605	MD12G1126100	12	20146968	20150056	DNA binding	GO:0003677
12	20164605	20114605	20214605	MD12G1126400	12	20162325	20164658	metal ion binding	GO:0046872
12	20164605	20114605	20214605	MD12G1126800	12	20184788	20190856	ADP binding	GO:0043531
12	20164605	20114605	20214605	MD12G1127000	12	20214109	20214605
12	22263606	22213606	22313606	MD12G1143700	12	22273925	22278145
12	22263606	22213606	22313606	MD12G1143500	12	22266875	22270230
12	22263606	22213606	22313606	MD12G1143300	12	22251358	22256150
12	22263606	22213606	22313606	MD12G1143800	12	22289398	22292287	DNA binding	GO:0003677
12	22263606	22213606	22313606	MD12G1143000	12	22218731	22225511
12	22263606	22213606	22313606	MD12G1143900	12	22294478	22297195	hydrolase activity; metabolic process	GO:0008152; GO:0016787
12	22263606	22213606	22313606	MD12G1143100	12	22226241	22230073	integral to membrane; proteolysis; serine-type endopeptidase activity	GO:0004252; GO:0006508; GO:0016021
12	22263606	22213606	22313606	MD12G1143600	12	22270438	22271736
12	22263606	22213606	22313606	MD12G1143400	12	22258677	22263825	DNA binding	GO:0003677
12	22342952	22292952	22392952	MD12G1144700	12	22383544	22387248
12	22342952	22292952	22392952	MD12G1144300	12	22358874	22361841	apoplast; copper ion binding; hydroquinone:oxygen oxidoreductase activity; lignin catabolic process; oxidation-reduction process; oxidoreductase activity	GO:0005507; GO:0016491; GO:0046274; GO:0048046; GO:0052716; GO:0055114
12	22342952	22292952	22392952	MD12G1144200	12	22355681	22355869
12	22342952	22292952	22392952	MD12G1144500	12	22369645	22374777
12	22342952	22292952	22392952	MD12G1144600	12	22375740	22378559	apoplast; copper ion binding; hydroquinone:oxygen oxidoreductase activity; lignin catabolic process; oxidation-reduction process; oxidoreductase activity	GO:0005507; GO:0016491; GO:0046274; GO:0048046; GO:0052716; GO:0055114
12	22342952	22292952	22392952	MD12G1144000	12	22320569	22321901
12	22342952	22292952	22392952	MD12G1144400	12	22361911	22364181
12	22342952	22292952	22392952	MD12G1144100	12	22324583	22326472	regulation of transcription, DNA-dependent; sequence-specific DNA binding; sequence-specific DNA binding transcription factor activity	GO:0003700; GO:0006355; GO:0043565
12	25265680	25215680	25315680	MD12G1172000	12	25241690	25242263
12	25265680	25215680	25315680	MD12G1172100	12	25244617	25246841	transmembrane transport	GO:0055085
12	25265680	25215680	25315680	MD12G1172400	12	25279484	25281198	thiamine pyrophosphate binding	GO:0030976
12	25265680	25215680	25315680	MD12G1172200	12	25257079	25261360
12	25265680	25215680	25315680	MD12G1172800	12	25310984	25312928
12	25265680	25215680	25315680	MD12G1172700	12	25306404	25310486
12	25265680	25215680	25315680	MD12G1172300	12	25265610	25269648
12	25265680	25215680	25315680	MD12G1171900	12	25235456	25239820	chlorophyll biosynthetic process; chlorophyll synthetase activity; integral to membrane; transferase activity, transferring alkyl or aryl (other than methyl) groups	GO:0015995; GO:0016021; GO:0016765; GO:0046408
12	25265680	25215680	25315680	MD12G1171800	12	25216630	25224092	AMP deaminase activity; deaminase activity; IMP salvage; purine ribonucleoside monophosphate biosynthetic process	GO:0003876; GO:0009168; GO:0019239; GO:0032264
12	25265680	25215680	25315680	MD12G1172500	12	25281200	25282957	catalytic activity; magnesium ion binding; thiamine pyrophosphate binding	GO:0000287; GO:0003824; GO:0030976
12	25282362	25232362	25332362	MD12G1173000	12	25327572	25329812
12	25282362	25232362	25332362	MD12G1173100	12	25330390	25332073
12	25282362	25232362	25332362	MD12G1172900	12	25325880	25327351
12	26434214	26384214	26484214	MD12G1184400	12	26460929	26462760
12	26434214	26384214	26484214	MD12G1184100	12	26418691	26424050	catalytic activity; pyridoxal phosphate binding; transaminase activity	GO:0003824; GO:0008483; GO:0030170
12	26434214	26384214	26484214	MD12G1183800	12	26404285	26406751	protein binding; TORC1 complex; TOR signaling cascade	GO:0005515; GO:0031929; GO:0031931
12	26434214	26384214	26484214	MD12G1184500	12	26472028	26472420	nucleus; regulation of transcription, DNA-dependent; sequence-specific DNA binding; sequence-specific DNA binding transcription factor activity	GO:0003700; GO:0005634; GO:0006355; GO:0043565
12	26434214	26384214	26484214	MD12G1184200	12	26446186	26449672	DNA repair; oxidation-reduction process; oxidoreductase activity	GO:0006281; GO:0016491; GO:0055114
12	26434214	26384214	26484214	MD12G1184300	12	26450351	26452190
12	26434214	26384214	26484214	MD12G1183900	12	26406754	26407795	TORC1 complex; TOR signaling cascade	GO:0031929; GO:0031931
12	26434214	26384214	26484214	MD12G1184000	12	26415941	26417776	lipid metabolic process	GO:0006629
12	26498154	26448154	26548154	MD12G1184600	12	26519131	26521745	heme binding; hydrogen peroxide catabolic process; oxidation-reduction process; peroxidase activity; response to oxidative stress	GO:0004601; GO:0006979; GO:0020037; GO:0042744; GO:0055114
12	26930825	26880825	26980825	MD12G1187000	12	26910717	26911515	lipid binding; lipid transport	GO:0006869; GO:0008289
12	26930825	26880825	26980825	MD12G1186800	12	26893256	26895623	plant-type cell wall organization	GO:0009664
12	26930825	26880825	26980825	MD12G1187500	12	26965545	26966281	lipid binding; lipid transport	GO:0006869; GO:0008289
12	26930825	26880825	26980825	MD12G1187100	12	26930672	26931629	lipid binding; lipid transport	GO:0006869; GO:0008289
12	26930825	26880825	26980825	MD12G1186900	12	26906177	26908727
12	26930825	26880825	26980825	MD12G1187600	12	26975674	26976090	lipid binding; lipid transport	GO:0006869; GO:0008289
12	26930825	26880825	26980825	MD12G1187200	12	26942088	26942429	lipid binding; lipid transport	GO:0006869; GO:0008289
12	26930825	26880825	26980825	MD12G1187300	12	26962648	26962890
12	26930825	26880825	26980825	MD12G1186700	12	26888348	26892584
12	26930825	26880825	26980825	MD12G1187400	12	26962963	26963718	lipid binding; lipid transport	GO:0006869; GO:0008289
12	27092635	27042635	27142635	MD12G1189200	12	27086797	27089009	regulation of transcription, DNA-dependent; sequence-specific DNA binding; sequence-specific DNA binding transcription factor activity	GO:0003700; GO:0006355; GO:0043565
12	27092635	27042635	27142635	MD12G1188800	12	27052640	27057911	calcium ion binding	GO:0005509
12	27092635	27042635	27142635	MD12G1189300	12	27111580	27111852	membrane	GO:0016020
12	27092635	27042635	27142635	MD12G1188700	12	27047604	27050959	membrane	GO:0016020
12	27092635	27042635	27142635	MD12G1189000	12	27067748	27070835	integral to membrane	GO:0016021
12	27236344	27186344	27286344	MD12G1189700	12	27213135	27215427	regulation of transcription, DNA-dependent; sequence-specific DNA binding; sequence-specific DNA binding transcription factor activity	GO:0003700; GO:0006355; GO:0043565
12	27236344	27186344	27286344	MD12G1189600	12	27190989	27194447	regulation of transcription, DNA-dependent; sequence-specific DNA binding; sequence-specific DNA binding transcription factor activity	GO:0003700; GO:0006355; GO:0043565
12	27236344	27186344	27286344	MD12G1190000	12	27232404	27239751	ATP binding; integral to membrane; magnesium ion binding; nucleotide binding; phospholipid-translocating ATPase activity; phospholipid transport	GO:0000166; GO:0000287; GO:0004012; GO:0005524; GO:0015914; GO:0016021
12	27236344	27186344	27286344	MD12G1189900	12	27224756	27226237	regulation of transcription, DNA-dependent; sequence-specific DNA binding; sequence-specific DNA binding transcription factor activity	GO:0003700; GO:0006355; GO:0043565
13	917006	867006	967006	MD13G1014000	13	875426	879441	membrane; potassium ion transmembrane transport; potassium ion transmembrane transporter activity	GO:0015079; GO:0016020; GO:0071805
13	917006	867006	967006	MD13G1014900	13	960559	961751
13	917006	867006	967006	MD13G1014800	13	927291	930799	ATP binding; protein binding; protein kinase activity; protein phosphorylation	GO:0004672; GO:0005515; GO:0005524; GO:0006468
13	917006	867006	967006	MD13G1014600	13	911301	913289	oxidation-reduction process; oxidoreductase activity	GO:0016491; GO:0055114
13	917006	867006	967006	MD13G1014300	13	898181	902264	integral to membrane	GO:0016021
13	917006	867006	967006	MD13G1014200	13	880994	893134	cation transport; integral to membrane; solute:hydrogen antiporter activity; transmembrane transport	GO:0006812; GO:0015299; GO:0016021; GO:0055085
13	917006	867006	967006	MD13G1014100	13	879521	880624
13	917006	867006	967006	MD13G1014500	13	905147	908720	integral to membrane	GO:0016021
13	917006	867006	967006	MD13G1014700	13	921883	922391	oxidation-reduction process; oxidoreductase activity	GO:0016491; GO:0055114
13	9839648	9789648	9889648	MD13G1130100	13	9861050	9866656	histone binding; histone lysine methylation; histone-lysine N-methyltransferase activity; histone methylation; nucleus; protein binding; zinc ion binding	GO:0005515; GO:0005634; GO:0008270; GO:0016571; GO:0018024; GO:0034968; GO:0042393
13	9839648	9789648	9889648	MD13G1129700	13	9808909	9812041	ATP binding; protein kinase activity; protein phosphorylation	GO:0004672; GO:0005524; GO:0006468
13	9839648	9789648	9889648	MD13G1129600	13	9795900	9802954
13	9839648	9789648	9889648	MD13G1129900	13	9838673	9840551
13	9839648	9789648	9889648	MD13G1130000	13	9840715	9843425
13	9839648	9789648	9889648	MD13G1130200	13	9869542	9869873
13	9839648	9789648	9889648	MD13G1129800	13	9819683	9827253	cytoplasm; GTPase activator activity; protein binding	GO:0005096; GO:0005515; GO:0005737
13	14286707	14236707	14336707	MD13G1173400	13	14250217	14251729
13	14286707	14236707	14336707	MD13G1173700	13	14307197	14309099
13	14286707	14236707	14336707	MD13G1173800	13	14310693	14313586
13	14286707	14236707	14336707	MD13G1173500	13	14254661	14257251
13	14286707	14236707	14336707	MD13G1173900	13	14318022	14321924	ATP binding; protein kinase activity; protein phosphorylation	GO:0004672; GO:0005524; GO:0006468
13	14286707	14236707	14336707	MD13G1173600	13	14259841	14261106
13	14342658	14292658	14392658	MD13G1174200	13	14350128	14357022
13	14342658	14292658	14392658	MD13G1174400	13	14366354	14369937	endoplasmic reticulum membrane	GO:0005789
13	14342658	14292658	14392658	MD13G1174500	13	14373226	14376126	fatty acid biosynthetic process	GO:0006633
13	14342658	14292658	14392658	MD13G1174100	13	14342231	14345554	protein binding	GO:0005515
13	14342658	14292658	14392658	MD13G1174300	13	14361267	14366044	cation transport; integral to membrane; plasma membrane; potassium ion homeostasis; regulation of pH; response to salt stress; sodium:hydrogen antiporter activity; sodium ion transport; solute:hydrogen antiporter activity; transmembrane transport; vacuolar membrane	GO:0005774; GO:0005886; GO:0006812; GO:0006814; GO:0006885; GO:0009651; GO:0015299; GO:0015385; GO:0016021; GO:0055075; GO:0055085
13	14342658	14292658	14392658	MD13G1174000	13	14338579	14341143	beta-amylase activity; polysaccharide catabolic process	GO:0000272; GO:0016161
13	14342658	14292658	14392658	MD13G1174600	13	14380345	14386662	ATP binding; binding; protein kinase activity; protein phosphorylation	GO:0004672; GO:0005488; GO:0005524; GO:0006468
13	14425974	14375974	14475974	MD13G1175000	13	14445370	14451088
13	14425974	14375974	14475974	MD13G1174800	13	14438965	14443567
13	14425974	14375974	14475974	MD13G1175100	13	14451757	14455742	zinc ion binding	GO:0008270
13	14425974	14375974	14475974	MD13G1174700	13	14409557	14430222	ATP binding; histone binding	GO:0005524; GO:0042393
13	35622563	35572563	35672563	MD13G1269400	13	35610706	35611921
14	4633833	4583833	4683833	MD14G1049000	14	4638651	4641258	protein binding	GO:0005515
14	4633833	4583833	4683833	MD14G1048200	14	4601875	4604280	methylation; methyltransferase activity; nucleic acid binding	GO:0003676; GO:0008168; GO:0032259
14	4633833	4583833	4683833	MD14G1048300	14	4614810	4616552	intracellular; ribosome; structural constituent of ribosome; translation	GO:0003735; GO:0005622; GO:0005840; GO:0006412
14	4633833	4583833	4683833	MD14G1048100	14	4598115	4601568
14	4633833	4583833	4683833	MD14G1048000	14	4593132	4596083	protein binding	GO:0005515
14	4633833	4583833	4683833	MD14G1047900	14	4590756	4591581	response to stress	GO:0006950
14	4633833	4583833	4683833	MD14G1048500	14	4620368	4621412
14	4633833	4583833	4683833	MD14G1049100	14	4650109	4657177	ADP binding	GO:0043531
14	4633833	4583833	4683833	MD14G1048900	14	4634437	4638168
14	4633833	4583833	4683833	MD14G1048400	14	4617410	4619215	RNA binding; small ribosomal subunit; structural constituent of ribosome; translation	GO:0003723; GO:0003735; GO:0006412; GO:0015935
14	4633833	4583833	4683833	MD14G1048600	14	4621415	4623167	RNA binding; small ribosomal subunit; structural constituent of ribosome; translation	GO:0003723; GO:0003735; GO:0006412; GO:0015935
14	4633833	4583833	4683833	MD14G1048800	14	4624424	4629383	integral to membrane; transferase activity, transferring alkyl or aryl (other than methyl) groups	GO:0016021; GO:0016765
14	25976079	25926079	26026079	MD14G1166700	14	25993193	25994780	oxidation-reduction process; peptide-methionine-(S)-S-oxide reductase activity	GO:0008113; GO:0055114
14	25976079	25926079	26026079	MD14G1165900	14	25954581	25957732
14	25976079	25926079	26026079	MD14G1167300	14	26023870	26024479	ATP binding; protein kinase activity; protein phosphorylation	GO:0004672; GO:0005524; GO:0006468
14	25976079	25926079	26026079	MD14G1166400	14	25983717	25986811	protein binding	GO:0005515
14	25976079	25926079	26026079	MD14G1166100	14	25971157	25975722
14	25976079	25926079	26026079	MD14G1167200	14	26022294	26023025
14	25976079	25926079	26026079	MD14G1166300	14	25978699	25982384	binding	GO:0005488
14	25976079	25926079	26026079	MD14G1167400	14	26024524	26025114
14	25976079	25926079	26026079	MD14G1165800	14	25949423	25952176	hydrolase activity; metabolic process	GO:0008152; GO:0016787
14	25976079	25926079	26026079	MD14G1167100	14	26011735	26013966
14	25976079	25926079	26026079	MD14G1166000	14	25964710	25970203	ATP binding; DNA binding; DNA-directed DNA polymerase activity; DNA polymerase III complex; DNA replication	GO:0003677; GO:0003887; GO:0005524; GO:0006260; GO:0009360
14	25976079	25926079	26026079	MD14G1165700	14	25936101	25942413	DNA repair; nuclease activity	GO:0004518; GO:0006281
14	25976079	25926079	26026079	MD14G1166600	14	25990918	25992834	cysteine-type peptidase activity; proteolysis	GO:0006508; GO:0008234
14	25976079	25926079	26026079	MD14G1166500	14	25987477	25989534
14	25976079	25926079	26026079	MD14G1167000	14	26000624	26004121	histone acetyltransferase activity; nucleus; protein binding; regulation of transcription, DNA-dependent; transcription cofactor activity; zinc ion binding	GO:0003712; GO:0004402; GO:0005515; GO:0005634; GO:0006355; GO:0008270
14	25976079	25926079	26026079	MD14G1166200	14	25975839	25976981
14	25992444	25942444	26042444	MD14G1167500	14	26032319	26035659
14	28255980	28205980	28305980	MD14G1191400	14	28238011	28244695
14	28255980	28205980	28305980	MD14G1192000	14	28288370	28297186	nucleic acid binding; protein binding; protein deubiquitination	GO:0003676; GO:0005515; GO:0016579
14	28255980	28205980	28305980	MD14G1192100	14	28298926	28303473	protein binding	GO:0005515
14	28255980	28205980	28305980	MD14G1191700	14	28270193	28272834	integral to membrane; transmembrane transport	GO:0016021; GO:0055085
14	28255980	28205980	28305980	MD14G1191600	14	28255440	28267314
14	28255980	28205980	28305980	MD14G1191500	14	28245289	28250010
14	28255980	28205980	28305980	MD14G1191800	14	28279077	28286139	zinc ion binding	GO:0008270
14	28255980	28205980	28305980	MD14G1191900	14	28286244	28287840
14	28255980	28205980	28305980	MD14G1191200	14	28212537	28216711	RNA processing	GO:0006396
14	28255980	28205980	28305980	MD14G1191100	14	28207947	28211428	catalytic activity	GO:0003824
14	28255980	28205980	28305980	MD14G1191300	14	28224364	28233684	ATP binding; protein kinase activity; protein phosphorylation; translational initiation; translation initiation factor activity	GO:0003743; GO:0004672; GO:0005524; GO:0006413; GO:0006468
15	630828	580828	680828	MD15G1010700	15	581455	585823	lipid binding	GO:0008289
15	630828	580828	680828	MD15G1011100	15	611594	611929
15	630828	580828	680828	MD15G1011700	15	637605	640885	BRCA1-A complex; BRISC complex	GO:0070531; GO:0070552
15	630828	580828	680828	MD15G1011900	15	646823	648140
15	630828	580828	680828	MD15G1011300	15	621120	625145
15	630828	580828	680828	MD15G1011000	15	607506	608787
15	630828	580828	680828	MD15G1010900	15	599676	605612	nucleus	GO:0005634
15	630828	580828	680828	MD15G1010800	15	591703	595205	ATP binding; protein binding; protein kinase activity; protein phosphorylation	GO:0004672; GO:0005515; GO:0005524; GO:0006468
15	630828	580828	680828	MD15G1012100	15	677384	679595	catalytic activity; glycopeptide alpha-N-acetylgalactosaminidase activity	GO:0003824; GO:0033926
15	630828	580828	680828	MD15G1011400	15	629335	636133	binding; protein binding; protein ubiquitination; ubiquitin-protein ligase activity	GO:0004842; GO:0005488; GO:0005515; GO:0016567
15	630828	580828	680828	MD15G1012000	15	671123	673125
15	630828	580828	680828	MD15G1011800	15	641557	644352	GTPase activity; GTP binding; microtubule; microtubule-based process; structural constituent of cytoskeleton	GO:0003924; GO:0005200; GO:0005525; GO:0005874; GO:0007017
15	847688	797688	897688	MD15G1014800	15	864200	868807	protein binding	GO:0005515
15	847688	797688	897688	MD15G1014700	15	862632	864047	cell wall; cell wall modification; pectinesterase activity	GO:0005618; GO:0030599; GO:0042545
15	847688	797688	897688	MD15G1014400	15	845596	850392	DNA binding; nucleus; protein binding; regulation of transcription, DNA-dependent; response to hormone stimulus	GO:0003677; GO:0005515; GO:0005634; GO:0006355; GO:0009725
15	847688	797688	897688	MD15G1015000	15	882281	885779	regulation of transcription, DNA-dependent; sequence-specific DNA binding transcription factor activity	GO:0003700; GO:0006355
15	847688	797688	897688	MD15G1014500	15	850482	852296	methyltransferase activity	GO:0008168
15	847688	797688	897688	MD15G1015400	15	893030	895807
15	847688	797688	897688	MD15G1014200	15	805247	805606	response to auxin stimulus	GO:0009733
15	847688	797688	897688	MD15G1015100	15	886904	890223	regulation of transcription, DNA-dependent; sequence-specific DNA binding transcription factor activity	GO:0003700; GO:0006355
15	847688	797688	897688	MD15G1014600	15	852501	857283	metal ion binding	GO:0046872
15	847688	797688	897688	MD15G1014900	15	877104	881819
15	847688	797688	897688	MD15G1014300	15	821989	822441	response to auxin stimulus	GO:0009733
15	1148402	1098402	1198402	MD15G1019700	15	1148234	1151845	integral to membrane; membrane; transmembrane transporter activity	GO:0016020; GO:0016021; GO:0022857
15	1148402	1098402	1198402	MD15G1020200	15	1184180	1185275	hydrolase activity	GO:0016787
15	1148402	1098402	1198402	MD15G1020300	15	1185461	1188392	DNA binding; regulation of transcription, DNA-dependent; sequence-specific DNA binding transcription factor activity	GO:0003677; GO:0003700; GO:0006355
15	1148402	1098402	1198402	MD15G1020500	15	1191303	1192151	DNA binding; regulation of transcription, DNA-dependent; sequence-specific DNA binding transcription factor activity	GO:0003677; GO:0003700; GO:0006355
15	1148402	1098402	1198402	MD15G1019100	15	1098823	1104094	protein binding	GO:0005515
15	1148402	1098402	1198402	MD15G1019300	15	1122211	1124841	cysteine-type peptidase activity; proteolysis	GO:0006508; GO:0008234
15	1148402	1098402	1198402	MD15G1019900	15	1155213	1159411	membrane; oligopeptide transport; transport; transporter activity	GO:0005215; GO:0006810; GO:0006857; GO:0016020
15	1148402	1098402	1198402	MD15G1019200	15	1113803	1115731
15	1148402	1098402	1198402	MD15G1020400	15	1188482	1189194
15	1148402	1098402	1198402	MD15G1020100	15	1182085	1182585	DNA binding; regulation of transcription, DNA-dependent; sequence-specific DNA binding transcription factor activity	GO:0003677; GO:0003700; GO:0006355
15	1148402	1098402	1198402	MD15G1019500	15	1134886	1135730	catalytic activity; transcription factor TFIIF complex; transcription from RNA polymerase II promoter; transcription initiation from RNA polymerase II promoter	GO:0003824; GO:0005674; GO:0006366; GO:0006367
15	1148402	1098402	1198402	MD15G1019600	15	1135732	1136961	transcription factor TFIIF complex; transcription from RNA polymerase II promoter; transcription initiation from RNA polymerase II promoter	GO:0005674; GO:0006366; GO:0006367
15	1148402	1098402	1198402	MD15G1020000	15	1161626	1169626	acid phosphatase activity; hydrolase activity; metal ion binding	GO:0003993; GO:0016787; GO:0046872
15	1838354	1788354	1888354	MD15G1030500	15	1880652	1881198
15	1838354	1788354	1888354	MD15G1030000	15	1843999	1845885	protein binding	GO:0005515
15	1838354	1788354	1888354	MD15G1029300	15	1789700	1791891
15	1838354	1788354	1888354	MD15G1030600	15	1886938	1887760
15	1838354	1788354	1888354	MD15G1029700	15	1821169	1824650	nucleic acid binding	GO:0003676
15	1838354	1788354	1888354	MD15G1030200	15	1866049	1870075
15	1838354	1788354	1888354	MD15G1030100	15	1850516	1856022
15	1838354	1788354	1888354	MD15G1029900	15	1838034	1841988	protein binding	GO:0005515
15	1838354	1788354	1888354	MD15G1029400	15	1792884	1796211	catalytic activity	GO:0003824
15	1838354	1788354	1888354	MD15G1029800	15	1829154	1834688
15	1838354	1788354	1888354	MD15G1029600	15	1816630	1819015	heme binding; iron ion binding; oxidation-reduction process; oxidoreductase activity, acting on paired donors, with incorporation or reduction of molecular oxygen	GO:0005506; GO:0016705; GO:0020037; GO:0055114
15	1838354	1788354	1888354	MD15G1029500	15	1799346	1802123	heme binding; iron ion binding; oxidation-reduction process; oxidoreductase activity, acting on paired donors, with incorporation or reduction of molecular oxygen	GO:0005506; GO:0016705; GO:0020037; GO:0055114
15	1838354	1788354	1888354	MD15G1030300	15	1870989	1873340	regulation of ion transmembrane transport; voltage-gated cation channel activity	GO:0022843; GO:0034765
15	1838354	1788354	1888354	MD15G1030400	15	1875277	1879357
15	2396933	2346933	2446933	MD15G1034500	15	2439144	2439890	DNA binding; regulation of transcription, DNA-dependent	GO:0003677; GO:0006355
15	2396933	2346933	2446933	MD15G1033800	15	2369874	2372252	heme binding; iron ion binding; oxidation-reduction process; oxidoreductase activity, acting on paired donors, with incorporation or reduction of molecular oxygen	GO:0005506; GO:0016705; GO:0020037; GO:0055114
15	2396933	2346933	2446933	MD15G1034000	15	2395943	2399095	DNA binding	GO:0003677
15	2396933	2346933	2446933	MD15G1033900	15	2389764	2391683	heme binding; iron ion binding; oxidation-reduction process; oxidoreductase activity, acting on paired donors, with incorporation or reduction of molecular oxygen	GO:0005506; GO:0016705; GO:0020037; GO:0055114
15	2396933	2346933	2446933	MD15G1034400	15	2429545	2433299	heme binding; iron ion binding; oxidation-reduction process; oxidoreductase activity, acting on paired donors, with incorporation or reduction of molecular oxygen	GO:0005506; GO:0016705; GO:0020037; GO:0055114
15	2396933	2346933	2446933	MD15G1033600	15	2352062	2355247
15	2396933	2346933	2446933	MD15G1034100	15	2410097	2412334
15	2396933	2346933	2446933	MD15G1033700	15	2356607	2368575
15	2396933	2346933	2446933	MD15G1034200	15	2413586	2417680	DNA binding	GO:0003677
15	2396933	2346933	2446933	MD15G1034300	15	2420571	2424628	catalytic activity	GO:0003824
15	2936546	2886546	2986546	MD15G1042500	15	2965150	2967108	ATP binding; carbohydrate binding; protein kinase activity; protein phosphorylation	GO:0004672; GO:0005524; GO:0006468; GO:0030246
15	2936546	2886546	2986546	MD15G1041800	15	2925728	2927834
15	2936546	2886546	2986546	MD15G1042300	15	2951690	2958908	nucleic acid binding; RNA binding; RNA processing	GO:0003676; GO:0003723; GO:0006396
15	2936546	2886546	2986546	MD15G1042200	15	2948522	2951261	cell cycle; positive regulation of Notch signaling pathway; pyrimidine nucleotide biosynthetic process	GO:0006221; GO:0007049; GO:0045747
15	2936546	2886546	2986546	MD15G1042600	15	2972509	2977383	ADP binding; protein binding	GO:0005515; GO:0043531
15	2936546	2886546	2986546	MD15G1041600	15	2911240	2914467
15	2936546	2886546	2986546	MD15G1042400	15	2958929	2963697
15	2936546	2886546	2986546	MD15G1041500	15	2908115	2908924
15	2936546	2886546	2986546	MD15G1042700	15	2978586	2980795	protein deubiquitination; ubiquitin-dependent protein catabolic process; zinc ion binding	GO:0006511; GO:0008270; GO:0016579
15	2936546	2886546	2986546	MD15G1041300	15	2899150	2905048	aspartic-type endopeptidase activity; integral to membrane	GO:0004190; GO:0016021
15	2936546	2886546	2986546	MD15G1042000	15	2936454	2942819	binding; protein binding; RNA binding	GO:0003723; GO:0005488; GO:0005515
15	2936546	2886546	2986546	MD15G1041200	15	2892629	2895332	protein binding	GO:0005515
15	2936546	2886546	2986546	MD15G1041900	15	2928357	2933287	catalytic activity; cation binding; protein dephosphorylation; protein serine/threonine phosphatase activity	GO:0003824; GO:0004722; GO:0006470; GO:0043169
15	2936546	2886546	2986546	MD15G1042100	15	2945092	2947874	glutathione peroxidase activity; oxidation-reduction process; response to oxidative stress	GO:0004602; GO:0006979; GO:0055114
15	2936546	2886546	2986546	MD15G1042800	15	2984660	2984962
15	2936546	2886546	2986546	MD15G1041700	15	2917388	2924520
15	3022367	2972367	3072367	MD15G1044500	15	3059168	3059996
15	3022367	2972367	3072367	MD15G1043500	15	3014049	3022055	GTPase activity; GTP binding	GO:0003924; GO:0005525
15	3022367	2972367	3072367	MD15G1044700	15	3061762	3063675
15	3022367	2972367	3072367	MD15G1044600	15	3059999	3061760
15	3022367	2972367	3072367	MD15G1044300	15	3047030	3049852	aspartic-type endopeptidase activity; proteolysis	GO:0004190; GO:0006508
15	3022367	2972367	3072367	MD15G1044400	15	3052096	3053514
15	3022367	2972367	3072367	MD15G1044800	15	3063677	3064242
15	3022367	2972367	3072367	MD15G1043000	15	2989235	2992442	integral to membrane; membrane	GO:0016020; GO:0016021
15	3022367	2972367	3072367	MD15G1043200	15	3004087	3004632
15	3022367	2972367	3072367	MD15G1043100	15	2993941	2997497	glycolipid biosynthetic process; transferase activity, transferring hexosyl groups	GO:0009247; GO:0016758
15	3022367	2972367	3072367	MD15G1043900	15	3032032	3034098	protein binding	GO:0005515
15	3022367	2972367	3072367	MD15G1043400	15	3011107	3012663	cell division; chromosome segregation; condensed chromosome outer kinetochore; microtubule binding; spindle microtubule	GO:0000940; GO:0005876; GO:0007059; GO:0008017; GO:0051301
15	3022367	2972367	3072367	MD15G1042900	15	2986055	2988697
15	3022367	2972367	3072367	MD15G1044900	15	3066785	3071564	catalytic activity; cation binding; protein dephosphorylation; protein serine/threonine phosphatase activity	GO:0003824; GO:0004722; GO:0006470; GO:0043169
15	3022367	2972367	3072367	MD15G1044000	15	3039898	3043735	aspartic-type endopeptidase activity; proteolysis	GO:0004190; GO:0006508
15	3022367	2972367	3072367	MD15G1043600	15	3022057	3024612
15	3022367	2972367	3072367	MD15G1044100	15	3044051	3046906	aspartic-type endopeptidase activity; proteolysis	GO:0004190; GO:0006508
15	3022367	2972367	3072367	MD15G1043300	15	3008726	3011082	heat shock protein binding; unfolded protein binding	GO:0031072; GO:0051082
15	3022367	2972367	3072367	MD15G1043800	15	3027296	3030179	hydrolase activity; hydrolase activity, acting on ester bonds; mRNA processing	GO:0006397; GO:0016787; GO:0016788
15	3140476	3090476	3190476	MD15G1045600	15	3137479	3140888
15	3140476	3090476	3190476	MD15G1045700	15	3141071	3143297	nucleus; transcription initiation, DNA-dependent	GO:0005634; GO:0006352
15	3140476	3090476	3190476	MD15G1046100	15	3164468	3169209
15	3140476	3090476	3190476	MD15G1045500	15	3134437	3135602
15	3140476	3090476	3190476	MD15G1046400	15	3179243	3180013	ionotropic glutamate receptor activity; membrane	GO:0004970; GO:0016020
15	3140476	3090476	3190476	MD15G1045300	15	3121784	3123542	3-hydroxyisobutyryl-CoA hydrolase activity	GO:0003860
15	3140476	3090476	3190476	MD15G1046000	15	3159304	3163882	ionotropic glutamate receptor activity; membrane	GO:0004970; GO:0016020
15	3140476	3090476	3190476	MD15G1045400	15	3125372	3127250	protein binding	GO:0005515
15	3140476	3090476	3190476	MD15G1046200	15	3174460	3178245	ionotropic glutamate receptor activity; membrane	GO:0004970; GO:0016020
15	3140476	3090476	3190476	MD15G1045900	15	3145821	3149206	ionotropic glutamate receptor activity; membrane	GO:0004970; GO:0016020
15	3140476	3090476	3190476	MD15G1045800	15	3143299	3144624
15	3140476	3090476	3190476	MD15G1045200	15	3100637	3101044	ATP binding; protein kinase activity; protein phosphorylation	GO:0004672; GO:0005524; GO:0006468
15	3140476	3090476	3190476	MD15G1046300	15	3178406	3179059
15	3144258	3094258	3194258	MD15G1046500	15	3187188	3192778	phosphorylation; signal transduction; transferase activity, transferring phosphorus-containing groups; two-component sensor activity; two-component signal transduction system (phosphorelay)	GO:0000155; GO:0000160; GO:0007165; GO:0016310; GO:0016772
15	3320819	3270819	3370819	MD15G1048800	15	3319844	3324162	G-protein beta/gamma-subunit complex binding; G-protein coupled receptor signaling pathway; GTPase activity; GTP binding; guanyl nucleotide binding; signal transducer activity; signal transduction	GO:0003924; GO:0004871; GO:0005525; GO:0007165; GO:0007186; GO:0019001; GO:0031683
15	3320819	3270819	3370819	MD15G1048200	15	3302660	3303518
15	3320819	3270819	3370819	MD15G1049200	15	3338036	3351673	ATP binding; motor activity; myosin complex; protein binding	GO:0003774; GO:0005515; GO:0005524; GO:0016459
15	3320819	3270819	3370819	MD15G1047900	15	3283858	3284217
15	3320819	3270819	3370819	MD15G1048100	15	3285673	3289131	cell surface receptor signaling pathway; integral to membrane; transmembrane signaling receptor activity	GO:0004888; GO:0007166; GO:0016021
15	3320819	3270819	3370819	MD15G1048000	15	3284715	3285173	copper ion transmembrane transport; copper ion transmembrane transporter activity; integral to membrane	GO:0005375; GO:0016021; GO:0035434
15	3320819	3270819	3370819	MD15G1049300	15	3354019	3361307	ATP binding; protein binding; protein kinase activity; protein phosphorylation	GO:0004672; GO:0005515; GO:0005524; GO:0006468
15	3320819	3270819	3370819	MD15G1048600	15	3314297	3316594
15	3320819	3270819	3370819	MD15G1047700	15	3273871	3278391
15	3320819	3270819	3370819	MD15G1048300	15	3303520	3305593	cell surface receptor signaling pathway; integral to membrane; transmembrane signaling receptor activity	GO:0004888; GO:0007166; GO:0016021
15	3320819	3270819	3370819	MD15G1048500	15	3307912	3309857	ATP binding; protein kinase activity; protein phosphorylation	GO:0004672; GO:0005524; GO:0006468
15	3320819	3270819	3370819	MD15G1049100	15	3336626	3337950
15	3320819	3270819	3370819	MD15G1048900	15	3326060	3330100	chalcone isomerase activity; flavonoid biosynthetic process; intramolecular lyase activity	GO:0009813; GO:0016872; GO:0045430
15	3320819	3270819	3370819	MD15G1049000	15	3331387	3333871	carbohydrate metabolic process; catalytic activity; hydrolase activity, hydrolyzing O-glycosyl compounds	GO:0003824; GO:0004553; GO:0005975
15	3320819	3270819	3370819	MD15G1047800	15	3281589	3282005
15	3568426	3518426	3618426	MD15G1051400	15	3536821	3537781	DNA binding	GO:0003677
15	3568426	3518426	3618426	MD15G1052500	15	3604050	3607043	hydrolase activity, acting on carbon-nitrogen (but not peptide) bonds; nitrogen compound metabolic process	GO:0006807; GO:0016810
15	3568426	3518426	3618426	MD15G1052400	15	3600783	3603856	hydrolase activity, acting on carbon-nitrogen (but not peptide) bonds; nitrogen compound metabolic process	GO:0006807; GO:0016810
15	3568426	3518426	3618426	MD15G1052300	15	3592170	3593528
15	3568426	3518426	3618426	MD15G1052600	15	3608515	3610155
15	3568426	3518426	3618426	MD15G1052700	15	3610628	3611648
15	3568426	3518426	3618426	MD15G1052000	15	3573396	3577268	catalytic activity	GO:0003824
15	3568426	3518426	3618426	MD15G1052200	15	3584810	3586448	ATP binding; protein kinase activity; protein phosphorylation	GO:0004672; GO:0005524; GO:0006468
15	3568426	3518426	3618426	MD15G1052100	15	3577319	3581665	calcium ion binding; membrane; transmembrane transport	GO:0005509; GO:0016020; GO:0055085
15	3568426	3518426	3618426	MD15G1051800	15	3560185	3563544	integral to peroxisomal membrane; peroxisome organization; protein binding; protein import into peroxisome matrix; zinc ion binding	GO:0005515; GO:0005779; GO:0007031; GO:0008270; GO:0016558
15	3568426	3518426	3618426	MD15G1051500	15	3552717	3557404	nucleic acid binding; nucleus; zinc ion binding	GO:0003676; GO:0005634; GO:0008270
15	3568426	3518426	3618426	MD15G1051600	15	3557520	3559648
15	3568426	3518426	3618426	MD15G1051900	15	3565168	3567267	nucleic acid binding; ribosome; RNA binding; small ribosomal subunit; structural constituent of ribosome; translation	GO:0003676; GO:0003723; GO:0003735; GO:0005840; GO:0006412; GO:0015935
15	3576763	3526763	3626763	MD15G1052900	15	3622986	3626237	histone binding; regulation of transcription, DNA-dependent	GO:0006355; GO:0042393
15	3576763	3526763	3626763	MD15G1052800	15	3620154	3621903
15	3657143	3607143	3707143	MD15G1053800	15	3675367	3676018
15	3657143	3607143	3707143	MD15G1054100	15	3684740	3688758
15	3657143	3607143	3707143	MD15G1053300	15	3651843	3655040	carbohydrate binding; DNA integration; nucleic acid binding	GO:0003676; GO:0015074; GO:0030246
15	3657143	3607143	3707143	MD15G1053500	15	3658892	3659347
15	3657143	3607143	3707143	MD15G1053200	15	3648016	3651766	ATP binding; nucleic acid binding; protein kinase activity; protein phosphorylation	GO:0003676; GO:0004672; GO:0005524; GO:0006468
15	3657143	3607143	3707143	MD15G1053600	15	3662890	3663356
15	3657143	3607143	3707143	MD15G1053700	15	3670346	3673855
15	3657143	3607143	3707143	MD15G1053400	15	3656702	3658845	protein binding	GO:0005515
15	3657143	3607143	3707143	MD15G1053100	15	3631857	3632650
15	3657143	3607143	3707143	MD15G1053000	15	3627755	3629835	transmembrane transport	GO:0055085
15	3657143	3607143	3707143	MD15G1054300	15	3699925	3702433	lipid biosynthetic process	GO:0008610
15	3657143	3607143	3707143	MD15G1054000	15	3683177	3684465	regulation of transcription, DNA-dependent; sequence-specific DNA binding; sequence-specific DNA binding transcription factor activity	GO:0003700; GO:0006355; GO:0043565
15	3657143	3607143	3707143	MD15G1053900	15	3676214	3680025	methyltransferase activity	GO:0008168
15	4272593	4222593	4322593	MD15G1062500	15	4282244	4283353	metal ion binding	GO:0046872
15	4272593	4222593	4322593	MD15G1062400	15	4272733	4274001	DNA binding	GO:0003677
15	4272593	4222593	4322593	MD15G1062600	15	4296309	4301852	carbohydrate metabolic process; hydrolase activity, acting on glycosyl bonds; hydrolase activity, hydrolyzing O-glycosyl compounds	GO:0004553; GO:0005975; GO:0016798
15	4272593	4222593	4322593	MD15G1062300	15	4265410	4268239	vacuolar transport	GO:0007034
15	4272593	4222593	4322593	MD15G1062200	15	4258555	4263351	clathrin binding; protein targeting to vacuole	GO:0006623; GO:0030276
15	4272593	4222593	4322593	MD15G1062000	15	4246540	4251342
15	4272593	4222593	4322593	MD15G1062100	15	4254788	4258553	3'-5' exonuclease activity; nucleic acid binding; nucleobase-containing compound metabolic process; RNA binding	GO:0003676; GO:0003723; GO:0006139; GO:0008408
15	4272593	4222593	4322593	MD15G1062700	15	4315813	4319449	DNA binding; nucleus	GO:0003677; GO:0005634
15	4614083	4564083	4664083	MD15G1066600	15	4632386	4635023
15	4614083	4564083	4664083	MD15G1066400	15	4616053	4617321
15	4614083	4564083	4664083	MD15G1066500	15	4625398	4632215	ATP binding; DNA binding; microtubule-based movement; microtubule binding; microtubule motor activity	GO:0003677; GO:0003777; GO:0005524; GO:0007018; GO:0008017
15	4614083	4564083	4664083	MD15G1065600	15	4566637	4567026
15	4614083	4564083	4664083	MD15G1067100	15	4660200	4663926	protein binding	GO:0005515
15	4614083	4564083	4664083	MD15G1066100	15	4595773	4596096
15	4614083	4564083	4664083	MD15G1066200	15	4601560	4602369	aminopeptidase activity; cytoplasm; intracellular; manganese ion binding; metalloexopeptidase activity; protein metabolic process; proteolysis	GO:0004177; GO:0005622; GO:0005737; GO:0006508; GO:0008235; GO:0019538; GO:0030145
15	4614083	4564083	4664083	MD15G1065900	15	4586174	4590319
15	4614083	4564083	4664083	MD15G1065700	15	4567451	4572496	ATP binding; microtubule-based movement; microtubule binding; microtubule motor activity	GO:0003777; GO:0005524; GO:0007018; GO:0008017
15	4614083	4564083	4664083	MD15G1066300	15	4612903	4613689	cell proliferation; extracellular region; growth factor activity	GO:0005576; GO:0008083; GO:0008283
15	4614083	4564083	4664083	MD15G1067000	15	4657437	4657961
15	4614083	4564083	4664083	MD15G1066800	15	4646201	4649979	maturation of SSU-rRNA from tricistronic rRNA transcript (SSU-rRNA, 5.8S rRNA, LSU-rRNA); protein binding; RNA processing; snoRNA binding	GO:0000462; GO:0005515; GO:0006396; GO:0030515
15	4614083	4564083	4664083	MD15G1065800	15	4580979	4581437	regulation of transcription, DNA-dependent; sequence-specific DNA binding transcription factor activity	GO:0003700; GO:0006355
15	4614083	4564083	4664083	MD15G1066700	15	4639717	4641078	binding; protein binding; protein ubiquitination; ubiquitin-protein ligase activity	GO:0004842; GO:0005488; GO:0005515; GO:0016567
15	4614083	4564083	4664083	MD15G1066900	15	4649981	4651920
15	11011506	10961506	11061506	MD15G1148600	15	10989469	10992174	protein binding	GO:0005515
15	11011506	10961506	11061506	MD15G1148800	15	11010445	11011762	DNA binding; DNA-directed RNA polymerase activity; transcription, DNA-dependent	GO:0003677; GO:0003899; GO:0006351
15	11011506	10961506	11061506	MD15G1148900	15	11014902	11018089	ATP binding; protein binding; protein kinase activity; protein phosphorylation	GO:0004672; GO:0005515; GO:0005524; GO:0006468
15	11011506	10961506	11061506	MD15G1149300	15	11037213	11037887
15	11011506	10961506	11061506	MD15G1149000	15	11024855	11027654
15	11011506	10961506	11061506	MD15G1149200	15	11031548	11032305	calcium ion binding	GO:0005509
15	11011506	10961506	11061506	MD15G1149600	15	11052259	11053358	oxidation-reduction process; oxidoreductase activity	GO:0016491; GO:0055114
15	11011506	10961506	11061506	MD15G1148500	15	10986035	10988742	holo TFIIH complex; nucleotide-excision repair; positive regulation of cyclin-dependent protein kinase activity	GO:0005675; GO:0006289; GO:0045737
15	11011506	10961506	11061506	MD15G1148700	15	10992558	11003664	DNA binding; DNA-directed RNA polymerase activity; transcription, DNA-dependent	GO:0003677; GO:0003899; GO:0006351
15	11011506	10961506	11061506	MD15G1148400	15	10982014	10984802
15	11011506	10961506	11061506	MD15G1149700	15	11053940	11054290	lipid binding; lipid transport	GO:0006869; GO:0008289
15	11011506	10961506	11061506	MD15G1149400	15	11043443	11044037
15	11011506	10961506	11061506	MD15G1148300	15	10976972	10980820	proteolysis; serine-type carboxypeptidase activity	GO:0004185; GO:0006508
15	11011506	10961506	11061506	MD15G1148200	15	10970190	10975419
15	11011506	10961506	11061506	MD15G1149500	15	11049200	11051852	protein binding	GO:0005515
15	11011506	10961506	11061506	MD15G1149100	15	11029509	11031546
15	11290848	11240848	11340848	MD15G1152500	15	11294594	11301256	protein deubiquitination; ubiquitin-dependent protein catabolic process	GO:0006511; GO:0016579
15	11290848	11240848	11340848	MD15G1152200	15	11275277	11277754	integral to membrane; transporter activity	GO:0005215; GO:0016021
15	11290848	11240848	11340848	MD15G1152100	15	11267047	11270466	regulation of transcription, DNA-dependent; sequence-specific DNA binding; sequence-specific DNA binding transcription factor activity	GO:0003700; GO:0006355; GO:0043565
15	11290848	11240848	11340848	MD15G1153000	15	11324783	11332514
15	11290848	11240848	11340848	MD15G1152600	15	11307275	11308600	protein binding; protein homooligomerization	GO:0005515; GO:0051260
15	11290848	11240848	11340848	MD15G1152800	15	11320861	11321679
15	11290848	11240848	11340848	MD15G1152300	15	11279564	11281893	positive regulation of translational elongation; positive regulation of translational termination; ribosome binding; RNA binding; translational frameshifting; translation elongation factor activity	GO:0003723; GO:0003746; GO:0006452; GO:0043022; GO:0045901; GO:0045905
15	11290848	11240848	11340848	MD15G1152700	15	11310035	11313346	lipid metabolic process	GO:0006629
15	11290848	11240848	11340848	MD15G1152900	15	11322487	11323754
15	11290848	11240848	11340848	MD15G1152400	15	11288228	11290810	ATP binding; protein binding; protein kinase activity; protein phosphorylation	GO:0004672; GO:0005515; GO:0005524; GO:0006468
15	13905433	13855433	13955433	MD15G1177900	15	13931979	13932344
15	13905433	13855433	13955433	MD15G1177100	15	13857424	13858905	ATP binding; protein kinase activity; protein phosphorylation	GO:0004672; GO:0005524; GO:0006468
15	13905433	13855433	13955433	MD15G1177600	15	13898801	13901817	heme binding; iron ion binding; oxidation-reduction process; oxidoreductase activity, acting on paired donors, with incorporation or reduction of molecular oxygen	GO:0005506; GO:0016705; GO:0020037; GO:0055114
15	13905433	13855433	13955433	MD15G1177500	15	13891426	13892749
15	13905433	13855433	13955433	MD15G1177300	15	13877192	13880754	methyltransferase activity; protein methylation	GO:0006479; GO:0008168
15	13905433	13855433	13955433	MD15G1178100	15	13941050	13944357	cysteine-type peptidase activity; protein deubiquitination; proteolysis	GO:0006508; GO:0008234; GO:0016579
15	13905433	13855433	13955433	MD15G1177800	15	13929053	13931654
15	13905433	13855433	13955433	MD15G1177700	15	13926031	13928687	GTPase activity; GTP binding; intracellular protein transport; nucleocytoplasmic transport; signal transduction	GO:0003924; GO:0005525; GO:0006886; GO:0006913; GO:0007165
15	13905433	13855433	13955433	MD15G1178000	15	13939675	13939923	protein deubiquitination	GO:0016579
15	13905433	13855433	13955433	MD15G1177200	15	13869438	13876182
15	13905433	13855433	13955433	MD15G1177400	15	13887675	13890321
15	14787171	14737171	14837171	MD15G1187800	15	14812342	14812601
15	14787171	14737171	14837171	MD15G1187000	15	14752222	14753019
15	14787171	14737171	14837171	MD15G1187600	15	14809517	14810394
15	14787171	14737171	14837171	MD15G1187400	15	14800720	14801151	DNA binding; sequence-specific DNA binding	GO:0003677; GO:0043565
15	14787171	14737171	14837171	MD15G1187900	15	14812603	14813205
15	14787171	14737171	14837171	MD15G1188000	15	14813240	14815846
15	14787171	14737171	14837171	MD15G1186900	15	14747243	14749757	protein binding	GO:0005515
15	14787171	14737171	14837171	MD15G1187300	15	14795676	14800000	metabolic process; oxidation-reduction process; oxidoreductase activity	GO:0008152; GO:0016491; GO:0055114
15	14787171	14737171	14837171	MD15G1187700	15	14810396	14812340	ARF guanyl-nucleotide exchange factor activity; regulation of ARF protein signal transduction	GO:0005086; GO:0032012
15	14787171	14737171	14837171	MD15G1187200	15	14786224	14789114
15	14787171	14737171	14837171	MD15G1187100	15	14778564	14784384	ATP binding; protein kinase activity; protein phosphorylation	GO:0004672; GO:0005524; GO:0006468
15	14787171	14737171	14837171	MD15G1187500	15	14802859	14809515	ATP binding; mismatched DNA binding; mismatch repair	GO:0005524; GO:0006298; GO:0030983
15	15554089	15504089	15604089	MD15G1196200	15	15580478	15587357
15	15554089	15504089	15604089	MD15G1196000	15	15561398	15568435	ATPase activity; ATPase activity, coupled to transmembrane movement of substances; ATP binding; integral to membrane; transmembrane transport; transport	GO:0005524; GO:0006810; GO:0016021; GO:0016887; GO:0042626; GO:0055085
15	15554089	15504089	15604089	MD15G1195800	15	15554449	15558703	catalytic activity; cation binding; protein dephosphorylation; protein serine/threonine phosphatase activity	GO:0003824; GO:0004722; GO:0006470; GO:0043169
15	15554089	15504089	15604089	MD15G1196300	15	15588839	15592205
15	15554089	15504089	15604089	MD15G1195700	15	15544011	15544508
15	15554089	15504089	15604089	MD15G1195900	15	15559650	15560922	signal transducer activity; two-component signal transduction system (phosphorelay)	GO:0000160; GO:0004871
15	15554089	15504089	15604089	MD15G1196400	15	15593781	15594558
15	15554089	15504089	15604089	MD15G1196500	15	15594619	15599742	transferase activity, transferring glycosyl groups	GO:0016757
15	17484493	17434493	17534493	MD15G1216200	15	17456256	17458682	catalytic activity; FMN binding; oxidation-reduction process; oxidoreductase activity	GO:0003824; GO:0010181; GO:0016491; GO:0055114
15	17484493	17434493	17534493	MD15G1216300	15	17460009	17461031	carbohydrate metabolic process; hydrolase activity, hydrolyzing O-glycosyl compounds	GO:0004553; GO:0005975
15	17484493	17434493	17534493	MD15G1217400	15	17519783	17520685
15	17484493	17434493	17534493	MD15G1217000	15	17503964	17506376
15	17484493	17434493	17534493	MD15G1216100	15	17437779	17445511
15	17484493	17434493	17534493	MD15G1216500	15	17466249	17467013	manganese ion binding; nutrient reservoir activity	GO:0030145; GO:0045735
15	17484493	17434493	17534493	MD15G1217100	15	17506951	17511056	N-acetyltransferase activity	GO:0008080
15	17484493	17434493	17534493	MD15G1217200	15	17511761	17512396
15	17484493	17434493	17534493	MD15G1216800	15	17487703	17492271	protein binding	GO:0005515
15	17484493	17434493	17534493	MD15G1216700	15	17476690	17480589
15	17484493	17434493	17534493	MD15G1216400	15	17463531	17464290	manganese ion binding; nutrient reservoir activity	GO:0030145; GO:0045735
15	17484493	17434493	17534493	MD15G1217300	15	17513058	17515146
15	17484493	17434493	17534493	MD15G1216600	15	17473183	17476688
15	17484493	17434493	17534493	MD15G1217500	15	17523473	17526688
15	17823188	17773188	17873188	MD15G1220700	15	17855467	17856933
15	17823188	17773188	17873188	MD15G1220000	15	17805002	17807729	ATP binding; protein binding; protein kinase activity; protein phosphorylation	GO:0004672; GO:0005515; GO:0005524; GO:0006468
15	17823188	17773188	17873188	MD15G1220100	15	17815568	17818131	nuclear-transcribed mRNA catabolic process	GO:0000956
15	17823188	17773188	17873188	MD15G1220300	15	17825033	17828470	carbohydrate metabolic process; polygalacturonase activity	GO:0004650; GO:0005975
15	17823188	17773188	17873188	MD15G1220800	15	17857901	17859150
15	17823188	17773188	17873188	MD15G1220600	15	17852084	17855465	nucleic acid binding	GO:0003676
15	17823188	17773188	17873188	MD15G1220200	15	17822553	17824981
15	17823188	17773188	17873188	MD15G1220400	15	17843310	17845336
15	18693993	18643993	18743993	MD15G1229100	15	18727488	18728186
15	18693993	18643993	18743993	MD15G1229300	15	18737740	18741247	ionotropic glutamate receptor activity; membrane	GO:0004970; GO:0016020
15	18693993	18643993	18743993	MD15G1229000	15	18717524	18725934
15	18693993	18643993	18743993	MD15G1229200	15	18731100	18735913	ionotropic glutamate receptor activity; membrane	GO:0004970; GO:0016020
15	18693993	18643993	18743993	MD15G1228700	15	18655215	18660328	defense response; integral to membrane	GO:0006952; GO:0016021
15	18693993	18643993	18743993	MD15G1228900	15	18707008	18717164	integral to membrane; transmembrane transport	GO:0016021; GO:0055085
15	18693993	18643993	18743993	MD15G1228800	15	18691768	18694450
15	19012345	18962345	19062345	MD15G1232800	15	19016618	19023228	phosphatidylinositol phosphate phosphatase activity; phosphoric ester hydrolase activity	GO:0042578; GO:0052866
15	19012345	18962345	19062345	MD15G1232400	15	18994217	18998763	GDP-dissociation inhibitor activity; intracellular protein transport; oxidation-reduction process; oxidoreductase activity; protein geranylgeranylation; Rab-protein geranylgeranyltransferase complex; small GTPase mediated signal transduction	GO:0005092; GO:0005968; GO:0006886; GO:0007264; GO:0016491; GO:0018344; GO:0055114
15	19012345	18962345	19062345	MD15G1232600	15	19010086	19013351	ATP binding; protein kinase activity; protein phosphorylation	GO:0004672; GO:0005524; GO:0006468
15	19012345	18962345	19062345	MD15G1232200	15	18982544	18985383	cellular response to salicylic acid stimulus; integral to membrane; protein binding; regulation of defense response; regulation of salicylic acid mediated signaling pathway	GO:0005515; GO:0016021; GO:0031347; GO:0071446; GO:2000031
15	19012345	18962345	19062345	MD15G1232700	15	19015060	19016064	transferase activity, transferring alkyl or aryl (other than methyl) groups	GO:0016765
15	19012345	18962345	19062345	MD15G1232500	15	19001116	19004487
15	19012345	18962345	19062345	MD15G1232900	15	19045446	19050315	protein binding	GO:0005515
15	19012345	18962345	19062345	MD15G1232300	15	18991290	18993212	nucleic acid binding	GO:0003676
15	19031779	18981779	19081779	MD15G1233000	15	19055088	19068412	nucleotidyltransferase activity; RNA binding; RNA processing	GO:0003723; GO:0006396; GO:0016779
15	19031779	18981779	19081779	MD15G1233200	15	19074181	19075797	catalytic activity; L-serine biosynthetic process; O-phospho-L-serine:2-oxoglutarate aminotransferase activity	GO:0003824; GO:0004648; GO:0006564
15	19031779	18981779	19081779	MD15G1233100	15	19070645	19073957	nucleus	GO:0005634
15	19971964	19921964	20021964	MD15G1243200	15	19984996	19986208
15	19971964	19921964	20021964	MD15G1242700	15	19957966	19962912	cell cycle; DNA repair; nucleus	GO:0005634; GO:0006281; GO:0007049
15	19971964	19921964	20021964	MD15G1242400	15	19937300	19944294	protein transport; protein transporter activity; retrograde transport, endosome to Golgi; retromer complex	GO:0008565; GO:0015031; GO:0030904; GO:0042147
15	19971964	19921964	20021964	MD15G1242600	15	19953971	19956848	3-dehydroquinate synthase activity; aromatic amino acid family biosynthetic process; cytoplasm	GO:0003856; GO:0005737; GO:0009073
15	19971964	19921964	20021964	MD15G1243000	15	19973124	19974988	heme binding; oxidation-reduction process; peroxidase activity; response to oxidative stress	GO:0004601; GO:0006979; GO:0020037; GO:0055114
15	19971964	19921964	20021964	MD15G1243100	15	19975263	19977395	protein binding	GO:0005515
15	19971964	19921964	20021964	MD15G1243500	15	19999610	20005701	phosphorylation; signal transduction; transferase activity, transferring phosphorus-containing groups; two-component sensor activity; two-component signal transduction system (phosphorelay)	GO:0000155; GO:0000160; GO:0007165; GO:0016310; GO:0016772
15	19971964	19921964	20021964	MD15G1242500	15	19944707	19947333	GTPase activity; GTP binding; intracellular; small GTPase mediated signal transduction	GO:0003924; GO:0005525; GO:0005622; GO:0007264
15	19971964	19921964	20021964	MD15G1242800	15	19962986	19967470
15	19971964	19921964	20021964	MD15G1243700	15	20014312	20018691	proteasome regulatory particle, base subcomplex; ubiquitin-dependent protein catabolic process	GO:0006511; GO:0008540
15	19971964	19921964	20021964	MD15G1242900	15	19970464	19973013	heme binding; oxidation-reduction process; peroxidase activity; response to oxidative stress	GO:0004601; GO:0006979; GO:0020037; GO:0055114
15	19971964	19921964	20021964	MD15G1242200	15	19932627	19933368
15	19971964	19921964	20021964	MD15G1243600	15	20009917	20012973
15	19971964	19921964	20021964	MD15G1242000	15	19930893	19932441
15	19971964	19921964	20021964	MD15G1243400	15	19987025	19989649	endopeptidase activity; proteasome core complex; proteasome core complex, alpha-subunit complex; proteolysis involved in cellular protein catabolic process; threonine-type endopeptidase activity; ubiquitin-dependent protein catabolic process	GO:0004175; GO:0004298; GO:0005839; GO:0006511; GO:0019773; GO:0051603
15	19971964	19921964	20021964	MD15G1242300	15	19933421	19935409
15	19971964	19921964	20021964	MD15G1241900	15	19927025	19928293
15	20173449	20123449	20223449	MD15G1244800	15	20190591	20192632	zinc ion binding	GO:0008270
15	20173449	20123449	20223449	MD15G1244900	15	20192634	20193370
15	20173449	20123449	20223449	MD15G1245100	15	20201671	20202159	DNA repair; nuclease activity	GO:0004518; GO:0006281
15	20173449	20123449	20223449	MD15G1245000	15	20194798	20195342
15	20173449	20123449	20223449	MD15G1244700	15	20185092	20185559
15	20173449	20123449	20223449	MD15G1245200	15	20208371	20209177	protein dimerization activity	GO:0046983
15	20879384	20829384	20929384	MD15G1250000	15	20904519	20905808	protein binding	GO:0005515
15	20879384	20829384	20929384	MD15G1250100	15	20907569	20911982	protein binding	GO:0005515
15	20879384	20829384	20929384	MD15G1249700	15	20880980	20882745	DNA binding; nucleus; positive regulation of transcription, DNA-dependent; regulation of transcription, DNA-dependent; sequence-specific DNA binding; sequence-specific DNA binding transcription factor activity; zinc ion binding	GO:0003677; GO:0003700; GO:0005634; GO:0006355; GO:0008270; GO:0043565; GO:0045893
15	20879384	20829384	20929384	MD15G1249900	15	20896132	20897405	protein binding	GO:0005515
15	20892887	20842887	20942887	MD15G1250200	15	20927117	20929746	DNA binding; nucleus; positive regulation of transcription from RNA polymerase II promoter; protein dimerization activity; regulation of transcription, DNA-dependent; RNA polymerase II regulatory region sequence-specific DNA binding; sequence-specific DNA binding transcription factor activity	GO:0000977; GO:0003677; GO:0003700; GO:0005634; GO:0006355; GO:0045944; GO:0046983
15	43340395	43290395	43390395	MD15G1359500	15	43353262	43356238	adenyl-nucleotide exchange factor activity; chaperone binding; protein folding; protein homodimerization activity	GO:0000774; GO:0006457; GO:0042803; GO:0051087
15	43340395	43290395	43390395	MD15G1359400	15	43348455	43352055	DNA binding; nucleus; regulation of transcription, DNA-dependent; response to hormone stimulus	GO:0003677; GO:0005634; GO:0006355; GO:0009725
15	43340395	43290395	43390395	MD15G1359300	15	43338265	43341429	binding; protein binding; translational initiation; translation initiation factor activity	GO:0003743; GO:0005488; GO:0005515; GO:0006413
15	43340395	43290395	43390395	MD15G1359900	15	43373005	43374826
15	43340395	43290395	43390395	MD15G1360100	15	43381255	43382354
15	43340395	43290395	43390395	MD15G1359700	15	43367962	43370688
15	43340395	43290395	43390395	MD15G1358900	15	43307408	43310222
15	43340395	43290395	43390395	MD15G1359100	15	43320223	43320690	protein binding	GO:0005515
15	43340395	43290395	43390395	MD15G1359800	15	43371940	43373003
15	43340395	43290395	43390395	MD15G1360000	15	43374828	43376773	catalytic activity	GO:0003824
15	43340395	43290395	43390395	MD15G1359000	15	43315341	43317609	mitochondrial electron transport, ubiquinol to cytochrome c; mitochondrial inner membrane; mitochondrial respiratory chain complex III	GO:0005743; GO:0005750; GO:0006122
15	43340395	43290395	43390395	MD15G1359600	15	43358667	43362600	protein binding	GO:0005515
15	43340395	43290395	43390395	MD15G1359200	15	43326113	43328199
15	43457420	43407420	43507420	MD15G1360900	15	43454841	43455331
15	43457420	43407420	43507420	MD15G1361400	15	43485193	43490871	cell redox homeostasis; electron carrier activity; intracellular signal transduction; protein disulfide oxidoreductase activity	GO:0009055; GO:0015035; GO:0035556; GO:0045454
15	43457420	43407420	43507420	MD15G1360600	15	43422393	43425706	regulation of transcription, DNA-dependent; sequence-specific DNA binding; sequence-specific DNA binding transcription factor activity; transcription, DNA-dependent	GO:0003700; GO:0006351; GO:0006355; GO:0043565
15	43457420	43407420	43507420	MD15G1361100	15	43460079	43465545	positive regulation of autophagy	GO:0010508
15	43457420	43407420	43507420	MD15G1360500	15	43410633	43412917
15	43457420	43407420	43507420	MD15G1361200	15	43466299	43469721
15	43457420	43407420	43507420	MD15G1361300	15	43472814	43475543	protein binding	GO:0005515
15	43457420	43407420	43507420	MD15G1361000	15	43457117	43459997
15	48547517	48497517	48597517	MD15G1391300	15	48574580	48575020
15	48547517	48497517	48597517	MD15G1390500	15	48498096	48504769	catalytic activity; glycine biosynthetic process; glycine hydroxymethyltransferase activity; pyridoxal phosphate binding; tetrahydrofolate interconversion	GO:0003824; GO:0004372; GO:0006545; GO:0030170; GO:0035999
15	48547517	48497517	48597517	MD15G1391200	15	48563684	48570248	ATP binding; gluconeogenesis; phosphoenolpyruvate carboxykinase activity; phosphoenolpyruvate carboxykinase (ATP) activity; purine nucleotide binding	GO:0004611; GO:0004612; GO:0005524; GO:0006094; GO:0017076
15	48547517	48497517	48597517	MD15G1390700	15	48508608	48511171	protein binding; zinc ion binding	GO:0005515; GO:0008270
15	48547517	48497517	48597517	MD15G1391000	15	48530553	48532862	ATP binding; protein kinase activity; protein phosphorylation; protein serine/threonine kinase activity; recognition of pollen	GO:0004672; GO:0004674; GO:0005524; GO:0006468; GO:0048544
15	48547517	48497517	48597517	MD15G1390800	15	48511598	48516801	ATP binding; protein kinase activity; protein phosphorylation; signal transduction	GO:0004672; GO:0005524; GO:0006468; GO:0007165
15	48547517	48497517	48597517	MD15G1390600	15	48506155	48506793	ADP binding	GO:0043531
15	48547517	48497517	48597517	MD15G1390900	15	48522974	48528072	protein binding	GO:0005515
15	48547517	48497517	48597517	MD15G1391100	15	48558865	48560553	ATP binding; protein kinase activity; protein phosphorylation	GO:0004672; GO:0005524; GO:0006468
15	53430559	53380559	53480559	MD15G1433600	15	53382064	53385335	iron ion binding; iron-sulfur cluster assembly; iron-sulfur cluster binding	GO:0005506; GO:0016226; GO:0051536
15	53430559	53380559	53480559	MD15G1433900	15	53416524	53431208	helicase activity	GO:0004386
15	53430559	53380559	53480559	MD15G1434400	15	53470255	53474071
15	53430559	53380559	53480559	MD15G1433800	15	53393130	53405157	ATP binding; nucleic acid binding	GO:0003676; GO:0005524
15	53430559	53380559	53480559	MD15G1433700	15	53388996	53389898
15	53430559	53380559	53480559	MD15G1434200	15	53444657	53447772
15	53430559	53380559	53480559	MD15G1434100	15	53437282	53443615
15	53430559	53380559	53480559	MD15G1434000	15	53432368	53435184
16	999146	949146	1049146	MD16G1013100	16	1000887	1005247	membrane; metal ion transmembrane transporter activity; metal ion transport; transmembrane transport	GO:0016020; GO:0030001; GO:0046873; GO:0055085
16	999146	949146	1049146	MD16G1012600	16	962468	964449	carbohydrate metabolic process; catalytic activity; hydrolase activity, hydrolyzing O-glycosyl compounds	GO:0003824; GO:0004553; GO:0005975
16	999146	949146	1049146	MD16G1013300	16	1031350	1034417	phosphatidylinositol dephosphorylation	GO:0046856
16	999146	949146	1049146	MD16G1013000	16	999362	1000839
16	999146	949146	1049146	MD16G1012500	16	958024	959481	carbohydrate metabolic process; catalytic activity; hydrolase activity, hydrolyzing O-glycosyl compounds	GO:0003824; GO:0004553; GO:0005975
16	999146	949146	1049146	MD16G1012400	16	957085	957252	intracellular; ribosome; structural constituent of ribosome; translation	GO:0003735; GO:0005622; GO:0005840; GO:0006412
16	999146	949146	1049146	MD16G1012900	16	989425	990693	1-phosphatidylinositol binding; clathrin binding; clathrin coat assembly; clathrin-coated vesicle; phospholipid binding	GO:0005543; GO:0005545; GO:0030136; GO:0030276; GO:0048268
16	999146	949146	1049146	MD16G1013400	16	1043868	1046872	calcium-dependent phospholipid binding; calcium ion binding	GO:0005509; GO:0005544
16	999146	949146	1049146	MD16G1012800	16	984713	986844
16	999146	949146	1049146	MD16G1012700	16	978995	981510
16	999146	949146	1049146	MD16G1013200	16	1005722	1011383	cytokinesis; microtubule binding; microtubule cytoskeleton organization	GO:0000226; GO:0000910; GO:0008017
16	1317217	1267217	1367217	MD16G1018300	16	1336645	1341107
16	1317217	1267217	1367217	MD16G1017800	16	1301307	1303651
16	1317217	1267217	1367217	MD16G1017700	16	1298235	1300767	aspartate-semialdehyde dehydrogenase activity; cellular amino acid biosynthetic process; cytoplasm; isoleucine biosynthetic process; lysine biosynthetic process via diaminopimelate; methionine biosynthetic process; N-acetyl-gamma-glutamyl-phosphate reductase activity; NAD binding; NADP binding; oxidation-reduction process; oxidoreductase activity, acting on the aldehyde or oxo group of donors, NA…	GO:0003942; GO:0004073; GO:0005737; GO:0008652; GO:0009086; GO:0009088; GO:0009089; GO:0009097; GO:0016620; GO:0046983; GO:0050661; GO:0051287; GO:0055114
16	1317217	1267217	1367217	MD16G1018700	16	1363338	1364437
16	1317217	1267217	1367217	MD16G1018000	16	1314819	1317717	protein binding	GO:0005515
16	1317217	1267217	1367217	MD16G1018500	16	1355038	1358721	nuclear pore; nucleocytoplasmic transport; protein binding; structural constituent of nuclear pore	GO:0005515; GO:0005643; GO:0006913; GO:0017056
16	1317217	1267217	1367217	MD16G1017200	16	1270274	1275763	RNA-directed RNA polymerase activity	GO:0003968
16	1317217	1267217	1367217	MD16G1018400	16	1342336	1345714
16	1317217	1267217	1367217	MD16G1017100	16	1268489	1269907	methyltransferase activity	GO:0008168
16	1317217	1267217	1367217	MD16G1018600	16	1358723	1360695	nuclear pore; nucleocytoplasmic transport; structural constituent of nuclear pore	GO:0005643; GO:0006913; GO:0017056
16	1317217	1267217	1367217	MD16G1017900	16	1305300	1309682	DNA binding; sequence-specific DNA binding transcription factor activity; signal transduction; two-component signal transduction system (phosphorelay)	GO:0000160; GO:0003677; GO:0003700; GO:0007165
16	1317217	1267217	1367217	MD16G1018800	16	1365800	1366952	nuclear pore; nucleocytoplasmic transport; structural constituent of nuclear pore	GO:0005643; GO:0006913; GO:0017056
16	1317217	1267217	1367217	MD16G1017500	16	1286375	1289303	RNA-directed RNA polymerase activity	GO:0003968
16	1317217	1267217	1367217	MD16G1017000	16	1267715	1268362	methyltransferase activity	GO:0008168
16	1317217	1267217	1367217	MD16G1018100	16	1317761	1323834	GTPase activity; GTP binding	GO:0003924; GO:0005525
16	1317217	1267217	1367217	MD16G1018200	16	1330574	1334684	cytoskeleton organization; microtubule binding	GO:0007010; GO:0008017
16	1317217	1267217	1367217	MD16G1017600	16	1292241	1296178	nucleic acid binding; RNA-directed RNA polymerase activity	GO:0003676; GO:0003968
16	1317217	1267217	1367217	MD16G1017300	16	1284235	1284504	electron carrier activity; membrane; oxidoreductase activity; respiratory electron transport chain	GO:0009055; GO:0016020; GO:0016491; GO:0022904
16	1408162	1358162	1458162	MD16G1019100	16	1398358	1401718	protein binding	GO:0005515
16	1408162	1358162	1458162	MD16G1019200	16	1404574	1405182	calcium ion binding	GO:0005509
16	1408162	1358162	1458162	MD16G1019400	16	1410110	1410358
16	1408162	1358162	1458162	MD16G1019900	16	1431591	1432304
16	1408162	1358162	1458162	MD16G1019800	16	1429430	1431589	oxidation-reduction process; oxidoreductase activity	GO:0016491; GO:0055114
16	1408162	1358162	1458162	MD16G1018900	16	1367703	1374663	binding; PAS complex; regulation of lipid kinase activity	GO:0005488; GO:0043550; GO:0070772
16	1408162	1358162	1458162	MD16G1019300	16	1406246	1409499	protein binding	GO:0005515
16	1408162	1358162	1458162	MD16G1020200	16	1454040	1457237
16	1408162	1358162	1458162	MD16G1019700	16	1428519	1429387	oxidation-reduction process; oxidoreductase activity	GO:0016491; GO:0055114
16	1408162	1358162	1458162	MD16G1020000	16	1440662	1443260	oxidation-reduction process; oxidoreductase activity	GO:0016491; GO:0055114
16	1408162	1358162	1458162	MD16G1020100	16	1443621	1447293	oxidation-reduction process; oxidoreductase activity	GO:0016491; GO:0055114
16	1408162	1358162	1458162	MD16G1019000	16	1375637	1376869	protein binding	GO:0005515
16	1408162	1358162	1458162	MD16G1019500	16	1420150	1422146	hydrolase activity	GO:0016787
16	1408162	1358162	1458162	MD16G1019600	16	1423526	1427485	hydrolase activity, acting on ester bonds	GO:0016788
16	1429400	1379400	1479400	MD16G1020300	16	1459047	1464132
16	1429400	1379400	1479400	MD16G1020400	16	1470130	1472699
16	1482833	1432833	1532833	MD16G1021300	16	1525391	1527141
16	1482833	1432833	1532833	MD16G1021000	16	1516262	1520276	carbohydrate metabolic process; hydrolase activity, hydrolyzing O-glycosyl compounds	GO:0004553; GO:0005975
16	1482833	1432833	1532833	MD16G1021400	16	1527324	1529338
16	1482833	1432833	1532833	MD16G1020500	16	1481652	1482044	endoplasmic reticulum; integral to membrane; intracellular protein transport	GO:0005783; GO:0006886; GO:0016021
16	1482833	1432833	1532833	MD16G1020700	16	1489376	1489651
16	1482833	1432833	1532833	MD16G1020900	16	1506010	1515181
16	1482833	1432833	1532833	MD16G1021100	16	1520394	1521826	dynein complex; microtubule-based process	GO:0007017; GO:0030286
16	1482833	1432833	1532833	MD16G1020800	16	1492513	1504489
16	1482833	1432833	1532833	MD16G1020600	16	1483975	1487485	DNA binding; DNA repair; nucleic acid binding; protein binding	GO:0003676; GO:0003677; GO:0005515; GO:0006281
16	1487206	1437206	1537206	MD16G1021500	16	1529651	1533975	carbohydrate metabolic process; catalytic activity; hydrolase activity, hydrolyzing O-glycosyl compounds	GO:0003824; GO:0004553; GO:0005975
16	1508924	1458924	1558924	MD16G1021600	16	1538850	1539092
16	1508924	1458924	1558924	MD16G1021700	16	1539138	1539515	enzyme inhibitor activity	GO:0004857
16	1588637	1538637	1638637	MD16G1022000	16	1569789	1572205	cell wall; cell wall modification; enzyme inhibitor activity; pectinesterase activity	GO:0004857; GO:0005618; GO:0030599; GO:0042545
16	1588637	1538637	1638637	MD16G1022200	16	1609218	1612142	cell wall; cell wall modification; enzyme inhibitor activity; pectinesterase activity	GO:0004857; GO:0005618; GO:0030599; GO:0042545
16	1588637	1538637	1638637	MD16G1022300	16	1613495	1619469	carbohydrate metabolic process; intramolecular transferase activity, phosphotransferases; magnesium ion binding; organic substance metabolic process	GO:0000287; GO:0005975; GO:0016868; GO:0071704
16	1588637	1538637	1638637	MD16G1021900	16	1560328	1562233	cell wall; cell wall modification; pectinesterase activity	GO:0005618; GO:0030599; GO:0042545
16	1588637	1538637	1638637	MD16G1022400	16	1623428	1624742	chromatin; DNA binding; nucleosome; nucleosome assembly; nucleus; regulation of transcription, DNA-dependent	GO:0000785; GO:0000786; GO:0003677; GO:0005634; GO:0006334; GO:0006355
16	1588637	1538637	1638637	MD16G1022100	16	1595345	1597543	cell wall; cell wall modification; enzyme inhibitor activity; pectinesterase activity	GO:0004857; GO:0005618; GO:0030599; GO:0042545
16	1944434	1894434	1994434	MD16G1028000	16	1983293	1986119
16	1944434	1894434	1994434	MD16G1027900	16	1969784	1974751	integral to membrane; transmembrane transport	GO:0016021; GO:0055085
16	1944434	1894434	1994434	MD16G1027700	16	1948003	1951510
16	1944434	1894434	1994434	MD16G1027400	16	1931059	1932757
16	1944434	1894434	1994434	MD16G1027600	16	1943115	1948001
16	1944434	1894434	1994434	MD16G1027200	16	1914117	1922992	ATP binding; kinase activity; metabolic process	GO:0005524; GO:0008152; GO:0016301
16	1944434	1894434	1994434	MD16G1028100	16	1988237	1988525	membrane; transport; transporter activity	GO:0005215; GO:0006810; GO:0016020
16	1944434	1894434	1994434	MD16G1027800	16	1955672	1959476	DNA binding; regulation of transcription, DNA-dependent; sequence-specific DNA binding; sequence-specific DNA binding transcription factor activity	GO:0003677; GO:0003700; GO:0006355; GO:0043565
16	1944434	1894434	1994434	MD16G1026800	16	1895702	1896792	cytoplasm; protein folding	GO:0005737; GO:0006457
16	1944434	1894434	1994434	MD16G1027000	16	1901744	1910467	integral to membrane; membrane; secondary active sulfate transmembrane transporter activity; sulfate transmembrane transporter activity; sulfate transport; transmembrane transport	GO:0008271; GO:0008272; GO:0015116; GO:0016020; GO:0016021; GO:0055085
16	1944434	1894434	1994434	MD16G1027500	16	1935669	1941362	proteolysis; serine-type carboxypeptidase activity	GO:0004185; GO:0006508
16	1944434	1894434	1994434	MD16G1027100	16	1910476	1913586	protein binding	GO:0005515
16	1944434	1894434	1994434	MD16G1027300	16	1927859	1930623	hydrolase activity	GO:0016787
16	2166602	2116602	2216602	MD16G1030100	16	2158809	2159408
16	2166602	2116602	2216602	MD16G1029600	16	2124145	2127679
16	2166602	2116602	2216602	MD16G1029900	16	2145972	2147422	metal ion binding; metal ion transport	GO:0030001; GO:0046872
16	2166602	2116602	2216602	MD16G1030300	16	2166038	2168987	ELL-EAF complex; regulation of transcription, DNA-dependent	GO:0006355; GO:0032783
16	2166602	2116602	2216602	MD16G1029700	16	2129435	2132315	copper ion binding; oxidation-reduction process; oxidoreductase activity	GO:0005507; GO:0016491; GO:0055114
16	2166602	2116602	2216602	MD16G1030500	16	2175048	2184420
16	2166602	2116602	2216602	MD16G1031100	16	2214729	2215760
16	2166602	2116602	2216602	MD16G1030000	16	2155399	2155734
16	2166602	2116602	2216602	MD16G1030400	16	2173225	2174054
16	2166602	2116602	2216602	MD16G1029800	16	2136199	2138321	metal ion binding; metal ion transport	GO:0030001; GO:0046872
16	2166602	2116602	2216602	MD16G1031000	16	2210555	2214324
16	2166602	2116602	2216602	MD16G1030600	16	2187887	2188348
16	2166602	2116602	2216602	MD16G1030200	16	2159459	2163615	acetylglucosaminyltransferase activity; membrane	GO:0008375; GO:0016020
16	2166602	2116602	2216602	MD16G1030900	16	2197399	2203842	integral to membrane; pentose-phosphate shunt, non-oxidative branch; ribose-5-phosphate isomerase activity; transmembrane transport	GO:0004751; GO:0009052; GO:0016021; GO:0055085
16	2461161	2411161	2511161	MD16G1034600	16	2474155	2477731	integral to membrane	GO:0016021
16	2461161	2411161	2511161	MD16G1033300	16	2413175	2418712	protein binding	GO:0005515
16	2461161	2411161	2511161	MD16G1033900	16	2437055	2442576	antiporter activity; drug transmembrane transport; drug transmembrane transporter activity; membrane; transmembrane transport	GO:0006855; GO:0015238; GO:0015297; GO:0016020; GO:0055085
16	2461161	2411161	2511161	MD16G1034300	16	2461526	2462746	antiporter activity; drug transmembrane transport; drug transmembrane transporter activity; membrane; transmembrane transport	GO:0006855; GO:0015238; GO:0015297; GO:0016020; GO:0055085
16	2461161	2411161	2511161	MD16G1034100	16	2445755	2449585	antiporter activity; drug transmembrane transport; drug transmembrane transporter activity; membrane; transmembrane transport	GO:0006855; GO:0015238; GO:0015297; GO:0016020; GO:0055085
16	2461161	2411161	2511161	MD16G1033800	16	2433235	2436107	antiporter activity; drug transmembrane transport; drug transmembrane transporter activity; membrane; transmembrane transport	GO:0006855; GO:0015238; GO:0015297; GO:0016020; GO:0055085
16	2461161	2411161	2511161	MD16G1034500	16	2473082	2474127
16	2461161	2411161	2511161	MD16G1034800	16	2482415	2485418
16	2461161	2411161	2511161	MD16G1033700	16	2431889	2433232	chromatin assembly or disassembly; nucleus	GO:0005634; GO:0006333
16	2461161	2411161	2511161	MD16G1034200	16	2458918	2461311	antiporter activity; drug transmembrane transport; drug transmembrane transporter activity; membrane; transmembrane transport	GO:0006855; GO:0015238; GO:0015297; GO:0016020; GO:0055085
16	2461161	2411161	2511161	MD16G1034400	16	2470202	2471621	antiporter activity; drug transmembrane transport; drug transmembrane transporter activity; membrane; transmembrane transport	GO:0006855; GO:0015238; GO:0015297; GO:0016020; GO:0055085
16	2461161	2411161	2511161	MD16G1033400	16	2421768	2422382
16	2461161	2411161	2511161	MD16G1034000	16	2443750	2444456
16	2461161	2411161	2511161	MD16G1034900	16	2488357	2490574	fatty acid biosynthetic process; thiolester hydrolase activity	GO:0006633; GO:0016790
16	2461161	2411161	2511161	MD16G1033500	16	2423209	2426003	oxidation-reduction process; oxidoreductase activity	GO:0016491; GO:0055114
16	2461161	2411161	2511161	MD16G1033600	16	2426722	2430483	ATPase activity; ATP binding; ATP biosynthetic process; ATP metabolic process; ATP synthesis coupled proton transport; hydrogen ion transporting ATP synthase activity, rotational mechanism; mitochondrial proton-transporting ATP synthase complex, catalytic core F(1); proton transport; proton-transporting ATP synthase complex, catalytic core F(1)	GO:0000275; GO:0005524; GO:0006754; GO:0015986; GO:0015992; GO:0016887; GO:0045261; GO:0046034; GO:0046933
16	2461161	2411161	2511161	MD16G1035000	16	2491021	2497554	phosphatidylserine biosynthetic process	GO:0006659
16	2461161	2411161	2511161	MD16G1034700	16	2477946	2482130	DNA binding; DNA replication; nucleus; origin recognition complex	GO:0000808; GO:0003677; GO:0005634; GO:0006260
16	2702181	2652181	2752181	MD16G1037300	16	2693457	2694252
16	2702181	2652181	2752181	MD16G1038000	16	2721890	2724334	ATP binding; protein kinase activity; protein phosphorylation	GO:0004672; GO:0005524; GO:0006468
16	2702181	2652181	2752181	MD16G1037100	16	2669671	2672080	ATP binding; protein binding; protein kinase activity; protein phosphorylation	GO:0004672; GO:0005515; GO:0005524; GO:0006468
16	2702181	2652181	2752181	MD16G1038100	16	2725386	2725704
16	2702181	2652181	2752181	MD16G1037000	16	2663328	2667456
16	2702181	2652181	2752181	MD16G1037800	16	2709469	2710215
16	2702181	2652181	2752181	MD16G1038500	16	2737908	2738325
16	2702181	2652181	2752181	MD16G1037700	16	2703504	2707165
16	2702181	2652181	2752181	MD16G1037600	16	2701555	2703444	glutamine metabolic process; hydrolase activity	GO:0006541; GO:0016787
16	2702181	2652181	2752181	MD16G1038700	16	2747803	2750044	ATP binding; protein kinase activity; protein phosphorylation	GO:0004672; GO:0005524; GO:0006468
16	2702181	2652181	2752181	MD16G1038800	16	2750320	2750838	ATP binding; protein kinase activity; protein phosphorylation	GO:0004672; GO:0005524; GO:0006468
16	2702181	2652181	2752181	MD16G1036900	16	2657034	2661236	protein binding	GO:0005515
16	2702181	2652181	2752181	MD16G1037900	16	2711660	2712595	ATP binding; protein kinase activity; protein phosphorylation	GO:0004672; GO:0005524; GO:0006468
16	2702181	2652181	2752181	MD16G1037500	16	2698335	2699951
16	2702181	2652181	2752181	MD16G1038600	16	2740353	2742811	ATP binding; protein kinase activity; protein phosphorylation	GO:0004672; GO:0005524; GO:0006468
16	2702181	2652181	2752181	MD16G1037400	16	2696653	2696952	lipid transport	GO:0006869
16	2702181	2652181	2752181	MD16G1037200	16	2675464	2678744	biosynthetic process; catalytic activity	GO:0003824; GO:0009058
16	2702181	2652181	2752181	MD16G1036800	16	2652395	2655292	protein binding	GO:0005515
16	2702181	2652181	2752181	MD16G1038200	16	2727507	2728301
16	7977033	7927033	8027033	MD16G1113500	16	7958098	7959992
16	7977033	7927033	8027033	MD16G1113800	16	8019213	8026175	aspartic-type endopeptidase activity; proteolysis	GO:0004190; GO:0006508
16	7977033	7927033	8027033	MD16G1113600	16	8001938	8003517
16	7977033	7927033	8027033	MD16G1113700	16	8010356	8010771	nickel cation binding; urea catabolic process	GO:0016151; GO:0043419
16	7977033	7927033	8027033	MD16G1113400	16	7945426	7946253
16	7977033	7927033	8027033	MD16G1113300	16	7937339	7939282	hydrolase activity; hydrolase activity, acting on carbon-nitrogen (but not peptide) bonds; nickel cation binding; nitrogen compound metabolic process; urease activity	GO:0006807; GO:0009039; GO:0016151; GO:0016787; GO:0016810
17	1158324	1108324	1208324	MD17G1012800	17	1114853	1115452
17	1158324	1108324	1208324	MD17G1013700	17	1149831	1151315	electron carrier activity	GO:0009055
17	1158324	1108324	1208324	MD17G1012700	17	1110714	1111589
17	1158324	1108324	1208324	MD17G1014200	17	1184927	1185349	calcium ion binding	GO:0005509
17	1158324	1108324	1208324	MD17G1013900	17	1168950	1172247
17	1158324	1108324	1208324	MD17G1014300	17	1187798	1191469
17	1158324	1108324	1208324	MD17G1013500	17	1138551	1143356	ATP binding; kinase activity; metabolic process; nucleoside metabolic process; UMP salvage; uridine kinase activity	GO:0004849; GO:0005524; GO:0008152; GO:0009116; GO:0016301; GO:0044206
17	1158324	1108324	1208324	MD17G1013200	17	1123828	1126938	protein binding	GO:0005515
17	1158324	1108324	1208324	MD17G1014400	17	1194948	1196685	ATP binding; nucleobase-containing compound kinase activity; nucleobase-containing compound metabolic process	GO:0005524; GO:0006139; GO:0019205
17	1158324	1108324	1208324	MD17G1014100	17	1181630	1183968	ATP binding; protein kinase activity; protein phosphorylation	GO:0004672; GO:0005524; GO:0006468
17	1158324	1108324	1208324	MD17G1013800	17	1152448	1158430	hydrolase activity, acting on ester bonds; lipid metabolic process	GO:0006629; GO:0016788
17	1158324	1108324	1208324	MD17G1013400	17	1130947	1136487	protein binding	GO:0005515
17	1158324	1108324	1208324	MD17G1014000	17	1176421	1179495	carbohydrate metabolic process; catalytic activity; metabolic process; pentose-phosphate shunt; racemase and epimerase activity, acting on carbohydrates and derivatives; ribulose-phosphate 3-epimerase activity	GO:0003824; GO:0004750; GO:0005975; GO:0006098; GO:0008152; GO:0016857
17	1158324	1108324	1208324	MD17G1012600	17	1108674	1110294	ribosome; structural constituent of ribosome; translation	GO:0003735; GO:0005840; GO:0006412
17	1158324	1108324	1208324	MD17G1013100	17	1121609	1123288
17	1158324	1108324	1208324	MD17G1014500	17	1196687	1201551
17	1158324	1108324	1208324	MD17G1013000	17	1118674	1121601	chloride transport; ion channel activity; membrane; transmembrane transport; voltage-gated chloride channel activity	GO:0005216; GO:0005247; GO:0006821; GO:0016020; GO:0055085
17	1158324	1108324	1208324	MD17G1013600	17	1144436	1147834
17	1158324	1108324	1208324	MD17G1013300	17	1128655	1130886	protein binding	GO:0005515
17	1241376	1191376	1291376	MD17G1015300	17	1258456	1260412	ribosome; structural constituent of ribosome; translation	GO:0003735; GO:0005840; GO:0006412
17	1241376	1191376	1291376	MD17G1015700	17	1272784	1274210
17	1241376	1191376	1291376	MD17G1014800	17	1220882	1226073	oxidation-reduction process; oxidoreductase activity; oxygen-dependent protoporphyrinogen oxidase activity; porphyrin-containing compound biosynthetic process	GO:0004729; GO:0006779; GO:0016491; GO:0055114
17	1241376	1191376	1291376	MD17G1015000	17	1242635	1245253	translation	GO:0006412
17	1241376	1191376	1291376	MD17G1014600	17	1205421	1209485	ATP binding; protein binding; protein kinase activity; protein phosphorylation	GO:0004672; GO:0005515; GO:0005524; GO:0006468
17	1241376	1191376	1291376	MD17G1015900	17	1279179	1281704	protein binding	GO:0005515
17	1241376	1191376	1291376	MD17G1015500	17	1263479	1267038	protein binding	GO:0005515
17	1241376	1191376	1291376	MD17G1014900	17	1237990	1242440	protein binding	GO:0005515
17	1241376	1191376	1291376	MD17G1015200	17	1252708	1257713	nuclear chromosome; protein binding	GO:0000228; GO:0005515
17	1241376	1191376	1291376	MD17G1015800	17	1275583	1277758
17	1241376	1191376	1291376	MD17G1015100	17	1247017	1250371	double-stranded DNA binding; regulation of transcription, DNA-dependent	GO:0003690; GO:0006355
17	1241376	1191376	1291376	MD17G1014700	17	1213442	1218261	oxidation-reduction process; oxidoreductase activity; oxygen-dependent protoporphyrinogen oxidase activity; porphyrin-containing compound biosynthetic process	GO:0004729; GO:0006779; GO:0016491; GO:0055114
17	1241376	1191376	1291376	MD17G1015400	17	1260488	1262310
17	1241376	1191376	1291376	MD17G1015600	17	1267073	1268003
17	1389151	1339151	1439151	MD17G1018100	17	1416151	1418523	protein binding	GO:0005515
17	1389151	1339151	1439151	MD17G1018200	17	1420981	1427211	HAUS complex; spindle assembly	GO:0051225; GO:0070652
17	1389151	1339151	1439151	MD17G1017500	17	1383780	1386230	4 iron, 4 sulfur cluster binding; ATP binding; iron-sulfur cluster assembly; iron-sulfur cluster binding	GO:0005524; GO:0016226; GO:0051536; GO:0051539
17	1389151	1339151	1439151	MD17G1017700	17	1389261	1390092
17	1389151	1339151	1439151	MD17G1017300	17	1377623	1380280	glucose metabolic process; NAD binding; NADP binding; oxidation-reduction process; oxidoreductase activity, acting on the aldehyde or oxo group of donors, NAD or NADP as acceptor	GO:0006006; GO:0016620; GO:0050661; GO:0051287; GO:0055114
17	1389151	1339151	1439151	MD17G1016900	17	1340853	1343795
17	1389151	1339151	1439151	MD17G1018300	17	1429838	1433600	binding; protein phosphatase regulator activity; protein phosphatase type 2A complex; signal transduction	GO:0000159; GO:0005488; GO:0007165; GO:0019888
17	1389151	1339151	1439151	MD17G1017100	17	1367024	1370769	protein binding	GO:0005515
17	1389151	1339151	1439151	MD17G1017600	17	1387775	1388405
17	1389151	1339151	1439151	MD17G1017000	17	1354314	1358572
17	1389151	1339151	1439151	MD17G1017800	17	1396582	1399050	protein binding	GO:0005515
17	1389151	1339151	1439151	MD17G1018000	17	1410237	1416104	ATP binding; hydrolase activity, acting on acid anhydrides, in phosphorus-containing anhydrides; nucleic acid binding; protein binding; zinc ion binding	GO:0003676; GO:0005515; GO:0005524; GO:0008270; GO:0016818
17	1389151	1339151	1439151	MD17G1017200	17	1374983	1377613	membrane	GO:0016020
17	1389151	1339151	1439151	MD17G1017400	17	1380631	1383427	nucleus; sequence-specific DNA binding transcription factor activity; transcription, DNA-dependent	GO:0003700; GO:0005634; GO:0006351
17	1389151	1339151	1439151	MD17G1017900	17	1402474	1407300	glucose-6-phosphate dehydrogenase activity; glucose metabolic process; NADP binding; oxidation-reduction process	GO:0004345; GO:0006006; GO:0050661; GO:0055114
17	1396217	1346217	1446217	MD17G1018400	17	1436084	1445125	hydrolase activity; metabolic process	GO:0008152; GO:0016787
17	1422235	1372235	1472235	MD17G1018700	17	1462509	1463630	DNA binding	GO:0003677
17	1422235	1372235	1472235	MD17G1018500	17	1445926	1453221	hydrolase activity, acting on ester bonds	GO:0016788
17	1422235	1372235	1472235	MD17G1018600	17	1454654	1456778	metal ion binding	GO:0046872
17	2737103	2687103	2787103	MD17G1037400	17	2714480	2716230
17	2737103	2687103	2787103	MD17G1037500	17	2728427	2733624	membrane; potassium ion transmembrane transport; potassium ion transmembrane transporter activity	GO:0015079; GO:0016020; GO:0071805
17	2737103	2687103	2787103	MD17G1038200	17	2780339	2782388	integral to membrane; membrane; transmembrane transporter activity	GO:0016020; GO:0016021; GO:0022857
17	2737103	2687103	2787103	MD17G1037900	17	2760025	2762414	ATP binding; protein binding; protein kinase activity; protein phosphorylation	GO:0004672; GO:0005515; GO:0005524; GO:0006468
17	2737103	2687103	2787103	MD17G1037800	17	2753827	2755005
17	2737103	2687103	2787103	MD17G1037700	17	2743991	2744470
17	2737103	2687103	2787103	MD17G1038000	17	2766068	2774885	catalytic activity; DNA binding; DNA repair; endonuclease activity; hydrolase activity, acting on ester bonds; nuclease activity; nucleotide-excision repair; nucleus; single-stranded DNA binding	GO:0003677; GO:0003697; GO:0003824; GO:0004518; GO:0004519; GO:0005634; GO:0006281; GO:0006289; GO:0016788
17	2737103	2687103	2787103	MD17G1038100	17	2776200	2778287	integral to membrane; membrane; transmembrane transporter activity	GO:0016020; GO:0016021; GO:0022857
17	2737103	2687103	2787103	MD17G1037600	17	2734592	2738199
17	3477354	3427354	3527354	MD17G1046800	17	3435394	3438029
17	3477354	3427354	3527354	MD17G1048100	17	3496812	3499679	protein binding	GO:0005515
17	3477354	3427354	3527354	MD17G1047600	17	3459222	3464736	DNA binding; nucleus	GO:0003677; GO:0005634
17	3477354	3427354	3527354	MD17G1047100	17	3445637	3448628	ATP binding; protein kinase activity; protein phosphorylation	GO:0004672; GO:0005524; GO:0006468
17	3477354	3427354	3527354	MD17G1047700	17	3467505	3468698	DNA binding; multicellular organismal development; regulation of transcription, DNA-dependent; sequence-specific DNA binding transcription factor activity	GO:0003677; GO:0003700; GO:0006355; GO:0007275
17	3477354	3427354	3527354	MD17G1047200	17	3449024	3451054	glucan endo-1,3-beta-glucanase activity, C-3 substituted reducing group	GO:0052861
17	3477354	3427354	3527354	MD17G1047000	17	3441608	3444710	mRNA 3'-end processing; mRNA cleavage factor complex	GO:0005849; GO:0031124
17	3477354	3427354	3527354	MD17G1047800	17	3469970	3472059
17	3477354	3427354	3527354	MD17G1046700	17	3433401	3435114	cell redox homeostasis; glycerol ether metabolic process; protein disulfide oxidoreductase activity	GO:0006662; GO:0015035; GO:0045454
17	3477354	3427354	3527354	MD17G1047400	17	3453349	3454837	mitochondrial outer membrane; transmembrane transport	GO:0005741; GO:0055085
17	3477354	3427354	3527354	MD17G1047300	17	3452248	3453347
17	3477354	3427354	3527354	MD17G1048200	17	3500804	3504423	ATP hydrolysis coupled proton transport; hydrogen ion transmembrane transporter activity; proton-transporting V-type ATPase, V0 domain	GO:0015078; GO:0015991; GO:0033179
17	3477354	3427354	3527354	MD17G1047900	17	3473473	3474921	DNA binding; multicellular organismal development; regulation of transcription, DNA-dependent; sequence-specific DNA binding transcription factor activity	GO:0003677; GO:0003700; GO:0006355; GO:0007275
17	3477354	3427354	3527354	MD17G1047500	17	3456455	3458842	pectate lyase activity	GO:0030570
17	3477354	3427354	3527354	MD17G1048000	17	3475769	3479841	protein binding	GO:0005515
17	3477354	3427354	3527354	MD17G1048300	17	3514629	3517317	oxidation-reduction process; oxidoreductase activity, acting on single donors with incorporation of molecular oxygen, incorporation of two atoms of oxygen	GO:0016702; GO:0055114
17	3497554	3447554	3547554	MD17G1048600	17	3541241	3544325
17	3497554	3447554	3547554	MD17G1048400	17	3528939	3531555	regulation of transcription, DNA-dependent; sequence-specific DNA binding; sequence-specific DNA binding transcription factor activity	GO:0003700; GO:0006355; GO:0043565
17	3497554	3447554	3547554	MD17G1048500	17	3535918	3540468	GTPase activity; GTP binding	GO:0003924; GO:0005525
17	3538736	3488736	3588736	MD17G1048800	17	3553774	3557140	carbohydrate binding; carbohydrate metabolic process; catalytic activity; hexose metabolic process; isomerase activity	GO:0003824; GO:0005975; GO:0016853; GO:0019318; GO:0030246
17	3538736	3488736	3588736	MD17G1048700	17	3548010	3550094	glucan endo-1,3-beta-glucanase activity, C-3 substituted reducing group	GO:0052861
17	3538736	3488736	3588736	MD17G1048900	17	3557289	3562021	ATP binding; protein kinase activity; protein phosphorylation	GO:0004672; GO:0005524; GO:0006468
17	3538736	3488736	3588736	MD17G1049000	17	3573145	3575543	DNA binding; regulation of transcription, DNA-dependent; sequence-specific DNA binding; sequence-specific DNA binding transcription factor activity	GO:0003677; GO:0003700; GO:0006355; GO:0043565
17	3665587	3615587	3715587	MD17G1049600	17	3661736	3669609	ATPase activity; ATPase activity, coupled to transmembrane movement of substances; ATP binding; integral to membrane; transmembrane transport; transport	GO:0005524; GO:0006810; GO:0016021; GO:0016887; GO:0042626; GO:0055085
17	3665587	3615587	3715587	MD17G1050100	17	3710469	3714925	ubiquitin-dependent protein catabolic process; ubiquitin protein ligase binding	GO:0006511; GO:0031625
17	3665587	3615587	3715587	MD17G1049800	17	3678393	3679692
17	3665587	3615587	3715587	MD17G1050000	17	3697418	3698602	ubiquitin-dependent protein catabolic process; ubiquitin protein ligase binding	GO:0006511; GO:0031625
17	3665587	3615587	3715587	MD17G1049900	17	3683236	3685352	intracellular; RNA binding; rRNA binding; small ribosomal subunit; structural constituent of ribosome; translation	GO:0003723; GO:0003735; GO:0005622; GO:0006412; GO:0015935; GO:0019843
17	3665587	3615587	3715587	MD17G1049700	17	3675701	3677976	GTPase activity; GTP binding; microtubule; microtubule-based process; structural constituent of cytoskeleton	GO:0003924; GO:0005200; GO:0005525; GO:0005874; GO:0007017
17	3665587	3615587	3715587	MD17G1049500	17	3621866	3623122	ATPase activity; ATPase activity, coupled to transmembrane movement of substances; ATP binding; integral to membrane; transmembrane transport; transport	GO:0005524; GO:0006810; GO:0016021; GO:0016887; GO:0042626; GO:0055085
17	3687480	3637480	3737480	MD17G1050200	17	3720531	3721656
17	3687480	3637480	3737480	MD17G1050300	17	3726406	3733693	binding	GO:0005488
17	3713902	3663902	3763902	MD17G1050600	17	3745600	3747921	DNA binding; regulation of transcription, DNA-dependent	GO:0003677; GO:0006355
17	3713902	3663902	3763902	MD17G1050700	17	3755171	3757115	intracellular; ribosome; structural constituent of ribosome; translation	GO:0003735; GO:0005622; GO:0005840; GO:0006412
17	3713902	3663902	3763902	MD17G1050800	17	3759535	3762876	intracellular; ribosome; structural constituent of ribosome; translation	GO:0003735; GO:0005622; GO:0005840; GO:0006412
17	3713902	3663902	3763902	MD17G1050400	17	3734328	3738004	nucleosome assembly; nucleus	GO:0005634; GO:0006334
17	3713902	3663902	3763902	MD17G1050500	17	3741591	3745154	hydrolase activity, acting on acid anhydrides	GO:0016817
17	3790245	3740245	3840245	MD17G1051200	17	3796444	3796716
17	3790245	3740245	3840245	MD17G1051300	17	3826736	3827782	DNA binding	GO:0003677
17	3790245	3740245	3840245	MD17G1050900	17	3773934	3775891	DNA binding	GO:0003677
17	4126435	4076435	4176435	MD17G1052200	17	4109658	4114538
17	4126435	4076435	4176435	MD17G1053700	17	4171189	4175804	ATP binding; protein binding; protein kinase activity; protein phosphorylation	GO:0004672; GO:0005515; GO:0005524; GO:0006468
17	4126435	4076435	4176435	MD17G1053300	17	4149236	4151134	protein binding; zinc ion binding	GO:0005515; GO:0008270
17	4126435	4076435	4176435	MD17G1052900	17	4139906	4141190
17	4126435	4076435	4176435	MD17G1052300	17	4116056	4120188	integral to membrane	GO:0016021
17	4126435	4076435	4176435	MD17G1053600	17	4168805	4170073	DNA binding; regulation of transcription, DNA-dependent; sequence-specific DNA binding transcription factor activity	GO:0003677; GO:0003700; GO:0006355
17	4126435	4076435	4176435	MD17G1053400	17	4151935	4155125	Golgi apparatus; intracellular protein transport; membrane; SNAP receptor activity; transport; vesicle-mediated transport	GO:0005484; GO:0005794; GO:0006810; GO:0006886; GO:0016020; GO:0016192
17	4126435	4076435	4176435	MD17G1052100	17	4109113	4109541	cellular response to phosphate starvation	GO:0016036
17	4126435	4076435	4176435	MD17G1052000	17	4091091	4093213	cellular response to phosphate starvation	GO:0016036
17	4126435	4076435	4176435	MD17G1052500	17	4130216	4130779
17	4126435	4076435	4176435	MD17G1051900	17	4084497	4088273	catalytic activity; pyridoxal phosphate binding	GO:0003824; GO:0030170
17	4126435	4076435	4176435	MD17G1053100	17	4146927	4147700
17	4126435	4076435	4176435	MD17G1052700	17	4135374	4135730
17	4126435	4076435	4176435	MD17G1052400	17	4123814	4126056	integral to membrane; transport	GO:0006810; GO:0016021
17	4126435	4076435	4176435	MD17G1052800	17	4137109	4139393
17	4126435	4076435	4176435	MD17G1053500	17	4157091	4163797	membrane	GO:0016020
17	4126435	4076435	4176435	MD17G1052600	17	4132406	4132819
17	4126435	4076435	4176435	MD17G1053000	17	4142403	4145587	cell wall; cell wall modification; pectinesterase activity	GO:0005618; GO:0030599; GO:0042545
17	4473273	4423273	4523273	MD17G1056600	17	4474978	4478548
17	4473273	4423273	4523273	MD17G1055900	17	4427698	4428173
17	4473273	4423273	4523273	MD17G1056200	17	4436307	4442293	protein ubiquitination; ubiquitin-dependent protein catabolic process; ubiquitin ligase complex; ubiquitin-protein ligase activity; ubiquitin-ubiquitin ligase activity	GO:0000151; GO:0004842; GO:0006511; GO:0016567; GO:0034450
17	4473273	4423273	4523273	MD17G1056500	17	4473309	4474976
17	4473273	4423273	4523273	MD17G1056300	17	4445206	4448133	dephosphorylation; protein tyrosine phosphatase activity; protein tyrosine/serine/threonine phosphatase activity	GO:0004725; GO:0008138; GO:0016311
17	4473273	4423273	4523273	MD17G1056100	17	4433867	4435408	transferase activity, transferring acyl groups other than amino-acyl groups	GO:0016747
17	4473273	4423273	4523273	MD17G1056400	17	4450550	4454103	ion channel activity; ion transport; membrane; transmembrane transport	GO:0005216; GO:0006811; GO:0016020; GO:0055085
17	4473273	4423273	4523273	MD17G1056000	17	4429369	4430904	transferase activity, transferring acyl groups other than amino-acyl groups	GO:0016747
17	7549846	7499846	7599846	MD17G1090400	17	7526215	7528917	lyase activity; magnesium ion binding; metabolic process; terpene synthase activity	GO:0000287; GO:0008152; GO:0010333; GO:0016829
17	7549846	7499846	7599846	MD17G1091100	17	7594483	7595715	protein dimerization activity	GO:0046983
17	7549846	7499846	7599846	MD17G1090800	17	7544673	7546001
17	7549846	7499846	7599846	MD17G1090900	17	7551579	7554814
17	7549846	7499846	7599846	MD17G1091000	17	7563670	7574912	protein binding	GO:0005515
17	7549846	7499846	7599846	MD17G1090600	17	7536435	7539449	protein binding	GO:0005515
17	7674918	7624918	7724918	MD17G1091400	17	7668442	7672114
17	7674918	7624918	7724918	MD17G1091900	17	7702460	7706549	ATP binding; protein kinase activity; protein phosphorylation	GO:0004672; GO:0005524; GO:0006468
17	7674918	7624918	7724918	MD17G1092100	17	7714082	7718066
17	7674918	7624918	7724918	MD17G1092200	17	7723204	7723539	intracellular; zinc ion binding	GO:0005622; GO:0008270
17	7674918	7624918	7724918	MD17G1092000	17	7711238	7713056
17	7674918	7624918	7724918	MD17G1091700	17	7677742	7678091
17	7674918	7624918	7724918	MD17G1091600	17	7675399	7677740	beta-amylase activity; polysaccharide catabolic process	GO:0000272; GO:0016161
17	7674918	7624918	7724918	MD17G1091800	17	7698219	7699376	electron carrier activity	GO:0009055
17	7706453	7656453	7756453	MD17G1092300	17	7725831	7729921
17	7706453	7656453	7756453	MD17G1092400	17	7730960	7732680	heme binding; hydrogen peroxide catabolic process; oxidation-reduction process; peroxidase activity; response to oxidative stress	GO:0004601; GO:0006979; GO:0020037; GO:0042744; GO:0055114
17	8896469	8846469	8946469	MD17G1105100	17	8914153	8917345	protein domain specific binding	GO:0019904
17	8896469	8846469	8946469	MD17G1105200	17	8936686	8937522	binding; protein binding	GO:0005488; GO:0005515
17	8896469	8846469	8946469	MD17G1105500	17	8942449	8942879	RNA binding	GO:0003723
17	8896469	8846469	8946469	MD17G1104800	17	8897495	8898071
17	8896469	8846469	8946469	MD17G1105300	17	8938619	8940826
17	8896469	8846469	8946469	MD17G1105400	17	8941577	8942447
17	8896469	8846469	8946469	MD17G1105000	17	8907217	8909570
17	8896469	8846469	8946469	MD17G1104300	17	8849008	8876494
17	8896469	8846469	8946469	MD17G1104700	17	8896489	8897194	ATP binding; nucleic acid binding	GO:0003676; GO:0005524
17	8896469	8846469	8946469	MD17G1104600	17	8894928	8896396
17	8896469	8846469	8946469	MD17G1104500	17	8880377	8882332
17	8896469	8846469	8946469	MD17G1104900	17	8902594	8907194	ATP binding; protein folding; unfolded protein binding	GO:0005524; GO:0006457; GO:0051082
17	8896469	8846469	8946469	MD17G1104400	17	8877643	8879421
17	17509340	17459340	17559340	MD17G1170400	17	17460847	17469946	protein binding	GO:0005515
17	17509340	17459340	17559340	MD17G1170900	17	17498916	17499421
17	17509340	17459340	17559340	MD17G1170700	17	17488476	17498811
17	17509340	17459340	17559340	MD17G1171000	17	17517149	17525057
17	22060565	22010565	22110565	MD17G1185500	17	22022134	22023056
17	22060565	22010565	22110565	MD17G1185600	17	22029180	22030557	ribosome; structural constituent of ribosome; translation	GO:0003735; GO:0005840; GO:0006412
17	22060565	22010565	22110565	MD17G1185700	17	22038619	22042188	protein binding	GO:0005515
17	22060565	22010565	22110565	MD17G1185800	17	22053606	22054067
17	22060565	22010565	22110565	MD17G1185900	17	22056054	22057764	DNA binding; nucleus; positive regulation of transcription, DNA-dependent; regulation of transcription, DNA-dependent; sequence-specific DNA binding; sequence-specific DNA binding transcription factor activity; zinc ion binding	GO:0003677; GO:0003700; GO:0005634; GO:0006355; GO:0008270; GO:0043565; GO:0045893
17	22131520	22081520	22181520	MD17G1186100	17	22142943	22146482
17	22131520	22081520	22181520	MD17G1186000	17	22109538	22112009	nucleic acid binding	GO:0003676
17	22393289	22343289	22443289	MD17G1187100	17	22375211	22376089
17	22393289	22343289	22443289	MD17G1187300	17	22397623	22398354	DNA binding; regulation of transcription, DNA-dependent; sequence-specific DNA binding transcription factor activity	GO:0003677; GO:0003700; GO:0006355
17	22393289	22343289	22443289	MD17G1187000	17	22344845	22346827	protein binding	GO:0005515
17	22393289	22343289	22443289	MD17G1187600	17	22422779	22425873
17	22393289	22343289	22443289	MD17G1187400	17	22404693	22408612	protein binding	GO:0005515
17	22393289	22343289	22443289	MD17G1187500	17	22410589	22413605
17	23271148	23221148	23321148	MD17G1193900	17	23269825	23270757	catalytic activity; metabolic process; pyridoxal phosphate biosynthetic process; vitamin B6 biosynthetic process	GO:0003824; GO:0008152; GO:0042819; GO:0042823
17	23271148	23221148	23321148	MD17G1193800	17	23253051	23258660	ATP binding; microtubule-based movement; microtubule binding; microtubule motor activity	GO:0003777; GO:0005524; GO:0007018; GO:0008017
17	23271148	23221148	23321148	MD17G1193700	17	23222169	23228938
17	23271148	23221148	23321148	MD17G1194300	17	23294035	23297140
17	23271148	23221148	23321148	MD17G1194200	17	23290243	23293244	protein transport	GO:0015031
17	23271148	23221148	23321148	MD17G1194700	17	23315004	23315378
17	23271148	23221148	23321148	MD17G1194600	17	23311259	23312597
17	23271148	23221148	23321148	MD17G1194000	17	23272164	23274857	transmembrane transport	GO:0055085
17	23271148	23221148	23321148	MD17G1194500	17	23303154	23306481	GTPase activity; GTP binding	GO:0003924; GO:0005525
17	23271148	23221148	23321148	MD17G1194100	17	23281941	23283712
17	23271148	23221148	23321148	MD17G1194400	17	23298306	23302188
17	25006343	24956343	25056343	MD17G1207200	17	25008477	25012052	carbohydrate metabolic process; polygalacturonase activity	GO:0004650; GO:0005975
17	25006343	24956343	25056343	MD17G1207400	17	25016370	25016567
17	25006343	24956343	25056343	MD17G1207100	17	24998083	25007765	protein deubiquitination; ubiquitin-dependent protein catabolic process; ubiquitin-specific protease activity	GO:0004843; GO:0006511; GO:0016579
17	25006343	24956343	25056343	MD17G1207700	17	25042309	25044153
17	25006343	24956343	25056343	MD17G1207500	17	25021809	25022096
17	25006343	24956343	25056343	MD17G1206800	17	24980228	24983875	DNA replication; GINS complex	GO:0000811; GO:0006260
17	25006343	24956343	25056343	MD17G1207300	17	25012054	25014715
17	25006343	24956343	25056343	MD17G1206900	17	24985481	24988706	protein binding	GO:0005515
17	25043473	24993473	25093473	MD17G1208000	17	25084672	25086249	protein binding	GO:0005515
17	25043473	24993473	25093473	MD17G1207900	17	25079410	25082228	nucleic acid binding	GO:0003676
17	25043473	24993473	25093473	MD17G1208100	17	25088217	25092189
17	25366868	25316868	25416868	MD17G1209000	17	25366430	25367602	DNA binding; regulation of transcription, DNA-dependent; sequence-specific DNA binding transcription factor activity	GO:0003677; GO:0003700; GO:0006355
17	25366868	25316868	25416868	MD17G1209200	17	25393822	25398354	calcium ion binding; catalytic activity; membrane; phosphatidylcholine metabolic process; phospholipase D activity	GO:0003824; GO:0004630; GO:0005509; GO:0016020; GO:0046470
17	25366868	25316868	25416868	MD17G1208900	17	25356406	25359144	transport	GO:0006810
17	25366868	25316868	25416868	MD17G1209300	17	25412067	25412920
