# Supplementary material for: Genomic consequences of apple improvement
Source: Hortic Res. 2021 Jan 1;8:9. doi: 10.1038/s41438-020-00441-7 (PMC7775473; doi:10.1038/s41438-020-00441-7)
Supplement: Supplementary file 3 — Supplementary Tables - zipped [file 41438_2020_441_MOESM3_ESM.zip › supp tables/TableS7.txt]

go_enrichment_top_10
ion transport
lipid transport
positive regulation of kinase activity
cell surface receptor signaling pathway
regulation of translation
chromatin assembly or disassembly
TOR signaling
cellular response to stress
pyridoxal phosphate biosynthetic process
cellular response to phosphate starvation
