# Supplementary material for: Genomic consequences of apple improvement
Source: Hortic Res. 2021 Jan 1;8:9. doi: 10.1038/s41438-020-00441-7 (PMC7775473; doi:10.1038/s41438-020-00441-7)
Supplement: Supplementary file 3 — Supplementary Tables - zipped [file 41438_2020_441_MOESM3_ESM.zip › supp tables/TableS8.txt]

accession	clones
Rose_Red_Delicious	Fruitland_Delicious_2-4-4-4, Earlibrite_Delicious, Idaho_Spur_Delicious, Dermen_Delicious_4X, Redspur_Delicious, Oregon_Spur_Delicious, Lalla_Red_Delicious, Bisbee, Hawkes_Bay_Red_Delicious, Yellow_Red_Delicious, Fruitland_Delicious, Starking, Delicious, Richared_Delicious, Hawkeye
Johnson_McIntosh_2-4-4-4	Green_Peak_McIntosh_2-2-4-4, Calvil_Crymskiy, Wijcik_McIntosh, Amur_Naliv, Cornwall_McIntosh_2-2-2-4, Rogers_McIntosh, MacSpur, Dermen_McIntosh_4X
Golden_Delicious	Golden_Delicious, Golden_Delicious, Golden_Delicious, Golden_Delicious, Sergeant_Russet_Golden_Delicious, Razor_Golden_Delicious, Gilliflower, Imperial_Stayman, Empress_Spur_Golden_Delicious, Smoothgold, Rome_Beauty_Law, Goldspur_Golden_Delicious, Golden_Delicious_(Smoothee), Yellow_Delicious, Puregold, Golden_Delicious, Golden_Precoce, Doud_Golden_Delicious_2-4-4-4, Starkspur_Golden_Delicious, G…
Field_Spy	Northern_Spy, Red_Spy, Geneva_Ontario, Loop_Red_Spy, Farmer_Spy, Green_Peak_Spy_#1, Loop_Giant_Spy, Loop_Spy_2-2-4-4
Fruitland_Delicious_2-4-4-4	Rose_Red_Delicious, Earlibrite_Delicious, Idaho_Spur_Delicious, Dermen_Delicious_4X, Redspur_Delicious, Oregon_Spur_Delicious, Lalla_Red_Delicious, Bisbee, Hawkes_Bay_Red_Delicious, Yellow_Red_Delicious, Fruitland_Delicious, Starking, Delicious, Richared_Delicious, Hawkeye
Green_Peak_McIntosh_2-2-4-4	Johnson_McIntosh_2-4-4-4, Calvil_Crymskiy, Wijcik_McIntosh, Amur_Naliv, Cornwall_McIntosh_2-2-2-4, Rogers_McIntosh, Marshall_McIntosh, MacSpur, Dermen_McIntosh_4X, Boller_McIntosh
Red_Belflower	De_Flanders
Finson's_Orange	Ellison's_Orange
Golden_Delicious	Golden_Delicious, Golden_Delicious, Golden_Delicious, Golden_Delicious, Sergeant_Russet_Golden_Delicious, Razor_Golden_Delicious, Gilliflower, Imperial_Stayman, Empress_Spur_Golden_Delicious, Smoothgold, Rome_Beauty_Law, Goldspur_Golden_Delicious, Golden_Delicious_(Smoothee), Yellow_Delicious, Puregold, Golden_Delicious, Golden_Precoce, Doud_Golden_Delicious_2-4-4-4, Starkspur_Golden_Delicious, G…
Mal't_Bagaevskii	Mal't_Bagaevskii, Malt_Bagaevskii
Golden_Delicious	Golden_Delicious, Golden_Delicious, Golden_Delicious, Golden_Delicious, Sergeant_Russet_Golden_Delicious, Razor_Golden_Delicious, Gilliflower, Imperial_Stayman, Empress_Spur_Golden_Delicious, Smoothgold, Rome_Beauty_Law, Goldspur_Golden_Delicious, Golden_Delicious_(Smoothee), Yellow_Delicious, Puregold, Golden_Delicious, Golden_Precoce, Doud_Golden_Delicious_2-4-4-4, Starkspur_Golden_Delicious, G…
Earlibrite_Delicious	Rose_Red_Delicious, Fruitland_Delicious_2-4-4-4, Idaho_Spur_Delicious, Dermen_Delicious_4X, Redspur_Delicious, Oregon_Spur_Delicious, Lalla_Red_Delicious, Bisbee, Hawkes_Bay_Red_Delicious, Yellow_Red_Delicious, Fruitland_Delicious, Starking, Delicious, Richared_Delicious, Hawkeye
Golden_Delicious	Golden_Delicious, Golden_Delicious, Golden_Delicious, Golden_Delicious, Sergeant_Russet_Golden_Delicious, Razor_Golden_Delicious, Gilliflower, Imperial_Stayman, Empress_Spur_Golden_Delicious, Smoothgold, Rome_Beauty_Law, Goldspur_Golden_Delicious, Golden_Delicious_(Smoothee), Yellow_Delicious, Puregold, Golden_Delicious, Golden_Precoce, Doud_Golden_Delicious_2-4-4-4, Starkspur_Golden_Delicious, G…
Calvil_Crymskiy	Johnson_McIntosh_2-4-4-4, Green_Peak_McIntosh_2-2-4-4, Wijcik_McIntosh, MacSpur, Dermen_McIntosh_4X
De_Flanders	Red_Belflower
Redfield	Redford
Shtreifling	Shtreifling, Shtreifling
Gloria_Mundi	Bella_di_Pontoise
Northern_Spy	Field_Spy, Red_Spy, Geneva_Ontario, Loop_Red_Spy, Farmer_Spy, Green_Peak_Spy_#1, Loop_Giant_Spy, Loop_Spy_2-2-4-4
Lamb_Abbey_Pearmain-A	Lamb_Abbey_Pearmain-B
Ananas_Berzenicki	Prof._Grebnicka_Renete
Mal't_Bagaevskii	Mal't_Bagaevskii, Malt_Bagaevskii
Worcester_Pearmain	Tydeman_Red_(Cooper), Tydemans_Early_Worcester
Cherry_Cox	Nugget, Cox's_Orange_Otago, Greenmeadows_Cox's_Orange_Pippin_No.1163, Cox's_Orange_Pippin, Potter_Cox
King_of_the_Pippins	No._7141
Margil	Reine_des_Reinettes_x_82
Beacon	Northern_Lights
Wealthy	Williams, Loop_Wealthy_2-4-4-4, Wealthy_Double_Red_PC-310
Melred	Glenorchie, Hunter_Melba_4X
Herring's_Pippin	Red_Astrachan, San_Juan
Beauty_of_Bath	Belle_Imperiale, Gladstone
Court_Pendu_de_France	Court_Pendu, Court_Pendu_Plat
Idaho_Spur_Delicious	Rose_Red_Delicious, Fruitland_Delicious_2-4-4-4, Earlibrite_Delicious, Dermen_Delicious_4X, Redspur_Delicious, Oregon_Spur_Delicious, Lalla_Red_Delicious, Bisbee, Hawkes_Bay_Red_Delicious, Yellow_Red_Delicious, Fruitland_Delicious, Starking, Delicious, Richared_Delicious, Hawkeye
Golden_Delicious	Golden_Delicious, Golden_Delicious, Golden_Delicious, Golden_Delicious, Sergeant_Russet_Golden_Delicious, Razor_Golden_Delicious, Gilliflower, Imperial_Stayman, Empress_Spur_Golden_Delicious, Smoothgold, Rome_Beauty_Law, Goldspur_Golden_Delicious, Golden_Delicious_(Smoothee), Yellow_Delicious, Puregold, Golden_Delicious, Golden_Precoce, Doud_Golden_Delicious_2-4-4-4, Starkspur_Golden_Delicious, G…
Geneva_Black	Burgundy
Sergeant_Russet_Golden_Delicious	Golden_Delicious, Golden_Delicious, Golden_Delicious, Golden_Delicious, Golden_Delicious, Razor_Golden_Delicious, Gilliflower, Imperial_Stayman, Empress_Spur_Golden_Delicious, Smoothgold, Rome_Beauty_Law, Goldspur_Golden_Delicious, Golden_Delicious_(Smoothee), Yellow_Delicious, Puregold, Golden_Delicious, Golden_Precoce, Doud_Golden_Delicious_2-4-4-4, Starkspur_Golden_Delicious, Golden_Delicious_…
Dermen_Winesap_2-4-4	Winesap
Winesap	Dermen_Winesap_2-4-4
Lamb_Abbey_Pearmain-B	Lamb_Abbey_Pearmain-A
Wijcik_McIntosh	Johnson_McIntosh_2-4-4-4, Green_Peak_McIntosh_2-2-4-4, Calvil_Crymskiy, Amur_Naliv, Cornwall_McIntosh_2-2-2-4, Rogers_McIntosh, Marshall_McIntosh, MacSpur, Dermen_McIntosh_4X, Boller_McIntosh
Glockenapfel	Pomme_Cloche
Lorna_Doone	Merton_Beauty
Belle_de_Nordhaussen	Court_Pendu_Rose
Brazil	Amelia
Dermen_Delicious_4X	Rose_Red_Delicious, Fruitland_Delicious_2-4-4-4, Earlibrite_Delicious, Idaho_Spur_Delicious, Redspur_Delicious, Oregon_Spur_Delicious, Lalla_Red_Delicious, Bisbee, Hawkes_Bay_Red_Delicious, Yellow_Red_Delicious, Fruitland_Delicious, Starking, Delicious, Richared_Delicious, Hawkeye
Smith_Jonathan	Bowden_Seedling, Welday_Jonathan_4X, Kingjon, Welday_Jonathan_2-2-4-4, Welday_Jonathan_2-4-4-4, Jonared
Beautiful_Arcade	Yellow_Sweet
Razor_Golden_Delicious	Golden_Delicious, Golden_Delicious, Golden_Delicious, Golden_Delicious, Golden_Delicious, Sergeant_Russet_Golden_Delicious, Gilliflower, Imperial_Stayman, Empress_Spur_Golden_Delicious, Smoothgold, Rome_Beauty_Law, Goldspur_Golden_Delicious, Golden_Delicious_(Smoothee), Yellow_Delicious, Puregold, Golden_Delicious, Golden_Precoce, Doud_Golden_Delicious_2-4-4-4, Starkspur_Golden_Delicious, Golden_…
King_Harry	Magnolia_Gold, Inducoa_No._II, Aromat_de_Vara
Khashabi	Khashabi
Redspur_Delicious	Rose_Red_Delicious, Fruitland_Delicious_2-4-4-4, Earlibrite_Delicious, Idaho_Spur_Delicious, Dermen_Delicious_4X, Oregon_Spur_Delicious, Lalla_Red_Delicious, Bisbee, Hawkes_Bay_Red_Delicious, Yellow_Red_Delicious, Fruitland_Delicious, Starking, Delicious, Richared_Delicious, Hawkeye
Red_Dijmanszoet	MM.111
Oregon_Spur_Delicious	Rose_Red_Delicious, Fruitland_Delicious_2-4-4-4, Earlibrite_Delicious, Idaho_Spur_Delicious, Dermen_Delicious_4X, Redspur_Delicious, Lalla_Red_Delicious, Bisbee, Hawkes_Bay_Red_Delicious, Yellow_Red_Delicious, Fruitland_Delicious, Starking, Delicious, Richared_Delicious, Hawkeye
Malt_Bagaevskii	Mal't_Bagaevskii, Mal't_Bagaevskii
Malinda	Malinda
Khashabi	Khashabi
Suislepas_Rozabols	Suislepper, Susvorenskoye
Northern_Lights	Beacon
MalGBS_P12_B11_91393	FO-80-10
Gilliflower	Golden_Delicious, Golden_Delicious, Golden_Delicious, Golden_Delicious, Golden_Delicious, Sergeant_Russet_Golden_Delicious, Razor_Golden_Delicious, Imperial_Stayman, Empress_Spur_Golden_Delicious, Smoothgold, Rome_Beauty_Law, Goldspur_Golden_Delicious, Golden_Delicious_(Smoothee), Yellow_Delicious, Puregold, Golden_Delicious, Golden_Precoce, Doud_Golden_Delicious_2-4-4-4, Starkspur_Golden_Delicio…
Reine_des_Reinettes_x_82	Margil
MalGBS_P12_C12_91394	F2-33-27
Milton	Hotle_Rome, Gallia_Beauty, Loop_Rome_2-2-2-4
Red_Spy	Field_Spy, Northern_Spy, Geneva_Ontario, Loop_Red_Spy, Farmer_Spy, Green_Peak_Spy_#1, Loop_Giant_Spy, Loop_Spy_2-2-4-4
Ortley	Granerly
Nugget	Cherry_Cox, Cox's_Orange_Otago, Cox's_Orange_Cherry, Greenmeadows_Cox's_Orange_Pippin_No.1163, Cox's_Orange_Pippin, Potter_Cox
MalGBS_P12_E11_94754	Shinibalt_II
Saivanskaiya(Apple-Tree_From_Saivan)	Saivanskaiya(Apple-Tree_From_Saivan)
Russian_sdlg.	Russian
Bowden_Seedling	Smith_Jonathan, Welday_Jonathan_4X, Kingjon, Welday_Jonathan_2-2-4-4, Welday_Jonathan_2-4-4-4, Jonared
MalGBS_P12_F11_94230	Perrine_Yellow_Transparent, Yellow_Transparent, Wrixparent_2-4-4-4
Kouleman	Keuleman
Williams	Wealthy, Loop_Wealthy_2-4-4-4, Wealthy_Double_Red_PC-310
Longfield	Litevsky_Jadernac, Pepinka_Litowska
Geneva_Ontario	Field_Spy, Northern_Spy, Red_Spy, Loop_Red_Spy, Farmer_Spy, Green_Peak_Spy_#1, Loop_Giant_Spy, Loop_Spy_2-2-4-4
Anisim	Black_Ben_Davis, Ben_Davis
Bella_di_Pontoise	Gloria_Mundi
Imperial_Stayman	Golden_Delicious, Golden_Delicious, Golden_Delicious, Golden_Delicious, Golden_Delicious, Sergeant_Russet_Golden_Delicious, Razor_Golden_Delicious, Gilliflower, Empress_Spur_Golden_Delicious, Smoothgold, Rome_Beauty_Law, Goldspur_Golden_Delicious, Golden_Delicious_(Smoothee), Yellow_Delicious, Puregold, Golden_Delicious, Golden_Precoce, Doud_Golden_Delicious_2-4-4-4, Starkspur_Golden_Delicious, G…
G-22	M.8
Saivanskaiya(Apple-Tree_From_Saivan)	Saivanskaiya(Apple-Tree_From_Saivan)
Lalla_Red_Delicious	Rose_Red_Delicious, Fruitland_Delicious_2-4-4-4, Earlibrite_Delicious, Idaho_Spur_Delicious, Dermen_Delicious_4X, Redspur_Delicious, Oregon_Spur_Delicious, Bisbee, Hawkes_Bay_Red_Delicious, Yellow_Red_Delicious, Fruitland_Delicious, Starking, Delicious, Richared_Delicious, Hawkeye
Bisbee	Rose_Red_Delicious, Fruitland_Delicious_2-4-4-4, Earlibrite_Delicious, Idaho_Spur_Delicious, Dermen_Delicious_4X, Redspur_Delicious, Oregon_Spur_Delicious, Lalla_Red_Delicious, Hawkes_Bay_Red_Delicious, Yellow_Red_Delicious, Fruitland_Delicious, Starking, Delicious, Richared_Delicious, Hawkeye
Gold_Canel	Striped_Tawny, Korichnoe_Polosatoje
Freiherr_Von_Berlepsch	Berlepsch_Red
Welday_Jonathan_4X	Smith_Jonathan, Bowden_Seedling, Kingjon, Welday_Jonathan_2-2-4-4, Welday_Jonathan_2-4-4-4, Jonared
35-155_(Earlidel)	MalGBS_P15_B09_96056
Hawkes_Bay_Red_Delicious	Rose_Red_Delicious, Fruitland_Delicious_2-4-4-4, Earlibrite_Delicious, Idaho_Spur_Delicious, Dermen_Delicious_4X, Redspur_Delicious, Oregon_Spur_Delicious, Lalla_Red_Delicious, Bisbee, Yellow_Red_Delicious, Fruitland_Delicious, Starking, Delicious, Richared_Delicious, Hawkeye
Yellow_Red_Delicious	Rose_Red_Delicious, Fruitland_Delicious_2-4-4-4, Earlibrite_Delicious, Idaho_Spur_Delicious, Dermen_Delicious_4X, Redspur_Delicious, Oregon_Spur_Delicious, Lalla_Red_Delicious, Bisbee, Hawkes_Bay_Red_Delicious, Fruitland_Delicious, Starking, Delicious, Richared_Delicious, Hawkeye
Red_Astrachan	Herring's_Pippin, San_Juan
Akane	Primrouge
Lobo	Bates_Lobo
Potter	Hawkes_Bay_Red_Delicious
Budagovski_No.9	PK.14
Spartan	Sweden_Spartan
Amur_Naliv	Johnson_McIntosh_2-4-4-4, Green_Peak_McIntosh_2-2-4-4, Wijcik_McIntosh, Cornwall_McIntosh_2-2-2-4, Rogers_McIntosh, Marshall_McIntosh, MacSpur, Dermen_McIntosh_4X, Boller_McIntosh
Holland	Early_Banta
Cornwall_McIntosh_2-2-2-4	Johnson_McIntosh_2-4-4-4, Green_Peak_McIntosh_2-2-4-4, Wijcik_McIntosh, Amur_Naliv, Rogers_McIntosh, Marshall_McIntosh, MacSpur, Dermen_McIntosh_4X, Boller_McIntosh
Severnii_Bujon	Belle_Fleur_Rouge
Belle_Imperiale	Beauty_of_Bath, Gladstone
Loop_Wealthy_2-4-4-4	Wealthy, Williams, Wealthy_Double_Red_PC-310
MalGBS_P15_B09_96056	35-155_(Earlidel)
Empress_Spur_Golden_Delicious	Golden_Delicious, Golden_Delicious, Golden_Delicious, Golden_Delicious, Golden_Delicious, Sergeant_Russet_Golden_Delicious, Razor_Golden_Delicious, Gilliflower, Imperial_Stayman, Smoothgold, Rome_Beauty_Law, Goldspur_Golden_Delicious, Golden_Delicious_(Smoothee), Yellow_Delicious, Puregold, Golden_Delicious, Golden_Precoce, Doud_Golden_Delicious_2-4-4-4, Starkspur_Golden_Delicious, Golden_Delicio…
Perrine_Yellow_Transparent	MalGBS_P12_F11_94230, Yellow_Transparent, Wrixparent_2-4-4-4
Kingjon	Smith_Jonathan, Bowden_Seedling, Welday_Jonathan_4X, Welday_Jonathan_2-2-4-4, Welday_Jonathan_2-4-4-4, Jonared
Sundance	Sundance
Fruitland_Delicious	Rose_Red_Delicious, Fruitland_Delicious_2-4-4-4, Earlibrite_Delicious, Idaho_Spur_Delicious, Dermen_Delicious_4X, Redspur_Delicious, Oregon_Spur_Delicious, Lalla_Red_Delicious, Bisbee, Hawkes_Bay_Red_Delicious, Yellow_Red_Delicious, Starking, Delicious, Richared_Delicious, Hawkeye
Russian	Russian_sdlg.
Smoothgold	Golden_Delicious, Golden_Delicious, Golden_Delicious, Golden_Delicious, Golden_Delicious, Sergeant_Russet_Golden_Delicious, Razor_Golden_Delicious, Gilliflower, Imperial_Stayman, Empress_Spur_Golden_Delicious, Rome_Beauty_Law, Goldspur_Golden_Delicious, Golden_Delicious_(Smoothee), Yellow_Delicious, Puregold, Golden_Delicious, Golden_Precoce, Doud_Golden_Delicious_2-4-4-4, Starkspur_Golden_Delici…
Welday_Jonathan_2-2-4-4	Smith_Jonathan, Bowden_Seedling, Welday_Jonathan_4X, Kingjon, Welday_Jonathan_2-4-4-4, Jonared
Goodland	Duchess_of_Oldenburg
MM.111	Red_Dijmanszoet
Keuleman	Kouleman
Grimes_Golden	McClintock_Grimes
Amasya_#3	Amasya_#5
Merton_Beauty	Lorna_Doone
Granerly	Ortley
Redford	Redfield
Rome_Beauty_Law	Golden_Delicious, Golden_Delicious, Golden_Delicious, Golden_Delicious, Golden_Delicious, Sergeant_Russet_Golden_Delicious, Razor_Golden_Delicious, Gilliflower, Imperial_Stayman, Empress_Spur_Golden_Delicious, Smoothgold, Goldspur_Golden_Delicious, Golden_Delicious_(Smoothee), Yellow_Delicious, Puregold, Golden_Delicious, Golden_Precoce, Doud_Golden_Delicious_2-4-4-4, Starkspur_Golden_Delicious, …
Hotle_Rome	Milton, Gallia_Beauty, Loop_Rome_2-2-2-4
Jewett_Red	Redgold
York	Perrine_York_2-4-4-4, Yorking
Bob_White	Granite_Beauty
Shinibalt_II	MalGBS_P12_E11_94754
Doux-AMR	Michelin
Litevsky_Jadernac	Longfield, Pepinka_Litowska
Twenty_Ounce	Collamer_Twenty_Ounce
Granite_Beauty	Bob_White
Goldspur_Golden_Delicious	Golden_Delicious, Golden_Delicious, Golden_Delicious, Golden_Delicious, Golden_Delicious, Sergeant_Russet_Golden_Delicious, Razor_Golden_Delicious, Gilliflower, Imperial_Stayman, Empress_Spur_Golden_Delicious, Smoothgold, Rome_Beauty_Law, Golden_Delicious_(Smoothee), Yellow_Delicious, Puregold, Golden_Delicious, Golden_Precoce, Doud_Golden_Delicious_2-4-4-4, Starkspur_Golden_Delicious, Golden_Del…
Welday_Jonathan_2-4-4-4	Smith_Jonathan, Bowden_Seedling, Welday_Jonathan_4X, Kingjon, Welday_Jonathan_2-2-4-4, Jonared
Malinda	Malinda
Yellow_Newtown	Hardy_Cumberland
Amasya_#5	Amasya_#3
Early_Banta	Holland
Drakenstein	E_12-14
Antonovka_Polutorafuntovaya	Tayeshnoe
Goldjon_Carlone_(No._35F)	Goldjon, Golden_Delicious_x_Jonathan
Black_Ben_Davis	Anisim, Ben_Davis
Zigeunerinapfel	Tytovka
San_Juan	Herring's_Pippin, Red_Astrachan
Golden_Delicious_(Smoothee)	Golden_Delicious, Golden_Delicious, Golden_Delicious, Golden_Delicious, Golden_Delicious, Sergeant_Russet_Golden_Delicious, Razor_Golden_Delicious, Gilliflower, Imperial_Stayman, Empress_Spur_Golden_Delicious, Smoothgold, Rome_Beauty_Law, Goldspur_Golden_Delicious, Yellow_Delicious, Puregold, Golden_Delicious, Golden_Precoce, Doud_Golden_Delicious_2-4-4-4, Starkspur_Golden_Delicious, Golden_Delic…
Cox's_Orange_Otago	Cherry_Cox, Nugget, Cox's_Orange_Cherry, Greenmeadows_Cox's_Orange_Pippin_No.1163, Cox's_Orange_Pippin, Potter_Cox
Starking	Rose_Red_Delicious, Fruitland_Delicious_2-4-4-4, Earlibrite_Delicious, Idaho_Spur_Delicious, Dermen_Delicious_4X, Redspur_Delicious, Oregon_Spur_Delicious, Lalla_Red_Delicious, Bisbee, Hawkes_Bay_Red_Delicious, Yellow_Red_Delicious, Fruitland_Delicious, Delicious, Richared_Delicious, Hawkeye
Yellow_Delicious	Golden_Delicious, Golden_Delicious, Golden_Delicious, Golden_Delicious, Golden_Delicious, Sergeant_Russet_Golden_Delicious, Razor_Golden_Delicious, Gilliflower, Imperial_Stayman, Empress_Spur_Golden_Delicious, Smoothgold, Rome_Beauty_Law, Goldspur_Golden_Delicious, Golden_Delicious_(Smoothee), Puregold, Golden_Delicious, Golden_Precoce, Doud_Golden_Delicious_2-4-4-4, Starkspur_Golden_Delicious, G…
Cox's_Orange_Cherry	Nugget, Cox's_Orange_Otago, Greenmeadows_Cox's_Orange_Pippin_No.1163, Cox's_Orange_Pippin, Potter_Cox
Cole	King_Cole
Loop_Red_Spy	Field_Spy, Northern_Spy, Red_Spy, Geneva_Ontario, Farmer_Spy, Green_Peak_Spy_#1, Loop_Giant_Spy, Loop_Spy_2-2-4-4
Melba	Glenorchie, Hunter_Melba_4X
Early_Bird_Red	Crimson_Beauty
Puregold	Golden_Delicious, Golden_Delicious, Golden_Delicious, Golden_Delicious, Golden_Delicious, Sergeant_Russet_Golden_Delicious, Razor_Golden_Delicious, Gilliflower, Imperial_Stayman, Empress_Spur_Golden_Delicious, Smoothgold, Rome_Beauty_Law, Goldspur_Golden_Delicious, Golden_Delicious_(Smoothee), Yellow_Delicious, Golden_Delicious, Golden_Precoce, Doud_Golden_Delicious_2-4-4-4, Starkspur_Golden_Deli…
Egri_Piros	San_Jacinto
Greenmeadows_Cox's_Orange_Pippin_No.1163	Cherry_Cox, Nugget, Cox's_Orange_Otago, Cox's_Orange_Cherry, Cox's_Orange_Pippin, Potter_Cox
La_Paix	Mother
Blushing_Golden	Griffith
Sundance	Sundance
Crow_Egg	Geeveston_Fanny
Fuji	Fuji_Red_Sport_Type_2
Tohoku_4	Baldwin
Belle_Sans_Pepin	Spencer_Seedless
Duchess_of_Oldenburg	Goodland
Farmer_Spy	Field_Spy, Northern_Spy, Red_Spy, Geneva_Ontario, Loop_Red_Spy, Green_Peak_Spy_#1, Loop_Giant_Spy, Loop_Spy_2-2-4-4
Sir_Prize	Zlatna_Resistenta
Snow	Middleton_Fameuse, Idajon
Green_Peak_Spy_#1	Field_Spy, Northern_Spy, Red_Spy, Geneva_Ontario, Loop_Red_Spy, Farmer_Spy, Loop_Giant_Spy, Loop_Spy_2-2-4-4
Ellison's_Orange	Finson's_Orange
Hardy_Cumberland	Yellow_Newtown
Redgold	Jewett_Red
Suislepper	Suislepas_Rozabols, Susvorenskoye
Rogers_McIntosh	Johnson_McIntosh_2-4-4-4, Green_Peak_McIntosh_2-2-4-4, Wijcik_McIntosh, Amur_Naliv, Cornwall_McIntosh_2-2-2-4, Marshall_McIntosh, MacSpur, Dermen_McIntosh_4X, Boller_McIntosh
Griffith	Blushing_Golden
Muscadet_Bernay	Belle_de_Crollon, Muscadet_de_Lense
Golden_Delicious	Golden_Delicious, Golden_Delicious, Golden_Delicious, Golden_Delicious, Golden_Delicious, Sergeant_Russet_Golden_Delicious, Razor_Golden_Delicious, Gilliflower, Imperial_Stayman, Empress_Spur_Golden_Delicious, Smoothgold, Rome_Beauty_Law, Goldspur_Golden_Delicious, Golden_Delicious_(Smoothee), Yellow_Delicious, Puregold, Golden_Precoce, Doud_Golden_Delicious_2-4-4-4, Starkspur_Golden_Delicious, G…
Hawkes_Bay_Red_Delicious	Potter
Odin	Odin
Pomme_Cloche	Glockenapfel
Middleton_Fameuse	Snow, Idajon
Mayqueen	Mayqueen
Tydeman_Red_(Cooper)	Worcester_Pearmain, Tydemans_Early_Worcester
Magnolia_Gold	King_Harry, Inducoa_No._II, Aromat_de_Vara
Primrouge	Akane
Collamer_Twenty_Ounce	Twenty_Ounce
Marshall_McIntosh	Green_Peak_McIntosh_2-2-4-4, Wijcik_McIntosh, Amur_Naliv, Cornwall_McIntosh_2-2-2-4, Rogers_McIntosh, MacSpur, Dermen_McIntosh_4X, Boller_McIntosh
Yellow_Transparent	MalGBS_P12_F11_94230, Perrine_Yellow_Transparent, Wrixparent_2-4-4-4
Berlepsch_Red	Freiherr_Von_Berlepsch
MalGBS_P4_C01_199763	Merton_793
Belle_de_Crollon	Muscadet_Bernay, Muscadet_de_Lense
Perrine_York_2-4-4-4	York, Yorking
Emneth_Early	Blaxtayman
Burgundy	Geneva_Black
Cox's_Orange_Pippin	Cherry_Cox, Nugget, Cox's_Orange_Otago, Cox's_Orange_Cherry, Greenmeadows_Cox's_Orange_Pippin_No.1163, Potter_Cox
Susvorenskoye	Suislepas_Rozabols, Suislepper
Ben_Davis	Anisim, Black_Ben_Davis
Court_Pendu_Rose	Belle_de_Nordhaussen
Odin	Odin
Zlatna_Resistenta	Sir_Prize
Mayqueen	Mayqueen
PK.14	Budagovski_No.9
Shtreifling	Shtreifling, Shtreifling
Golden_Precoce	Golden_Delicious, Golden_Delicious, Golden_Delicious, Golden_Delicious, Golden_Delicious, Sergeant_Russet_Golden_Delicious, Razor_Golden_Delicious, Gilliflower, Imperial_Stayman, Empress_Spur_Golden_Delicious, Smoothgold, Rome_Beauty_Law, Goldspur_Golden_Delicious, Golden_Delicious_(Smoothee), Yellow_Delicious, Puregold, Golden_Delicious, Doud_Golden_Delicious_2-4-4-4, Starkspur_Golden_Delicious,…
Blaxtayman	Emneth_Early
Z_71	Ivette
Glenorchie	Melred, Melba, Hunter_Melba_4X
Geeveston_Fanny	Crow_Egg
MacSpur	Johnson_McIntosh_2-4-4-4, Green_Peak_McIntosh_2-2-4-4, Calvil_Crymskiy, Wijcik_McIntosh, Amur_Naliv, Cornwall_McIntosh_2-2-2-4, Rogers_McIntosh, Marshall_McIntosh, Dermen_McIntosh_4X, Boller_McIntosh
MM.109	Shinsei
Mantet	Roda_Mantet
Baldwin	Tohoku_4
Renet_Bergamotnyj	B-113
Shinsei	MM.109
Fuji_Red_Sport_Type_2	Fuji
Duchess	Borowitsky
Gladstone	Beauty_of_Bath, Belle_Imperiale
Court_Pendu	Court_Pendu_de_France, Court_Pendu_Plat
Shtreifling	Shtreifling, Shtreifling
FO-80-10	MalGBS_P12_B11_91393
Muscadet_de_Lense	Muscadet_Bernay, Belle_de_Crollon
Doud_Golden_Delicious_2-4-4-4	Golden_Delicious, Golden_Delicious, Golden_Delicious, Golden_Delicious, Golden_Delicious, Sergeant_Russet_Golden_Delicious, Razor_Golden_Delicious, Gilliflower, Imperial_Stayman, Empress_Spur_Golden_Delicious, Smoothgold, Rome_Beauty_Law, Goldspur_Golden_Delicious, Golden_Delicious_(Smoothee), Yellow_Delicious, Puregold, Golden_Delicious, Golden_Precoce, Starkspur_Golden_Delicious, Golden_Delicio…
Lowry	Winter_Sweet_Paradise
Yar_Mohammadi	Crimson_Gold
Gallia_Beauty	Milton, Hotle_Rome, Loop_Rome_2-2-2-4
Idajon	Snow, Middleton_Fameuse
Wealthy_Double_Red_PC-310	Wealthy, Williams, Loop_Wealthy_2-4-4-4
Devonshire_Quarrenden	Crimson_Superb
Loop_Giant_Spy	Field_Spy, Northern_Spy, Red_Spy, Geneva_Ontario, Loop_Red_Spy, Farmer_Spy, Green_Peak_Spy_#1, Loop_Spy_2-2-4-4
Crimson_Superb	Devonshire_Quarrenden
Spencer_Seedless	Belle_Sans_Pepin
Mother	La_Paix
Starkspur_Golden_Delicious	Golden_Delicious, Golden_Delicious, Golden_Delicious, Golden_Delicious, Golden_Delicious, Sergeant_Russet_Golden_Delicious, Razor_Golden_Delicious, Gilliflower, Imperial_Stayman, Empress_Spur_Golden_Delicious, Smoothgold, Rome_Beauty_Law, Goldspur_Golden_Delicious, Golden_Delicious_(Smoothee), Yellow_Delicious, Puregold, Golden_Delicious, Golden_Precoce, Doud_Golden_Delicious_2-4-4-4, Golden_Deli…
No._7141	King_of_the_Pippins
Pepinka_Litowska	Longfield, Litevsky_Jadernac
Goldjon	Goldjon_Carlone_(No._35F), Golden_Delicious_x_Jonathan
F2-33-27	MalGBS_P12_C12_91394
Tayeshnoe	Antonovka_Polutorafuntovaya
E_12-14	Drakenstein
Loop_Spy_2-2-4-4	Field_Spy, Northern_Spy, Red_Spy, Geneva_Ontario, Loop_Red_Spy, Farmer_Spy, Green_Peak_Spy_#1, Loop_Giant_Spy
Borowitsky	Duchess
Yellow_Sweet	Beautiful_Arcade
Bates_Lobo	Lobo
Dermen_McIntosh_4X	Johnson_McIntosh_2-4-4-4, Green_Peak_McIntosh_2-2-4-4, Calvil_Crymskiy, Wijcik_McIntosh, Amur_Naliv, Cornwall_McIntosh_2-2-2-4, Rogers_McIntosh, Marshall_McIntosh, MacSpur, Boller_McIntosh
Court_Pendu_Plat	Court_Pendu_de_France, Court_Pendu
Golden_Delicious_SE-69	Golden_Delicious, Golden_Delicious, Golden_Delicious, Golden_Delicious, Golden_Delicious, Sergeant_Russet_Golden_Delicious, Razor_Golden_Delicious, Gilliflower, Imperial_Stayman, Empress_Spur_Golden_Delicious, Smoothgold, Rome_Beauty_Law, Goldspur_Golden_Delicious, Golden_Delicious_(Smoothee), Yellow_Delicious, Puregold, Golden_Delicious, Golden_Precoce, Doud_Golden_Delicious_2-4-4-4, Starkspur_G…
Tytovka	Zigeunerinapfel
Sweden_Spartan	Spartan
Badami_Golden_Delicious	Golden_Delicious, Golden_Delicious, Golden_Delicious, Golden_Delicious, Golden_Delicious, Sergeant_Russet_Golden_Delicious, Razor_Golden_Delicious, Gilliflower, Imperial_Stayman, Empress_Spur_Golden_Delicious, Smoothgold, Rome_Beauty_Law, Goldspur_Golden_Delicious, Golden_Delicious_(Smoothee), Yellow_Delicious, Puregold, Golden_Delicious, Golden_Precoce, Doud_Golden_Delicious_2-4-4-4, Starkspur_G…
Crimson_Gold	Yar_Mohammadi
Woodward	Golden_Delicious, Golden_Delicious, Golden_Delicious, Golden_Delicious, Golden_Delicious, Sergeant_Russet_Golden_Delicious, Razor_Golden_Delicious, Gilliflower, Imperial_Stayman, Empress_Spur_Golden_Delicious, Smoothgold, Rome_Beauty_Law, Goldspur_Golden_Delicious, Golden_Delicious_(Smoothee), Yellow_Delicious, Puregold, Golden_Delicious, Golden_Precoce, Doud_Golden_Delicious_2-4-4-4, Starkspur_G…
Delicious	Rose_Red_Delicious, Fruitland_Delicious_2-4-4-4, Earlibrite_Delicious, Idaho_Spur_Delicious, Dermen_Delicious_4X, Redspur_Delicious, Oregon_Spur_Delicious, Lalla_Red_Delicious, Bisbee, Hawkes_Bay_Red_Delicious, Yellow_Red_Delicious, Fruitland_Delicious, Starking, Richared_Delicious, Hawkeye
Richared_Delicious	Rose_Red_Delicious, Fruitland_Delicious_2-4-4-4, Earlibrite_Delicious, Idaho_Spur_Delicious, Dermen_Delicious_4X, Redspur_Delicious, Oregon_Spur_Delicious, Lalla_Red_Delicious, Bisbee, Hawkes_Bay_Red_Delicious, Yellow_Red_Delicious, Fruitland_Delicious, Starking, Delicious, Hawkeye
Le_Bret	Sweet_Alford
Crimson_Beauty	Early_Bird_Red
Hunter_Melba_4X	Melred, Melba, Glenorchie
Hawkeye	Rose_Red_Delicious, Fruitland_Delicious_2-4-4-4, Earlibrite_Delicious, Idaho_Spur_Delicious, Dermen_Delicious_4X, Redspur_Delicious, Oregon_Spur_Delicious, Lalla_Red_Delicious, Bisbee, Hawkes_Bay_Red_Delicious, Yellow_Red_Delicious, Fruitland_Delicious, Starking, Delicious, Richared_Delicious
Merton_793	MalGBS_P4_C01_199763
Tydemans_Early_Worcester	Worcester_Pearmain, Tydeman_Red_(Cooper)
King_Cole	Cole
Michelin	Doux-AMR
Edward_VII	King_Edward_VII
Amelia	Brazil
Inducoa_No._II	King_Harry, Magnolia_Gold, Aromat_de_Vara
Striped_Tawny	Gold_Canel, Korichnoe_Polosatoje
Winter_Sweet_Paradise	Lowry
Aromat_de_Vara	King_Harry, Magnolia_Gold, Inducoa_No._II
Golden_Delicious_x_Jonathan	Goldjon_Carlone_(No._35F), Goldjon
M.8	G-22
Jonared	Smith_Jonathan, Bowden_Seedling, Welday_Jonathan_4X, Kingjon, Welday_Jonathan_2-2-4-4, Welday_Jonathan_2-4-4-4
Wrixparent_2-4-4-4	MalGBS_P12_F11_94230, Perrine_Yellow_Transparent, Yellow_Transparent
Potter_Cox	Cherry_Cox, Nugget, Cox's_Orange_Otago, Cox's_Orange_Cherry, Greenmeadows_Cox's_Orange_Pippin_No.1163, Cox's_Orange_Pippin
Belle_Fleur_Rouge	Severnii_Bujon
Yorking	York, Perrine_York_2-4-4-4
McClintock_Grimes	Grimes_Golden
Prof._Grebnicka_Renete	Ananas_Berzenicki
Roda_Mantet	Mantet
King_Edward_VII	Edward_VII
Boller_McIntosh	Green_Peak_McIntosh_2-2-4-4, Wijcik_McIntosh, Amur_Naliv, Cornwall_McIntosh_2-2-2-4, Rogers_McIntosh, Marshall_McIntosh, MacSpur, Dermen_McIntosh_4X
Ivette	Z_71
Korichnoe_Polosatoje	Gold_Canel, Striped_Tawny
Sweet_Alford	Le_Bret
B-113	Renet_Bergamotnyj
San_Jacinto	Egri_Piros
Loop_Rome_2-2-2-4	Milton, Hotle_Rome, Gallia_Beauty
