# Supplementary material for: Genomic consequences of apple improvement
Source: Hortic Res. 2021 Jan 1;8:9. doi: 10.1038/s41438-020-00441-7 (PMC7775473; doi:10.1038/s41438-020-00441-7)
Supplement: Supplementary file 3 — Supplementary Tables - zipped [file 41438_2020_441_MOESM3_ESM.zip › supp tables/TableS9.txt]

accession	first_degree_relatives
Rose_Red_Delicious	Braeburn, Delawine, Orei, Tchistaikovka_No._3, MalGBS_P1_F10_95205, Orleans, Morden_360, Narjadnoye_Crysmskoye, 63-43_(Granite_Belt), Dermen_Winesap_2-4-4, Trusevitch_I-48-41, Captain_Kidd, Delistein, Brazil, MalGBS_P11_E08_1442, BR-1, Shawnee, Korei, Priscilla, Mill_End, MalGBS_P12_C10_95208, MalGBS_P12_E08_95204, Saivanskaiya(Apple-Tree_From_Saivan), NY_55, 35-155_(Earlidel), Gloster_69, Red_Ci…
Johnson_McIntosh_2-4-4-4	Sweet_McIntosh, Shamrock, Worcester_Pearmain, Niagara, Bancroft, Trusevitch_I-48-41, Cortland, Blair, T-391, Spartan, Macoun, Scotia, Pott's_Seedling, Tydeman's_Michaelmas_Red, Barry, Jonamac, Spencer, Murray, Britemac, Toshkee, Greendale, Patricia, Trent, Honora
Golden_Delicious	Shamrock, Orei, Tchistaikovka_No._3, MalGBS_P1_F10_95205, Nittany, Morden_360, MalGBS_P11_B08_1477, Hua_Guan, MalGBS_P11_E08_1442, Geoagiu_21, Z_73, Korei, F_14_A15, Mill_End, Honeygold, MalGBS_P12_C10_95208, MalGBS_P12_E08_95204, Kogetsu, Saivanskaiya(Apple-Tree_From_Saivan), 35-155_(Earlidel), Chehalis, Splendor(Stark), Sundance, Ein_Shemer_28, Grimes_Golden, Kinsei, Jewett_Red, Goldjon_Carlone…
Pitmaston_Pineapple_X_692	Golden_Harvey
Braeburn	Rose_Red_Delicious
Field_Spy	Keepsake, Sweet_Sixteen, MM.102, Emilia, King_Harry, Spijon, Heiya, Oswego, Fortune, Swardlands, MalGBS_P4_C01_199763, MM.104, Hunter_Sandow_2-4-4, Quebec_Belle, Ontario, M.25
Green_Peak_McIntosh_2-2-4-4	Sweet_McIntosh, Shamrock, Worcester_Pearmain, Niagara, Bancroft, Trusevitch_I-48-41, Cortland, Blair, T-391, Reta, Lobo, Spartan, F_12_A28, Jubillee, Macoun, Scotia, Pott's_Seedling, Tydeman's_Michaelmas_Red, Barry, Jonamac, Spencer, Murray, Britemac, Toshkee, Greendale, Patricia, Trent, Honora
Sweet_McIntosh	Johnson_McIntosh_2-4-4-4, Green_Peak_McIntosh_2-2-4-4
Red_Belflower	Koningszuur, Court_Pendu_de_France
Finson's_Orange	Laxton's_Pioneer, Cherry_Cox, Nugget, No.39, Laxton's_Superb, Merton_Pearmain
Renown	Charles_Ross, Cherry_Cox, Nugget
Delawine	Rose_Red_Delicious
Shamrock	Johnson_McIntosh_2-4-4-4, Golden_Delicious, Green_Peak_McIntosh_2-2-4-4, Spencer
Orei	Rose_Red_Delicious, Golden_Delicious, MalGBS_P1_F10_95205, Morden_360, MalGBS_P11_B08_1477, MalGBS_P11_E08_1442, Korei, MalGBS_P12_C10_95208, MalGBS_P12_E08_95204, Saivanskaiya(Apple-Tree_From_Saivan), 35-155_(Earlidel), E.8, Splendor(Stark), Kinsei, Jewett_Red, Cameo, AR_86-1-6, Ambrosia, Aurora_Golden_Gala, Kelly_#1, MalGBS_P5_A05_1386, Kile, Sungold, Merton_No._789
Hall_Keeper	Anisim, Blaze
Dabinett	Chisel_Jersey
Merton_Worcester	Cherry_Cox, Nugget
Black_Gilliflower	Deacon_Jones
Tchistaikovka_No._3	Rose_Red_Delicious, Golden_Delicious, MalGBS_P1_F10_95205, Morden_360, Hua_Guan, Korei, Mill_End, MalGBS_P12_C10_95208, MalGBS_P12_E08_95204, Saivanskaiya(Apple-Tree_From_Saivan), E.8, Kinsei, Jewett_Red, Cameo, AR_86-1-6, Ambrosia, Sciros, Kelly_#1, MalGBS_P5_A05_1386, Sungold, Merton_No._789, Sekai-Ichi
MalGBS_P1_F10_95205	Rose_Red_Delicious, Golden_Delicious, Orei, Tchistaikovka_No._3, Morden_360, MalGBS_P11_B08_1477, Korei, Mill_End, MalGBS_P12_E08_95204, Saivanskaiya(Apple-Tree_From_Saivan), 35-155_(Earlidel), E.8, Splendor(Stark), Kinsei, Jewett_Red, Toko, Cameo, AR_86-1-6, Ambrosia, Sir_Prize, Kelly_#1, MalGBS_P5_A05_1386, Kile, Sungold, Orin, Merton_No._789, Sekai-Ichi
Feys_Record	Pigeonnet_Rouge
Mottais	Blanc_Mollet
Redfield	Wolf_River
Repinaldo_do_Liebana	Reinette_Franche
Boiken	Glockenapfel, Benitts_Roter_Finkenwerde
June_Wealthy	Wealthy, Herring's_Pippin
Stembridge_Jersey	Chisel_Jersey
Gloria_Mundi	Baxter
Red_Jersey_(Loyal_Drain)	Royal_Wilding
Katja	James_Grieve_(Red_Rosamund_strain), Lord_Lambourne
Z_61	Smith_Jonathan, James_Grieve_(Red_Rosamund_strain), Beatrix, Conkle_Jonathan_2-4-4-4
Charles_Ross	Renown, Cherry_Cox, Nugget
Souvenir	Weidners_Goldreinette, Obilnoye
Keepsake	Field_Spy, Sweet_Sixteen, Honeycrisp
Orleans	Rose_Red_Delicious, Anna, Brazil, Sweet_Delicious, Deacon_Jones, Medina, 504/1/A
Laxton's_Pioneer	Finson's_Orange, Cherry_Cox, Nugget, No.39, Laxton's_Superb
Anna	Orleans, 3/11/B, Princesa, 504/1/A, Galicia
Nittany	Golden_Delicious, Hua_Guan, E.8, York
Koningszuur	Red_Belflower
Discovery	Beauty_of_Bath, Laxton's_Herald, Exeter_Cross
M.11	King_of_the_Pippins
Verjisone_x_Jonathon_55-109-149	Smith_Jonathan, MalGBS_P12_B11_91393
Bonza	Smith_Jonathan
Worcester_Pearmain	Johnson_McIntosh_2-4-4-4, Green_Peak_McIntosh_2-2-4-4
Arkad_Zimnyi	MalGBS_P12_F11_94230
Morden_360	Rose_Red_Delicious, Golden_Delicious, Orei, Tchistaikovka_No._3, MalGBS_P1_F10_95205, Korei, Mill_End, MalGBS_P12_C10_95208, Saivanskaiya(Apple-Tree_From_Saivan), 35-155_(Earlidel), E.8, Kinsei, Jewett_Red, Cameo, AR_86-1-6, Ambrosia, Kelly_#1, MalGBS_P5_A05_1386, Kile, Amasya_#4, Sungold, Merton_No._789, Sekai-Ichi
Black_Oxford	Blue_Pearmain
Cherry_Cox	Finson's_Orange, Renown, Merton_Worcester, Charles_Ross, Laxton's_Pioneer, Margil, Winston, Captain_Kidd, Z_73, Pohorka, Saltcote_Pipin, T-391, Dunning, Clivia, Elektra, Blahova_Oranzova_Renetor, Blahova_Ruzena, Auralia, Jan_Steen, Fiesta, Barry, Sunset, Laxton's_Superb, Primus, Merton_Pippin, Rosemary_Russet, Chiver's_Delight, James_Grieve_(Red_Rosamund_strain), BV_49.11, Merton_Russet, Z_71, Me…
Rossoshanskoje_Polosatoje	Alexander
Chisel_Jersey	Dabinett, Stembridge_Jersey
King_of_the_Pippins	M.11, Rosu_de_Cluj, Mleevskaya_Crasavitsa, Crawley_Reinette, Trusevitch_V-5-38, Mariborka, Bedford_Pippin, Coe's_Golden_Drop
Margil	Cherry_Cox, Nugget
Wealthy	June_Wealthy, Emilia, Smith_Jonathan, Lakeland, Stroming, Collet, Minnehaha, Morden_358, Hunter_Sandow_2-4-4, Lyons, Redwell, Oriole, Isayev's_Desertnyi, Laxton's_Fortune, Korichnoe_Novae_K23938
Niagara	Johnson_McIntosh_2-4-4-4, Green_Peak_McIntosh_2-2-4-4
Melred	Ottawa_271, Ottawa_5210, Ottawa_292, Viking, Jamba, Carroll, Britemac, Morden_358, Morden_363
Herring's_Pippin	June_Wealthy, Ottawa_292, Eickhoff, Cheddar_Cross, Carlton
Beauty_of_Bath	Discovery, Red_Joaneting, Laxton's_Herald, Exeter_Cross
Court_Pendu_de_France	Red_Belflower, 57-56-92, Reinette_Grise
Jones_Favorite	Milton, Red_Spitzenburg
Cornish_Gilliflower	Lord_Hindlip
Sweet_Sixteen	Field_Spy, Keepsake
Narjadnoye_Crysmskoye	Rose_Red_Delicious
Lord_Hindlip	Cornish_Gilliflower
Quinte	Ottawa_271, Early_Bird_Red
Pigeonnet_Rouge	Feys_Record, Bodil_Neergaard, ShellinKout
MalGBS_P11_B08_1477	Golden_Delicious, Orei, MalGBS_P1_F10_95205, MalGBS_P11_E08_1442, Mill_End, MalGBS_P12_C10_95208, MalGBS_P12_E08_95204, Jewett_Red, AR_86-1-6, Ambrosia, Kile
Bancroft	Johnson_McIntosh_2-4-4-4, Green_Peak_McIntosh_2-2-4-4
63-43_(Granite_Belt)	Rose_Red_Delicious, Earliblaze
Montgomery	Nico
Dermen_Winesap_2-4-4	Rose_Red_Delicious, Red_Paducah, Blushing_Golden, Amasya_#4, Arkansas_Black, King_David, Le_Bret, Aurora, Kanorkowa
MM.102	Field_Spy, King_Harry
Ottawa_271	Melred, Quinte, Early_Bird_Red
Hua_Guan	Golden_Delicious, Tchistaikovka_No._3, Nittany, Korei, E.8, Splendor(Stark), Fuji, Aurora_Golden_Gala, Merton_No._789, Gala
Lewis_Incomparable	James_Grieve_(Red_Rosamund_strain)
Emilia	Field_Spy, Wealthy
Trusevitch_I-48-41	Rose_Red_Delicious, Johnson_McIntosh_2-4-4-4, Green_Peak_McIntosh_2-2-4-4, Spartan, Pott's_Seedling
Winston	Cherry_Cox, Nugget
Glockenapfel	Boiken, Gloster_69, Blahova_Ruzena, Benitts_Roter_Finkenwerde
Captain_Kidd	Rose_Red_Delicious, Cherry_Cox, Nugget, Gala
Delistein	Rose_Red_Delicious, MalGBS_P12_F11_94230
Lorna_Doone	Laxton's_Superb, Merton_Pearmain
London_Pippin	Vystavochnoye
P.22	P.2
Belle_de_Nordhaussen	Auralia
Brazil	Rose_Red_Delicious, Orleans, Milton, NY_55, Red_Cinnamon, Medina, Marquesa
Ottawa_5210	Melred, Ottawa_SRO_522
Cherry_Pearmain	Reinette_Franche
MalGBS_P11_E08_1442	Rose_Red_Delicious, Golden_Delicious, Orei, MalGBS_P11_B08_1477, Mill_End, MalGBS_P12_E08_95204, Saivanskaiya(Apple-Tree_From_Saivan), 35-155_(Earlidel), Jewett_Red, AR_86-1-6, Sungold, Merton_No._789
Geoagiu_21	Golden_Delicious, Milton, E.8, Sir_Prize
Smith_Jonathan	Z_61, Verjisone_x_Jonathon_55-109-149, Bonza, Wealthy, Rosu_de_Cluj, Crandall, Kogetsu, Trakiiska_Ranna, Akane, Chieftain, Melrose, Holly, Murasaki, Potomac, Heiya, Pups'_Fleurie, Megumi, Goldjon_Carlone_(No._35F), Cole, Lurared, Priam, Tohoku_4, Florina, Mariborka, Jonamac, Webster, Mantuanskoye, Frumos_de_Voinesta, H55-109-149, King_David, Wright, Conrad, Undine, Beatrix, Red_Spitzenburg, Pixie…
BR-1	Rose_Red_Delicious
King_Harry	Field_Spy, MM.102
Z_73	Golden_Delicious, Cherry_Cox, Nugget, Suncrisp, Freyberg
Shawnee	Rose_Red_Delicious
Red_Dijmanszoet	MalGBS_P4_C01_199763, MM.104
Pohorka	Cherry_Cox, Nugget, Fiesta, Ontario, Schweizer_Orangenapfel
Bedan_des_parts	Grise_Dieppoise, Frequin_Audievre
Korei	Rose_Red_Delicious, Golden_Delicious, Orei, Tchistaikovka_No._3, MalGBS_P1_F10_95205, Morden_360, Hua_Guan, Mill_End, MalGBS_P12_C10_95208, 35-155_(Earlidel), E.8, Splendor(Stark), Cameo, Ambrosia, Aurora_Golden_Gala, Sciros, Kelly_#1, MalGBS_P5_A05_1386, Kile, Sungold, Merton_No._789, Sekai-Ichi
Beverly_Hills	Early_McIntosh
F_14_A15	Golden_Delicious, E.8
Rosu_de_Cluj	King_of_the_Pippins, Smith_Jonathan
Malinda	Lakeland
Merton_778	MalGBS_P4_C01_199763, MM.104
Red_Ralls	Amanishiki, Megumi, Fuji, Ingram
Jewel	Red_Cox's_Pomona
Priscilla	Rose_Red_Delicious
Mill_End	Rose_Red_Delicious, Golden_Delicious, Tchistaikovka_No._3, MalGBS_P1_F10_95205, Morden_360, MalGBS_P11_B08_1477, MalGBS_P11_E08_1442, Korei, MalGBS_P12_C10_95208, MalGBS_P12_E08_95204, Saivanskaiya(Apple-Tree_From_Saivan), 35-155_(Earlidel), E.8, Cameo, Chinook, AR_86-1-6, Aurora_Golden_Gala, Sciros, Kelly_#1, MalGBS_P5_A05_1386, Kile, Sungold, Merton_No._789, Sekai-Ichi
Ottawa_292	Melred, Herring's_Pippin
Crandall	Smith_Jonathan, Milton
Rubra_Precoce_Breviglieri	Milton, Abbondanza
MalGBS_P12_B11_91393	Verjisone_x_Jonathon_55-109-149, H55-109-149
Paulared	Hunter_Ottawa_244_4X
Honeygold	Golden_Delicious, E.8
Weidners_Goldreinette	Souvenir, BV_8421, Obilnoye, Salute
MalGBS_P12_C10_95208	Rose_Red_Delicious, Golden_Delicious, Orei, Tchistaikovka_No._3, Morden_360, MalGBS_P11_B08_1477, Korei, Mill_End, Kogetsu, Saivanskaiya(Apple-Tree_From_Saivan), 35-155_(Earlidel), E.8, Splendor(Stark), Kinsei, Jewett_Red, Cameo, AR_86-1-6, Ambrosia, Kelly_#1, MalGBS_P5_A05_1386, Kile, Sungold, Merton_No._789, Kanorkowa, Sekai-Ichi
Oetwiler_Renette	Baumann's_Reinette
MalGBS_P12_C12_91394	Frumos_de_Voinesta
Paradis_do_Vayre	Reinette_Franche
Milton	Jones_Favorite, Brazil, Geoagiu_21, Crandall, Rubra_Precoce_Breviglieri, NY_55, Red_Cinnamon, Deacon_Jones, Red_Paducah
Tahir_3-1	Amasya_#3
Ortley	Golden_Winesap, Granny_Smith
Cortland	Johnson_McIntosh_2-4-4-4, Green_Peak_McIntosh_2-2-4-4, Anisim, Britemac
Blanc_Mollet	Mottais, Metais
Nugget	Finson's_Orange, Renown, Merton_Worcester, Charles_Ross, Laxton's_Pioneer, Margil, Winston, Captain_Kidd, Z_73, Pohorka, Saltcote_Pipin, T-391, Dunning, Clivia, Elektra, Blahova_Oranzova_Renetor, Blahova_Ruzena, Auralia, Jan_Steen, Fiesta, Barry, Sunset, Laxton's_Superb, Primus, Merton_Pippin, Rosemary_Russet, Chiver's_Delight, James_Grieve_(Red_Rosamund_strain), BV_49.11, Z_71, Merton_Joy, Langl…
MalGBS_P12_E08_95204	Rose_Red_Delicious, Golden_Delicious, Orei, Tchistaikovka_No._3, MalGBS_P1_F10_95205, MalGBS_P11_B08_1477, MalGBS_P11_E08_1442, Mill_End, Saivanskaiya(Apple-Tree_From_Saivan), E.8, Splendor(Stark), Kinsei, Jewett_Red, Blushing_Golden, Cameo, AR_86-1-6, Ambrosia, Kelly_#1, MalGBS_P5_A05_1386, Kile, Amasya_#4, Merton_No._789, Sekai-Ichi
Kogetsu	Golden_Delicious, Smith_Jonathan, MalGBS_P12_C10_95208, E.8, Goldjon_Carlone_(No._35F), Frumos_de_Voinesta, Conkle_Jonathan_2-4-4-4
MalGBS_P12_E11_94754	MalGBS_P13_C02_94769, MalGBS_P15_G09_91185, Bongkushu_(880626)
Saivanskaiya(Apple-Tree_From_Saivan)	Rose_Red_Delicious, Golden_Delicious, Orei, Tchistaikovka_No._3, MalGBS_P1_F10_95205, Morden_360, MalGBS_P11_E08_1442, Mill_End, MalGBS_P12_C10_95208, MalGBS_P12_E08_95204, 35-155_(Earlidel), E.8, Splendor(Stark), Kinsei, Jewett_Red, AR_86-1-6, Ambrosia, Nicola, Kelly_#1, MalGBS_P5_A05_1386, Kile, Sungold, Merton_No._789, Gala, Kanorkowa, Sekai-Ichi
Saltcote_Pipin	Cherry_Cox, Nugget
Iunost	MalGBS_P12_F11_94230, Gold_Canel
Saratoga	Anisim, Yellow_Newtown, Westchester
Abbondanza	Rubra_Precoce_Breviglieri
MalGBS_P12_F11_94230	Arkad_Zimnyi, Delistein, Iunost, Hybride_aus_Mlejewo, Early_McIntosh, Rozovoye_Priewoskhodnoye, C.P._Close, Nico, Directeur_Lesage
Blair	Johnson_McIntosh_2-4-4-4, Green_Peak_McIntosh_2-2-4-4, Snow
NY_55	Rose_Red_Delicious, Brazil, Milton, Red_Cinnamon
Liaofu	American_Summer_Pearmain, Nico
Longfield	Pepin_Shafrannyi
Wyken_Pippen	Wainwright
John_Standish	Reine_des_Hatives
Anisim	Hall_Keeper, Cortland, Saratoga, Holland, Potomac, Egri_Piros, Golden_Winesap, Webster, Chautauqua, Joan, Westchester, Wright, Conrad
T-391	Johnson_McIntosh_2-4-4-4, Green_Peak_McIntosh_2-2-4-4, Cherry_Cox, Nugget, Dunning, Barry
Dunning	Cherry_Cox, Nugget, T-391, Early_McIntosh, Barry
No.39	Finson's_Orange, Laxton's_Pioneer, Laxton's_Superb
Reta	Green_Peak_McIntosh_2-2-4-4
G-22	Budagovski_No.9, M.20, Budagovsky_57-491
Oldenburg	Clivia, Sudeten_Reinette, Elektra, Bella_de_Jardins, Dukat
Sharon	Maude
Blue_Pearmain	Black_Oxford
MalGBS_P13_C02_94769	MalGBS_P12_E11_94754, MalGBS_P15_F09_94753, Bongkushu_(880626)
Gold_Canel	Iunost, Uralian_Butter, Isayev's_Desertnyi, Korichnoe_Novae_K23938
Minister_von_Hammerstein	BV_8421, Calville_Blanc
Trakiiska_Ranna	Smith_Jonathan
Skyrme's_Kernel	Reinette_Franche
Lakeland	Wealthy, Malinda, Crookston
Wotanda	Northwest_Greening
35-155_(Earlidel)	Rose_Red_Delicious, Golden_Delicious, Orei, MalGBS_P1_F10_95205, Morden_360, MalGBS_P11_E08_1442, Korei, Mill_End, MalGBS_P12_C10_95208, Saivanskaiya(Apple-Tree_From_Saivan), E.8, Splendor(Stark), Kinsei, Jewett_Red, Cameo, AR_86-1-6, Kelly_#1, MalGBS_P5_A05_1386, Kile, Amasya_#4, Sungold, Merton_No._789, Sekai-Ichi
Chehalis	Golden_Delicious, Sweet_Bough
Kuotesaho	Duchess, Spasovka_Kvasna
Gloster_69	Rose_Red_Delicious, Glockenapfel
Clivia	Cherry_Cox, Nugget, Oldenburg, Pinova, Bella_de_Jardins
Laxton's_Leader	Devonshire_Quarrenden
Akane	Smith_Jonathan, Delorgue
E.8	Orei, Tchistaikovka_No._3, MalGBS_P1_F10_95205, Nittany, Morden_360, Hua_Guan, Geoagiu_21, Korei, F_14_A15, Mill_End, Honeygold, MalGBS_P12_C10_95208, MalGBS_P12_E08_95204, Kogetsu, Saivanskaiya(Apple-Tree_From_Saivan), 35-155_(Earlidel), Splendor(Stark), Sundance, Ein_Shemer_28, Grimes_Golden, Kinsei, Jewett_Red, Goldjon_Carlone_(No._35F), Toko, Sinta, Ginger_Gold, Blushing_Golden, Sundowner, Su…
Lobo	Green_Peak_McIntosh_2-2-4-4
Red_Cinnamon	Rose_Red_Delicious, Brazil, Milton, NY_55, Red_Paducah
Potter	Scarlet_Pearmain_S.T.P.
Budagovski_No.9	G-22
Spartan	Rose_Red_Delicious, Johnson_McIntosh_2-4-4-4, Green_Peak_McIntosh_2-2-4-4, Trusevitch_I-48-41, Pott's_Seedling, NJ90
Chieftain	Rose_Red_Delicious, Smith_Jonathan, Melrose, Murasaki, Potomac, Pups'_Fleurie, Lurared, Sandel, Florina, Jonalicious, Delcon, King_David, Conkle_Jonathan_2-4-4-4
F_12_A28	Green_Peak_McIntosh_2-2-4-4
Holland	Anisim
Amanishiki	Red_Ralls, Fuji
Melrose	Rose_Red_Delicious, Smith_Jonathan, Chieftain, Holly, Potomac, Pups'_Fleurie, Lurared, Fuji, Florina, Jonalicious
Baumann's_Reinette	Oetwiler_Renette
Wellington	Early_Bird_Red
Holly	Rose_Red_Delicious, Smith_Jonathan, Melrose, Murasaki, Pups'_Fleurie, Lurared, Florina, Jonalicious, King_David, Conkle_Jonathan_2-4-4-4
Jubillee	Green_Peak_McIntosh_2-2-4-4, Yellow_Newtown, Sinta
Macoun	Johnson_McIntosh_2-4-4-4, Green_Peak_McIntosh_2-2-4-4
Severnii_Bujon	Bellefleur_Kitaika
Splendor(Stark)	Rose_Red_Delicious, Golden_Delicious, Orei, MalGBS_P1_F10_95205, Hua_Guan, Korei, MalGBS_P12_C10_95208, MalGBS_P12_E08_95204, Saivanskaiya(Apple-Tree_From_Saivan), 35-155_(Earlidel), E.8, Murasaki, Kinsei, Jewett_Red, Blushing_Golden, Cameo, AR_86-1-6, Ambrosia, Delblush, Kelly_#1, MalGBS_P5_A05_1386, Kile, Merton_No._789, Gala, Kanorkowa
Tilsith	Red_Joaneting
MalGBS_P15_D09_94220	Antonovka_Polutorafuntovaya
Murasaki	Rose_Red_Delicious, Smith_Jonathan, Chieftain, Holly, Splendor(Stark), Jewett_Red, Pups'_Fleurie, Lurared, Jonalicious, Delcon, King_David, Sekai-Ichi, Conkle_Jonathan_2-4-4-4
MalGBS_P15_F09_94753	MalGBS_P13_C02_94769, Naskushu_(880590), Bongkushu_(880626)
MalGBS_P15_G09_91185	MalGBS_P12_E11_94754, Naskushu_(880590)
Sundance	Golden_Delicious, E.8
Ein_Shemer_28	Golden_Delicious, E.8
Mleevskaya_Crasavitsa	King_of_the_Pippins
Golden_Harvey	Pitmaston_Pineapple_X_692, Reinette_Franche, Padley's_Pippin
M.13	M.27
Bodil_Neergaard	Pigeonnet_Rouge, ShellinKout
Nubeena	Scarlet_Pearmain_S.T.P.
Sweet_Delicious	Rose_Red_Delicious, Orleans, Deacon_Jones
State_Fair	Zestar, Mantet
Viking	Melred, Melba, Vista_Bella
Deacon_Jones	Black_Gilliflower, Orleans, Milton, Sweet_Delicious, Red_Sauce, Medina
Potomac	Smith_Jonathan, Anisim, Chieftain, Melrose, Webster, Chautauqua, Wright, Conrad, Conkle_Jonathan_2-4-4-4
Scotia	Johnson_McIntosh_2-4-4-4, Green_Peak_McIntosh_2-2-4-4, Early_Bird_Red, Charlotte
Honeycrisp	Keepsake
Red_Joaneting	Beauty_of_Bath, Tilsith
3/11/B	Rose_Red_Delicious, Anna, 504/1/A
Dakota	Garrison, Duchess
Mannington_Pearmain	Reinette_Franche, Hubbards_Pearmain
M.20	G-22, Alexander
Sudeten_Reinette	Oldenburg
Grimes_Golden	Golden_Delicious, E.8
Spijon	Field_Spy
Amasya_#3	Tahir_3-1, Cole
Kinsei	Rose_Red_Delicious, Golden_Delicious, Orei, Tchistaikovka_No._3, MalGBS_P1_F10_95205, Morden_360, MalGBS_P12_C10_95208, MalGBS_P12_E08_95204, Saivanskaiya(Apple-Tree_From_Saivan), 35-155_(Earlidel), E.8, Splendor(Stark), Toko, Chinook, AR_86-1-6, Ambrosia, Aurora_Golden_Gala, Delblush, Sciros, MalGBS_P5_A05_1386, Kile, Sungold, Merton_No._789, Gala
Joys	Reinette_Franche
Heiya	Field_Spy, Smith_Jonathan, Hunter_Sandow_2-4-4, Conkle_Jonathan_2-4-4-4
Elektra	Cherry_Cox, Nugget, Oldenburg, Bella_de_Jardins
Reinette_Franche	Repinaldo_do_Liebana, Cherry_Pearmain, Paradis_do_Vayre, Skyrme's_Kernel, Golden_Harvey, Mannington_Pearmain, Joys, Yellow_Newtown, Reinette_Da_Mana, Champagne_Reinette, Toreno, Calville_Blanc, Hubbards_Pearmain, Red_Canada, Bonne-Hotture, Red_Spitzenburg
George_Cave	Langley_Pippin
Jewett_Red	Rose_Red_Delicious, Golden_Delicious, Orei, Tchistaikovka_No._3, MalGBS_P1_F10_95205, Morden_360, MalGBS_P11_B08_1477, MalGBS_P11_E08_1442, MalGBS_P12_C10_95208, MalGBS_P12_E08_95204, Saivanskaiya(Apple-Tree_From_Saivan), 35-155_(Earlidel), E.8, Splendor(Stark), Murasaki, Cameo, AR_86-1-6, Ambrosia, Kelly_#1, MalGBS_P5_A05_1386, Kile, Sungold, Merton_No._789, Kanorkowa
York	Nittany, MalGBS_P17_E12_128817, Yellow_Newtown, Winchester
Fireside	Snowsweet, Northwest_Greening, Prairie_Spy
Lindo_da_Insua-6	Bravo_de_Esmolte
M.27	M.13
Doux-AMR	Brown_Snout, Doux_Normandie
Princesa	Anna
MalGBS_P17_E12_128817	York
Royal_Wilding	Red_Jersey_(Loyal_Drain), Silvercup
Pup's_Tego	Porter
Michurin's_Bessiemianka	Duchess, Alexander
Pups'_Fleurie	Rose_Red_Delicious, Smith_Jonathan, Chieftain, Melrose, Holly, Murasaki, Fuji, Jonalicious, Conkle_Jonathan_2-4-4-4
Liestnaya_Antonoffku	Antonovka_Polutorafuntovaya
Kosmonaut	James_Grieve_(Red_Rosamund_strain)
Jamba	Melred, Melba, James_Grieve_(Red_Rosamund_strain)
Pott's_Seedling	Johnson_McIntosh_2-4-4-4, Green_Peak_McIntosh_2-2-4-4, Trusevitch_I-48-41, Spartan, Enterprise
Yellow_Newtown	Saratoga, Jubillee, Reinette_Franche, York, Westchester, Winchester, Loyalist
American_Summer_Pearmain	Liaofu
Maude	Sharon
Drakenstein	Rose_Red_Delicious
Budagovsky_57-233	Budagovsky_57-491
Antonovka_Polutorafuntovaya	MalGBS_P15_D09_94220, Liestnaya_Antonoffku, Krievu_Rosmarins, Smordodina, Antonovka_Ottawa, P.2, Suvorovets, P-18
Hybride_aus_Mlejewo	MalGBS_P12_F11_94230
T-3913	Hunter_Sandow_2-4-4
Blahova_Oranzova_Renetor	Cherry_Cox, Nugget, La_Paix
Megumi	Smith_Jonathan, Red_Ralls, Conkle_Jonathan_2-4-4-4
Goldjon_Carlone_(No._35F)	Golden_Delicious, Smith_Jonathan, Kogetsu, E.8, Priam, AutumnCrisp, Frumos_de_Voinesta, Conkle_Jonathan_2-4-4-4
Apfel_aus_Grunheide	Red_Cox's_Pomona
Zigeunerinapfel	Kulon_Kitaika, Richland_Crab, Solncedar
Padley's_Pippin	Golden_Harvey
Crown_Prince_Rudolf	Maribor_No._2439
Oswego	Field_Spy
Red_Paducah	Dermen_Winesap_2-4-4, Milton, Red_Cinnamon
Cole	Smith_Jonathan, Amasya_#3
Melba	Viking, Jamba, Carroll, Caravel, Britemac, Morden_358, Garland, Morden_363, Ottawa_SRO_522
Pepin_Shafrannyi	Longfield
Early_Bird_Red	Quinte, Ottawa_271, Wellington, Scotia, Caravel, Dudley
Blahova_Ruzena	Cherry_Cox, Glockenapfel, Nugget
Reinette_Da_Mana	Reinette_Franche
Toko	Golden_Delicious, MalGBS_P1_F10_95205, E.8, Kinsei, Sinta, Kelly_#1, Golden_Melon
Egri_Piros	Anisim
Sinta	Golden_Delicious, E.8, Jubillee, Toko, Orin
Crawley_Reinette	King_of_the_Pippins
Signe_Tillisch	Alexander
Lurared	Rose_Red_Delicious, Smith_Jonathan, Chieftain, Melrose, Holly, Murasaki, Jonalicious, Conkle_Jonathan_2-4-4-4
Stroming	Wealthy
Grise_Dieppoise	Bedan_des_parts
Priam	Smith_Jonathan, Goldjon_Carlone_(No._35F), Conkle_Jonathan_2-4-4-4
Benitts_Roter_Finkenwerde	Boiken, Glockenapfel
Auralia	Cherry_Cox, Belle_de_Nordhaussen, Nugget
La_Paix	Blahova_Oranzova_Renetor
BV_82.10	Zuccalmaglio, Ontario
Wedge	Northwest_Greening
NJ90	Spartan
Ginger_Gold	Golden_Delicious, E.8, Nico
Fortune	Field_Spy
Blushing_Golden	Golden_Delicious, Dermen_Winesap_2-4-4, MalGBS_P12_E08_95204, E.8, Splendor(Stark), Ambrosia, Merton_No._789, Kanorkowa
Tydeman's_Michaelmas_Red	Johnson_McIntosh_2-4-4-4, Green_Peak_McIntosh_2-2-4-4
Delorgue	Akane
Scifresh	BC-8S-27-43, Aurora_Golden_Gala, Sonya, Gala
Sundowner	Golden_Delicious, E.8, Lady_Williams
Suncrisp	Golden_Delicious, Z_73, E.8, Freyberg
BC-8S-27-43	Scifresh, Cameo, Chinook, Aurora_Golden_Gala, Sciros
Red_Cox's_Pomona	Jewel, Apfel_aus_Grunheide, Alexander, Ingrid_Marie
Cripps_Pink	Golden_Delicious, E.8, Lady_Williams
Cameo	Rose_Red_Delicious, Golden_Delicious, Orei, Tchistaikovka_No._3, MalGBS_P1_F10_95205, Morden_360, Korei, Mill_End, MalGBS_P12_C10_95208, MalGBS_P12_E08_95204, 35-155_(Earlidel), E.8, Splendor(Stark), Jewett_Red, BC-8S-27-43, AR_86-1-6, Ambrosia, Sciros, MalGBS_P5_A05_1386, Kile, Sungold, Sekai-Ichi
Chinook	Golden_Delicious, Mill_End, Kinsei, BC-8S-27-43, Ambrosia, Aurora_Golden_Gala, Nicola
Sandel	Rose_Red_Delicious, Chieftain, Hunter_Sandow_2-4-4, Quebec_Belle
Crow_Egg	Scarlet_Pearmain_S.T.P., Alexander
Swardlands	Field_Spy
Goldrush	Golden_Delicious, E.8, Delblush, Sir_Prize
Pinova	Golden_Delicious, Clivia, E.8
Fuji	Rose_Red_Delicious, Hua_Guan, Red_Ralls, Amanishiki, Melrose, Pups'_Fleurie
AutumnCrisp	Golden_Delicious, E.8, Goldjon_Carlone_(No._35F), Freyberg
NJ53	Vista_Bella
AR_86-1-6	Rose_Red_Delicious, Golden_Delicious, Orei, Tchistaikovka_No._3, MalGBS_P1_F10_95205, Morden_360, MalGBS_P11_B08_1477, MalGBS_P11_E08_1442, Mill_End, MalGBS_P12_C10_95208, MalGBS_P12_E08_95204, Saivanskaiya(Apple-Tree_From_Saivan), 35-155_(Earlidel), E.8, Splendor(Stark), Kinsei, Jewett_Red, Cameo, Aurora_Golden_Gala, Sciros, Nicola, Kelly_#1, MalGBS_P5_A05_1386, Kile, Sungold
Silvercup	Royal_Wilding
Ambrosia	Rose_Red_Delicious, Golden_Delicious, Orei, Tchistaikovka_No._3, MalGBS_P1_F10_95205, Morden_360, MalGBS_P11_B08_1477, Korei, MalGBS_P12_C10_95208, MalGBS_P12_E08_95204, Saivanskaiya(Apple-Tree_From_Saivan), E.8, Splendor(Stark), Kinsei, Jewett_Red, Blushing_Golden, Cameo, Chinook, Aurora_Golden_Gala, Sciros, Kelly_#1, Jonalicious, MalGBS_P5_A05_1386, Kile, Sungold, Merton_No._789, Gala, Sekai-Ic…
Aurora_Golden_Gala	Golden_Delicious, Orei, Hua_Guan, Korei, Mill_End, E.8, Kinsei, Scifresh, BC-8S-27-43, Chinook, AR_86-1-6, Ambrosia, Nicola, Kile, Merton_No._789, Gala, Sekai-Ichi
Empress	Jonamac, Vista_Bella
Snowsweet	Fireside
Z_185	Golden_Delicious, E.8
Jan_Steen	Cherry_Cox, Nugget, Reine_des_Hatives, Primus
Sonya	Scifresh, Nicola
Zestar	State_Fair
Tohoku_4	Smith_Jonathan, Conkle_Jonathan_2-4-4-4
Delblush	E.8, Splendor(Stark), Kinsei, Goldrush, Sir_Prize, Orin, Merton_No._789, Kanorkowa
Enterprise	Pott's_Seedling
Fiesta	Cherry_Cox, Pohorka, Nugget, Merton_Pearmain, Rosemary_Russet, Mantuanskoye, Malling_Kent, Beatrix, Pixie
Sciros	Golden_Delicious, Tchistaikovka_No._3, Korei, Mill_End, Kinsei, BC-8S-27-43, Cameo, AR_86-1-6, Ambrosia, Sungold, Sekai-Ichi
Nicola	Golden_Delicious, Saivanskaiya(Apple-Tree_From_Saivan), Chinook, AR_86-1-6, Aurora_Golden_Gala, Sonya, Sungold, Sekai-Ichi
Hordapfel	Waldhofler
Golden_Winesap	Ortley, Anisim
Sir_Prize	MalGBS_P1_F10_95205, Geoagiu_21, Goldrush, Delblush, Orin, Merton_No._789
Florina	Smith_Jonathan, Chieftain, Melrose, Holly
Snow	Blair, Uljanisceva, Saint_Lawrence, Black_Crofton
Trusevitch_V-5-38	King_of_the_Pippins
Early_McIntosh	Beverly_Hills, MalGBS_P12_F11_94230, Dunning, Sweet_Caroline, MM.109, Alton
Kelly_#1	Rose_Red_Delicious, Golden_Delicious, Orei, Tchistaikovka_No._3, MalGBS_P1_F10_95205, Morden_360, Korei, Mill_End, MalGBS_P12_C10_95208, MalGBS_P12_E08_95204, Saivanskaiya(Apple-Tree_From_Saivan), 35-155_(Earlidel), E.8, Splendor(Stark), Jewett_Red, Toko, AR_86-1-6, Ambrosia, Golden_Melon, Kile, Merton_No._789, Kanorkowa, Sekai-Ichi
Johannes_Bottner	Crookston, Duchess
Lubec_#1	Baxter, Alexander
Golden_Melon	Golden_Delicious, E.8, Toko, Kelly_#1
Northwest_Greening	Wotanda, Fireside, Wedge, Prairie_Spy
Patterson	Lyons
Luke	Greasy_Pippin, Ontario
Metais	Blanc_Mollet
Mariborka	King_of_the_Pippins, Smith_Jonathan
Barry	Johnson_McIntosh_2-4-4-4, Green_Peak_McIntosh_2-2-4-4, Cherry_Cox, Nugget, T-391, Dunning
Odin	Golden_Delicious, E.8, Z_71, Ingrid_Marie
BV_8421	Weidners_Goldreinette, Minister_von_Hammerstein
Eickhoff	Herring's_Pippin, Lord_Wolsley
Jonamac	Johnson_McIntosh_2-4-4-4, Green_Peak_McIntosh_2-2-4-4, Smith_Jonathan, Empress, Moira, Conkle_Jonathan_2-4-4-4
Reine_des_Hatives	John_Standish, Jan_Steen, Primus
Sunset	Cherry_Cox, Nugget, Merton_Pearmain, Rosemary_Russet
Sweet_Caroline	Golden_Delicious, E.8, Early_McIntosh, Spencer, MM.109
57-56-92	Court_Pendu_de_France
Laxton's_Superb	Finson's_Orange, Laxton's_Pioneer, Cherry_Cox, Lorna_Doone, Nugget, No.39
Spencer	Johnson_McIntosh_2-4-4-4, Golden_Delicious, Green_Peak_McIntosh_2-2-4-4, Shamrock, E.8, Sweet_Caroline
Webster	Smith_Jonathan, Anisim, Potomac, Wright, Conrad, Conkle_Jonathan_2-4-4-4
Lord_Wolsley	Eickhoff
Jonalicious	Rose_Red_Delicious, Chieftain, Melrose, Holly, Murasaki, Pups'_Fleurie, Lurared, Ambrosia, Delcon, Amasya_#4, King_David
Merton_Pearmain	Finson's_Orange, Lorna_Doone, Fiesta, Sunset
FO-59-4	Frumos_de_Voinesta
Collet	Wealthy
Primus	Cherry_Cox, Nugget, Jan_Steen, Reine_des_Hatives
Vista_Bella	Viking, NJ53, Empress
Granny_Smith	Ortley, Lady_Williams, Goldsmith
Berner_Rosen	Pomme_Raisin
Merton_Pippin	Cherry_Cox, Nugget, Rosemary_Russet, Merton_Russet
Delcon	Rose_Red_Delicious, Chieftain, Murasaki, Jonalicious, Conrad
Chautauqua	Anisim, Potomac, Red_Spitzenburg
Obilnoye	Souvenir, Weidners_Goldreinette
Lindel	Rose_Red_Delicious, Amasya_#4, Lyons
Champagne_Reinette	Reinette_Franche
Murray	Johnson_McIntosh_2-4-4-4, Green_Peak_McIntosh_2-2-4-4
MalGBS_P4_C01_199763	Field_Spy, Red_Dijmanszoet, Merton_778, MM.104, M.25
Garrison	Dakota
MM.104	Field_Spy, Red_Dijmanszoet, Merton_778, MalGBS_P4_C01_199763, M.25
Earliblaze	63-43_(Granite_Belt), King_David
Ikorocavka_Alaja	Bellefleur_Kitaika, Cestra_Belferkitaika
Lady_Williams	Sundowner, Cripps_Pink, Granny_Smith
Budagovsky_57-491	G-22, Budagovsky_57-233
Emneth_Early	Greasy_Pippin
Rosemary_Russet	Cherry_Cox, Nugget, Fiesta, Sunset, Merton_Pippin, Malling_Kent
Wainwright	Wyken_Pippen
Chiver's_Delight	Cherry_Cox, Nugget
Claudius_Herbstapfel	Calville_Blanc
Joan	Anisim
Prairie_Spy	Fireside, Northwest_Greening
Toreno	Reinette_Franche
Binet_Rouge	Marin_Onfroy
Spur_Winter_Banana	Wagener
Vystavochnoye	Rose_Red_Delicious, London_Pippin
James_Grieve_(Red_Rosamund_strain)	Katja, Z_61, Cherry_Cox, Lewis_Incomparable, Nugget, Kosmonaut, Jamba, Lord_Lambourne, Ananas_Reinette_x_James_Grieve
BV_49.11	Cherry_Cox, Nugget
Ein_Shemer	E.8, Dorsett_Golden
Mantuanskoye	Smith_Jonathan, Fiesta, Wagener, Conkle_Jonathan_2-4-4-4
Merton_Russet	Cherry_Cox, Merton_Pippin
Z_71	Golden_Delicious, Cherry_Cox, Nugget, Odin, Freyberg, Gala
Frumos_de_Voinesta	Golden_Delicious, Smith_Jonathan, MalGBS_P12_C12_91394, Kogetsu, E.8, Goldjon_Carlone_(No._35F), FO-59-4
Charlotte	Scotia
MalGBS_P5_A05_1386	Rose_Red_Delicious, Golden_Delicious, Orei, Tchistaikovka_No._3, MalGBS_P1_F10_95205, Morden_360, Korei, Mill_End, MalGBS_P12_C10_95208, MalGBS_P12_E08_95204, Saivanskaiya(Apple-Tree_From_Saivan), 35-155_(Earlidel), E.8, Splendor(Stark), Kinsei, Jewett_Red, Cameo, AR_86-1-6, Ambrosia, Kile, Sungold, Merton_No._789
Merton_Joy	Cherry_Cox, Nugget
MM.109	Golden_Delicious, E.8, Early_McIntosh, Sweet_Caroline
Mantet	State_Fair
Uljanisceva	Snow
Crookston	Lakeland, Johannes_Bottner, Duchess
Bedford_Pippin	King_of_the_Pippins
Kile	Rose_Red_Delicious, Golden_Delicious, Orei, MalGBS_P1_F10_95205, Morden_360, MalGBS_P11_B08_1477, Korei, Mill_End, MalGBS_P12_C10_95208, MalGBS_P12_E08_95204, Saivanskaiya(Apple-Tree_From_Saivan), 35-155_(Earlidel), E.8, Splendor(Stark), Kinsei, Jewett_Red, Cameo, AR_86-1-6, Ambrosia, Aurora_Golden_Gala, Kelly_#1, MalGBS_P5_A05_1386, Sungold, Merton_No._789, Sekai-Ichi
Ingram	Red_Ralls
Pethyre	Brown_Thorn
Ottawa_546	Moira
Sandling	Annie_Elizabeth
Maribor_No._2439	Crown_Prince_Rudolf
Duchess	Kuotesaho, Dakota, Michurin's_Bessiemianka, Johannes_Bottner, Crookston, Rozovoye_Priewoskhodnoye
Minnehaha	Wealthy
Rozovoye_Priewoskhodnoye	MalGBS_P12_F11_94230, Duchess
Greasy_Pippin	Luke, Emneth_Early
Amasya_#4	Morden_360, Dermen_Winesap_2-4-4, MalGBS_P12_E08_95204, 35-155_(Earlidel), Jonalicious, Lindel
Red_Sauce	Deacon_Jones
Waldhofler	Hordapfel
C.P._Close	MalGBS_P12_F11_94230
Coast_Apple	Yar_Mohammadi
Langley_Pippin	Cherry_Cox, Nugget, George_Cave
Sungold	Rose_Red_Delicious, Golden_Delicious, Orei, Tchistaikovka_No._3, MalGBS_P1_F10_95205, Morden_360, MalGBS_P11_E08_1442, Korei, Mill_End, MalGBS_P12_C10_95208, Saivanskaiya(Apple-Tree_From_Saivan), 35-155_(Earlidel), E.8, Kinsei, Jewett_Red, Cameo, AR_86-1-6, Ambrosia, Sciros, Nicola, MalGBS_P5_A05_1386, Kile, Merton_No._789, Kanorkowa, Sekai-Ichi
Lowry	Winchester
Cheddar_Cross	Herring's_Pippin
Carlton	Herring's_Pippin
Saint_Lawrence	Snow
Yar_Mohammadi	Rose_Red_Delicious, Coast_Apple
Inducoa_No._1	Rose_Red_Delicious
Carroll	Melred, Melba
Krievu_Rosmarins	Antonovka_Polutorafuntovaya
Calville_Blanc	Minister_von_Hammerstein, Reinette_Franche, Claudius_Herbstapfel, Smordodina
Bellefleur_Kitaika	Severnii_Bujon, Ikorocavka_Alaja
Caravel	Melba, Early_Bird_Red
Britemac	Johnson_McIntosh_2-4-4-4, Green_Peak_McIntosh_2-2-4-4, Melred, Cortland, Melba
Annie_Elizabeth	Sandling, Howgate_Wonder
Kerry_Pippin	Ballyfatten, Banon's_Seedling
Devonshire_Quarrenden	Laxton's_Leader, Banon's_Seedling
Reinette_Grise	Court_Pendu_de_France
Smordodina	Antonovka_Polutorafuntovaya, Calville_Blanc
Alton	Early_McIntosh
Chenango_Strawberry	Sweet_Bough
Kulon_Kitaika	Zigeunerinapfel
Medina	Rose_Red_Delicious, Orleans, Brazil, Deacon_Jones
Lord_Lambourne	Katja, James_Grieve_(Red_Rosamund_strain)
Morden_358	Wealthy, Melred, Melba
Toshkee	Johnson_McIntosh_2-4-4-4, Green_Peak_McIntosh_2-2-4-4
Snovit	Radoux
Orin	Golden_Delicious, MalGBS_P1_F10_95205, E.8, Sinta, Delblush, Sir_Prize
NFTI	Crawley_Beauty, Edward_VII
Freyberg	Golden_Delicious, Cherry_Cox, Z_73, Nugget, E.8, Suncrisp, AutumnCrisp, Z_71
Brown_Thorn	Pethyre
Arkansas_Black	Dermen_Winesap_2-4-4
Wagener	Spur_Winter_Banana, Mantuanskoye, Ontario, Idagold, Delia
H55-109-149	Smith_Jonathan, MalGBS_P12_B11_91393
Uralian_Butter	Gold_Canel
Zuccalmaglio	BV_82.10
Prince_Charming	Katherine
Hunter_Sandow_2-4-4	Field_Spy, Wealthy, Heiya, T-3913, Sandel
Sublett	Golden_Delicious, E.8
Spasovka_Kvasna	Kuotesaho
Cestra_Belferkitaika	Ikorocavka_Alaja
Brown_Snout	Doux-AMR
Lyons	Rose_Red_Delicious, Wealthy, Patterson, Lindel
Scarlet_Pearmain_S.T.P.	Potter, Nubeena, Crow_Egg, Black_Crofton
Hubbards_Pearmain	Mannington_Pearmain, Reinette_Franche
Ballyfatten	Kerry_Pippin
Quebec_Belle	Rose_Red_Delicious, Field_Spy, Sandel
Westchester	Saratoga, Anisim, Yellow_Newtown
Moira	Jonamac, Ottawa_546, Trent
Hunter_Ottawa_244_4X	Paulared
Black_Crofton	Snow, Scarlet_Pearmain_S.T.P.
Carola	Cherry_Cox, Nugget
Garland	Melba, Morden_363
ShellinKout	Pigeonnet_Rouge, Bodil_Neergaard
Greendale	Johnson_McIntosh_2-4-4-4, Green_Peak_McIntosh_2-2-4-4, Nico
504/1/A	Rose_Red_Delicious, Orleans, Anna, 3/11/B
Ontario	Field_Spy, Pohorka, BV_82.10, Luke, Wagener, J-TE-E, H53-F15-6, Schweizer_Orangenapfel
Winchester	York, Yellow_Newtown, Lowry
Morden_363	Melred, Melba, Garland
Laxton's_Herald	Discovery, Beauty_of_Bath, Exeter_Cross
Red_Canada	Reinette_Franche
Merton_No._789	Rose_Red_Delicious, Golden_Delicious, Orei, Tchistaikovka_No._3, MalGBS_P1_F10_95205, Morden_360, Hua_Guan, MalGBS_P11_E08_1442, Korei, Mill_End, MalGBS_P12_C10_95208, MalGBS_P12_E08_95204, Saivanskaiya(Apple-Tree_From_Saivan), 35-155_(Earlidel), E.8, Splendor(Stark), Kinsei, Jewett_Red, Blushing_Golden, Ambrosia, Aurora_Golden_Gala, Delblush, Sir_Prize, Kelly_#1, MalGBS_P5_A05_1386, Kile, Sungol…
King_David	Dermen_Winesap_2-4-4, Smith_Jonathan, Chieftain, Holly, Murasaki, Jonalicious, Earliblaze, Conkle_Jonathan_2-4-4-4
Doux_Normandie	Doux-AMR
Ottawa_SRO_522	Ottawa_5210, Melba
Patricia	Johnson_McIntosh_2-4-4-4, Green_Peak_McIntosh_2-2-4-4
Wright	Smith_Jonathan, Anisim, Potomac, Webster, Conrad
Crawley_Beauty	NFTI
Bella_de_Jardins	Cherry_Cox, Nugget, Oldenburg, Clivia, Elektra, Dukat
Le_Bret	Dermen_Winesap_2-4-4, Aurora
Richland_Crab	Zigeunerinapfel
Antonovka_Ottawa	Antonovka_Polutorafuntovaya
Frequin_Audievre	Bedan_des_parts
Dukat	Cherry_Cox, Nugget, Oldenburg, Bella_de_Jardins, Malling_Kent
Malling_Kent	Cherry_Cox, Nugget, Fiesta, Rosemary_Russet, Dukat
Loyalist	Yellow_Newtown
Gala	Golden_Delicious, Hua_Guan, Captain_Kidd, Saivanskaiya(Apple-Tree_From_Saivan), E.8, Splendor(Stark), Kinsei, Scifresh, Ambrosia, Aurora_Golden_Gala, Z_71, Galicia
Solncedar	Zigeunerinapfel
Pomme_Raisin	Berner_Rosen
Naskushu_(880590)	MalGBS_P15_F09_94753, MalGBS_P15_G09_91185
Bongkushu_(880626)	MalGBS_P12_E11_94754, MalGBS_P13_C02_94769, MalGBS_P15_F09_94753
Conrad	Smith_Jonathan, Anisim, Potomac, Webster, Delcon, Wright, Conkle_Jonathan_2-4-4-4
Banon's_Seedling	Kerry_Pippin, Devonshire_Quarrenden
Trent	Johnson_McIntosh_2-4-4-4, Green_Peak_McIntosh_2-2-4-4, Moira
P.2	P.22, Antonovka_Polutorafuntovaya
Sweet_Bough	Chehalis, Chenango_Strawberry, Champlain
Redwell	Wealthy
Aurora	Dermen_Winesap_2-4-4, Le_Bret
Howgate_Wonder	Annie_Elizabeth
J-TE-E	Ontario
Edward_VII	NFTI
H53-F15-6	Ontario
Undine	Smith_Jonathan, Lane's_Prince_Albert
Kanorkowa	Golden_Delicious, Dermen_Winesap_2-4-4, MalGBS_P12_C10_95208, Saivanskaiya(Apple-Tree_From_Saivan), E.8, Splendor(Stark), Jewett_Red, Blushing_Golden, Delblush, Kelly_#1, Sungold, Merton_No._789
Oriole	Wealthy
Schweizer_Orangenapfel	Cherry_Cox, Pohorka, Nugget, Ontario
M.25	Field_Spy, MalGBS_P4_C01_199763, MM.104
Maigold_Schin-H-6	Golden_Delicious, E.8
Beatrix	Z_61, Cherry_Cox, Smith_Jonathan, Nugget, Fiesta, Conkle_Jonathan_2-4-4-4
Galicia	Anna, Gala
Marquesa	Brazil
Radoux	Snovit
Dudley	Early_Bird_Red
Porter	Pup's_Tego
Dorsett_Golden	Ein_Shemer
Wolf_River	Redfield
Nico	Montgomery, MalGBS_P12_F11_94230, Liaofu, Ginger_Gold, Greendale, Early_Cortland
Goldsmith	Golden_Delicious, E.8, Granny_Smith
Baxter	Gloria_Mundi, Lubec_#1
Kardinal_Bea	Alexander
Suvorovets	Antonovka_Polutorafuntovaya
Bonne-Hotture	Reinette_Franche
Alexander	Rossoshanskoje_Polosatoje, M.20, Michurin's_Bessiemianka, Signe_Tillisch, Red_Cox's_Pomona, Crow_Egg, Lubec_#1, Kardinal_Bea
Sekai-Ichi	Rose_Red_Delicious, Golden_Delicious, Tchistaikovka_No._3, MalGBS_P1_F10_95205, Morden_360, Korei, Mill_End, MalGBS_P12_C10_95208, MalGBS_P12_E08_95204, Saivanskaiya(Apple-Tree_From_Saivan), 35-155_(Earlidel), E.8, Murasaki, Cameo, Ambrosia, Aurora_Golden_Gala, Sciros, Nicola, Kelly_#1, Kile, Sungold
Bravo_de_Esmolte	Lindo_da_Insua-6
Idagold	Wagener, Red_Spitzenburg
St._Cecilia	Cherry_Cox, Nugget, Lane's_Prince_Albert
Coe's_Golden_Drop	King_of_the_Pippins
Red_Spitzenburg	Jones_Favorite, Smith_Jonathan, Reinette_Franche, Chautauqua, Idagold
Honora	Johnson_McIntosh_2-4-4-4, Green_Peak_McIntosh_2-2-4-4
Directeur_Lesage	MalGBS_P12_F11_94230
Lane's_Prince_Albert	Undine, St._Cecilia
Isayev's_Desertnyi	Wealthy, Gold_Canel, Korichnoe_Novae_K23938
Pixie	Cherry_Cox, Smith_Jonathan, Nugget, Fiesta
Laxton's_Fortune	Wealthy, Nugget
Ananas_Reinette_x_James_Grieve	James_Grieve_(Red_Rosamund_strain)
Early_Cortland	Nico
Exeter_Cross	Discovery, Beauty_of_Bath, Laxton's_Herald
Champlain	Sweet_Bough
Korichnoe_Novae_K23938	Wealthy, Gold_Canel, Isayev's_Desertnyi
Delia	Smith_Jonathan, Wagener, Conkle_Jonathan_2-4-4-4
Ingrid_Marie	Cherry_Cox, Nugget, Red_Cox's_Pomona, Odin
Conkle_Jonathan_2-4-4-4	Z_61, Kogetsu, Chieftain, Holly, Murasaki, Potomac, Heiya, Pups'_Fleurie, Megumi, Goldjon_Carlone_(No._35F), Lurared, Priam, Tohoku_4, Jonamac, Webster, Mantuanskoye, King_David, Conrad, Beatrix, Delia
P-18	Antonovka_Polutorafuntovaya
Marin_Onfroy	Binet_Rouge
Blaze	Hall_Keeper
Salute	Smith_Jonathan, Weidners_Goldreinette
Katherine	Prince_Charming
