# Supplementary material for: Genomic consequences of apple improvement
Source: Hortic Res. 2021 Jan 1;8:9. doi: 10.1038/s41438-020-00441-7 (PMC7775473; doi:10.1038/s41438-020-00441-7)
Supplement: Supplementary file 4 — Supplementary figures - zipped [file 41438_2020_441_MOESM4_ESM.zip]

Archive with 21 entries (18 files):
- supp figures/
- supp figures/FigureS1.pdf
- __MACOSX/
- __MACOSX/supp figures/
- __MACOSX/supp figures/._FigureS1.pdf
- supp figures/FigureS2.pdf
- __MACOSX/supp figures/._FigureS2.pdf
- supp figures/FigureS3.pdf
- __MACOSX/supp figures/._FigureS3.pdf
- supp figures/FigureS4.pdf
- __MACOSX/supp figures/._FigureS4.pdf
- supp figures/FigureS5.pdf
- __MACOSX/supp figures/._FigureS5.pdf
- supp figures/FigureS6.pdf
- __MACOSX/supp figures/._FigureS6.pdf
- supp figures/FigureS7.pdf
- __MACOSX/supp figures/._FigureS7.pdf
- supp figures/FigureS8.pdf
- __MACOSX/supp figures/._FigureS8.pdf
- supp figures/FigureS9.pdf
- __MACOSX/supp figures/._FigureS9.pdf
